# Supplementary material for: Microplastics in the Soil at Sub‐Toxic Concentrations Cause Metabolic Changes Decreasing Fungal Pathogen Susceptibility in Arabidopsis thaliana
Source: Physiol Plant. 2025 Jun 9;177(3):e70312. doi: 10.1111/ppl.70312 (PMC12147067; doi:10.1111/ppl.70312)
Supplement: Supplementary file 3 — Data S3. Supporting Information. [file PPL-177-e70312-s007.xlsx]

## Sheet: Feuil1
Table S3. Accumulation of specialized metabolites in Arabidopsis leaves. Data are shown for different growth conditions (C, PET/PVC 0.2%/0.5%), followed by different treatments (H2O, CP or B. Cinerea); three replicates for each condition are shown.
Feature ID	H2O_C1	H2O_C2	H2O_C3	H2O_PET 0.2_1	H2O_PET 0.2_2	H2O_PET 0.2_3	H2O_PET 0.5_1	H2O_PET 0.5_2	H2O_PET 0.5_3	H2O_PVC 0.2_1	H2O_PVC 0.2_2	H2O_PVC 0.2_3	H2O_PVC 0.5_1	H2O_PVC 0.5_2	H2O_PVC 0.5_3		Feature ID	CP_C1	CP_C2	CP_C3	CP_PET 0.2_1	CP_PET 0.2_2	CP_PET 0.2_3	CP_PET 0.5_1	CP_PET 0.5_2	CP_PET 0.5_3	CP_PVC 0.2_1	CP_PVC 0.2_2	CP_PVC 0.2_3	CP_PVC 0.5_1	CP_PVC 0.5_2	CP_PVC 0.5_3		Feature ID	B. cinerea_C1	B. cinerea_C2	B. cinerea_C3	B. cinerea_PET 0.2_1	B. cinerea_PET 0.2_2	B. cinerea_PET 0.2_3	B. cinerea_PET 0.5_1	B. cinerea_PET 0.5_2	B. cinerea_PET 0.5_3	B. cinerea_PVC 0.2_1	B. cinerea_PVC 0.2_2	B. cinerea_PVC 0.2_3	B. cinerea_PVC 0.5_1	B. cinerea_PVC 0.5_2	B. cinerea_PVC 0.5_3
p16	1194.57	805.556	914.049	568.602	737.884	952.094	245.764	362.195	303.979	352.028	569.553	567.348	566.378	386.689	264.556		p16	1293.16	1074.38	1080.5	514.009	576.065	544.103	400.202	414.735	407.468	698.876	542.495	620.686	201.767	430.572	249.539		p16	996.654	659.174	1533.34	492.892	1327.36	778.764	571.932	519.252	549.116	763.274	540.617	685.986	127.17	515.431	273.325
p18	1280.47	907.119	1101.66	590.701	791.591	1051.87	291.778	372.257	332.017	450.811	604.496	738.599	719.167	445.708	281.228		p18	1313.51	1200.22	1280.11	499.458	577.744	591.657	463.72	456.896	460.308	758.809	605.4	682.105	272.782	493.454	298.049		p18	1094.23	755.828	1581.75	557.569	1403.8	941.626	697.042	618.202	603.152	873.786	683.878	810.708	170.788	541.686	284.054
p19	447.501	673.304	642.321	241.298	365.913	552.934	393.309	177.566	285.438	593.511	254.125	823.038	451.147	406.765	208.221		p19	351.114	734.607	613.038	571.485	308.349	450.051	553.934	431.175	492.554	446.918	418.259	432.589	442.351	485.396	455.959		p19	183.563	476.606	331.668	141.533	295.398	322.984	303.443	154.681	175.158	184.604	249.192	146.604	70.7317	103.063	179.702
p20	57.781	105.61	77.1815	22.3266	0.55	49.8347	94.1343	12.7218	53.4281	41.8888	20.5619	68.3393	66.5316	50.4456	37.594		p20	37.4936	71.0559	41.8158	28.8455	19.9621	25.631	60.4194	48.7677	54.5935	45.3244	19.4656	32.395	0.55	41.33	62.9609		p20	23.0956	18.0278	57.8419	0.55	65.4327	41.9548	58.505	33.1204	35.6905	32.6751	45.0486	49.5508	21.9512	0.55	67.3844
p21	18.9028	123.25	0.55	0.55	0.55	26.4844	222.456	0.55	111.503	97.3928	0.55	744.276	129.277	34.1436	23.0767		p21	44.0986	354.752	17.8093	0.55	46.6404	0.55	26.6969	0.55	13.6235	26.999	0.55	13.7745	114.705	0.55	35.1128		p21	63.8207	24.2155	128.278	0.55	0.55	65.7736	39.7517	0.55	0.55	14.0366	0.55	76.1409	0.55	55.2165	0.55
p22	21.8522	104.064	0.55	0.55	0.55	23.3159	193.945	0.55	97.2476	111.298	0.55	613.995	72.564	39.9701	0.55		p22	36.7651	251.069	0.55	0.55	53.0208	0.55	22.2655	0.55	11.4077	23.4122	0.55	11.9811	86.9026	0.55	43.5102		p22	51.7774	19.1582	93.2034	0.55	26.4132	47.2747	29.0984	0.55	0.55	16.3491	0.55	73.7693	0.55	43.4708	0.55
p23	176.56	230.042	237.653	57.8293	224.231	110.587	136.02	39.1537	87.5867	34.1831	58.6973	91.4722	45.5286	44.2267	73.7894		p23	224.524	222.344	220.36	107.245	137.011	46.2811	71.9484	78.3692	75.1588	75.5189	113.823	94.6712	35.5342	67.9708	91.2777		p23	125.93	108.881	257.458	188.378	202.601	89.149	52.1219	49.6394	50.7422	0.55	70.3222	40.8552	32.3029	99.9539	20.3175
p24	1243.8	5314.28	3630.98	627.822	550.407	457.26	2719.36	82.9614	1401.16	1271.03	210.243	1703.06	1044.12	466.327	232.948		p24	1059.24	4103.52	1058.66	496.401	402.786	201.339	3485.23	307.577	1896.4	1289.95	305.402	797.677	383.41	485.01	826.225		p24	491.314	245.963	1225.88	194.28	2385.49	674.381	883.21	1898.73	577.76	787.601	690.039	1315.74	178.134	310.226	318.738
p25	302.613	435.17	350.131	97.2536	74.7288	192.623	237.207	22.3171	129.762	56.7207	62.963	228.405	141.429	123.442	75.188		p25	291.522	333.059	154.658	82.7478	87.087	64.3137	246.073	90.43	168.251	145.886	53.1367	99.5113	63.4426	110.65	109.752		p25	152.719	113.313	261.601	40.4439	213.607	176.646	153.504	130.616	112.2	112.293	120.472	179.159	86.2734	71.482	156.769
p26	143.715	140.162	213.962	72.4993	53.7523	195.516	173.949	32.146	103.047	120.973	72.0051	181.8	112.368	219.443	31.8598		p26	152.694	348.986	194.459	216.643	96.7135	158.948	105.275	179.601	142.438	122.506	136.581	129.544	128.156	186.447	148.77		p26	21.0533	154.605	40.4483	0.55	0.55	35.5467	38.6952	17.5618	0.55	18.8465	0.55	0.55	0.55	0.55	21.129
p27	316.689	587.698	344.546	81.9403	198.327	287.367	269.803	41.6514	155.727	277.694	149.374	341.612	370.834	172.167	50.433		p27	217.652	366.987	285.16	223.057	87.2735	126.446	220.421	152.963	186.692	386.855	204.782	295.819	142.931	237.455	300.783		p27	180.74	152.968	553.108	176.74	236.568	325.644	215.311	158.083	229.862	284.733	261.746	305.174	154.481	195.676	178.289
p28	103.329	401.755	281.501	49.7576	44.575	31.2371	217.941	0.55	109.245	127.462	21.6858	124.604	77.4955	38.2795	16.839		p28	78.2654	326.379	96.2667	43.4835	33.5065	22.6498	287.433	31.9088	159.671	106.203	31.0232	68.6129	31.5624	45.3781	59.3676		p28	41.4159	16.1833	104.033	23.2771	187.544	68.0305	74.661	133.744	49.2412	67.3619	57.7351	99.1017	15.0596	28.3567	32.8807
p29	747.5	936.716	728.927	262.483	165.597	480.231	602.735	118.665	360.7	331.808	120.485	458.759	347.585	270.13	172.781		p29	504.925	716.993	347.673	283.202	218.576	223.262	497.946	271.133	384.54	395.822	161.378	278.6	107.291	275.237	349.097		p29	351.96	203.571	605.74	155.499	561.681	400.002	401.303	256.731	254.503	306.887	260.653	328.458	146.795	189.889	451.313
p31	30.4992	203.401	23.2984	14.8982	0.55	44.9442	214.071	0.55	107.31	233.314	0.55	805.879	303.994	70.0985	33.8178		p31	79.8195	341.954	37.3936	0.55	70.6322	0.55	52.3851	18.3272	35.3561	60.4217	30.2718	45.3467	292.006	19.971	60.6565		p31	117.19	36.1745	193.627	0.55	46.023	114.781	75.1453	16.6562	0.55	45.8098	0.55	202.048	35.1106	91.9507	0.55
p32	115.83	146.436	147.818	70.113	73.7794	113.445	86.0067	34.5178	60.2623	119.061	56.3474	213.068	104.091	106.416	35.4961		p32	82.345	169.817	116.633	81.7576	73.5799	107.977	95.1506	59.9371	77.5438	100.888	73.962	87.4248	90.8744	131.354	137.522		p32	39.1634	74.848	76.6713	25.7295	70.1851	55.7786	64.3159	18.4673	41.8612	40.0749	55.2177	37.765	21.0437	18.4535	35.2551
p33	0.55	403.892	0.55	0.55	0.55	49.6625	686.936	0.55	343.743	541.425	14.0996	661.32	118.049	546.358	0.55		p33	59.0087	602.34	23.6154	0.55	210.33	0.55	42.7655	0.55	21.6578	38.0203	0.55	19.2852	38.8176	0.55	547.08		p33	114.066	69.2552	230.67	0.55	34.5673	107.688	92.9741	39.0749	0.55	74.045	0.55	1008.16	15.9955	0.55	0.55
p34	160.372	170.531	120.332	69.2623	68.3092	133.317	81.6634	60.4466	71.055	64.5423	96.5517	102.827	183.083	119.276	60.1112		p34	109.154	94.5771	125.207	85.0727	94.4748	87.6542	91.0434	89.7221	90.3827	135.843	104.556	120.199	54.334	105.253	137.17		p34	73.972	79.1616	181.361	66.5059	80.4402	147.587	95.3953	49.0357	101.234	176.048	132.264	153.144	55.1617	80.5216	133.266
p36	177.935	355.292	173.037	53.2436	53.9783	103.699	197.944	28.9835	113.464	115.527	41.4559	169.471	150.412	104.514	27.4962		p36	124.914	224.137	139.857	64.9239	55.8939	56.279	168.756	95.0446	131.9	118.007	39.4321	78.7193	41.942	85.4744	126.742		p36	75.5938	74.9372	146.123	31.8813	124.062	121.109	114.985	96.919	103.861	70.8075	110.17	122.027	51.6449	39.0085	105.194
p37	501.662	1319.69	1101.57	324.068	273.553	706.192	607.723	161.898	384.811	866.802	209.655	620.35	506.319	294.372	191.327		p37	385.183	1921.78	907.283	350.236	371.929	323.75	719.196	343.891	531.543	790.634	359.29	574.962	224.538	364.413	411.277		p37	655.807	248.105	1148.88	224.291	734.617	815.963	1096.63	452.902	519.43	362.987	696.034	564.966	301.758	501.986	1264.76
p38	130.979	342.881	200.087	48.2014	62.0705	120.643	296.551	31.7507	164.151	158.691	42.8352	158.329	154.859	59.0796	33.2863		p38	104.929	185.111	97.109	61.781	79.9603	68.022	273.815	122.889	198.352	106.724	55.9993	81.3618	60.6889	101.551	152.051		p38	102.353	66.1316	132.257	43.5614	189.445	86.0457	104.508	66.1859	66.7111	71.3163	61.5444	89.4359	27.283	28.2704	65.9718
p39	114.825	293.826	223.735	76.7529	81.8264	133.903	128.365	38.5248	83.4449	195.539	55.9642	183.241	136.057	109.193	77.8733		p39	89.2172	299.975	193.346	76.9357	112.31	95.289	141.591	105.742	123.667	234.252	125.846	180.049	68.0499	160.732	169.002		p39	159.477	83.9511	298.809	74.6945	220.06	242.782	243.573	133.36	132.463	134.562	246.807	175.243	93.4487	158.971	281.89
p40	105.842	303.646	282.984	77.5622	79.792	85.5145	245.635	14.6804	130.158	140.209	53.8186	158.795	198.23	109.827	28.3913		p40	117.313	227.548	141.993	73.4484	44.5882	26.758	311.572	62.9523	187.262	202.427	59.8995	131.163	77.5292	135.055	152.637		p40	44.7496	22.1926	154.204	39.4048	349.175	102.086	167.635	199.381	98.0237	101.586	142.301	151.707	35.9898	62.4136	77.5131
p41	1023.17	612.52	699.738	457.799	602.26	749.208	173.002	244.985	208.994	352.144	458.851	466.343	462.859	276.439	168.502		p41	1018.86	775.075	809.813	382.87	435.808	393.044	338.305	312.402	325.353	498.699	358.574	428.637	186.621	336.538	203.021		p41	701.607	560.408	1107.53	375.301	1010.26	613.645	417.195	420.577	435.874	567.131	409.413	465.469	103.63	344.139	212.823
p42	102.793	62.7841	86.911	70.7148	52.8933	94.8822	62.7849	43.9873	53.3861	51.2746	62.6564	90.7943	87.7548	48.8154	49.7617		p42	101.213	108.641	73.1627	87.0962	51.3791	63.2957	60.5995	93.655	77.1272	67.2693	86.1637	76.7165	0.55	87.8262	64.9528		p42	61.328	57.8614	101.285	41.6909	76.2881	71.0532	100.458	52.3011	108.864	45.1392	79.1001	56.5577	50.709	51.5891	84.0952
p43	280.794	207.492	255.89	430.493	224.729	330.107	94.9944	95.8629	95.4287	58.6906	118.186	266.155	412.707	200.001	0.55		p43	184.554	99.2532	425.799	43.0099	51.9014	198.431	50.0432	95.097	72.5701	363.9	30.2002	197.05	37.6525	47.4215	205.521		p43	35.8597	136.547	1281.67	125.821	663.882	859.167	168.384	109.514	72.9653	216.099	131.668	450.952	47.7028	130.959	38.471
p44	113.618	118.34	190.794	128.274	83.3183	143.787	39.3051	36.9616	38.1333	80.591	65.364	201.84	146.273	73.1778	32.4192		p44	176.759	277.86	242.442	70.6069	87.4974	118.63	91.4397	127.32	109.38	170.113	125.345	147.729	103.478	124.53	74.4829		p44	71.6894	80.292	251.51	63.0559	87.2436	78.5091	137.656	76.8053	94.2712	89.2609	85.9568	38.9148	26.177	56.4256	52.6572
p45	700.31	1152.25	1442.54	578.728	363.517	385.9	555.474	172.787	364.131	954.171	414.253	711.356	799.348	271.337	87.9431		p45	517.625	638.202	960.32	1392.2	280.327	440.343	502.846	710.566	606.706	395.398	366.196	380.797	1152.29	440.249	1005.89		p45	233.749	576.086	797.521	682.185	786.543	607.317	764.087	367.672	731.821	309.685	462.775	557.133	234.005	126.929	520.29
p46	76.2146	135.115	76.8761	28.261	41.5009	73.7016	101.359	26.7913	64.0751	87.08	33.0524	106.513	68.469	43.1097	30.2654		p46	64.4239	144.397	76.0507	46.0236	26.1932	46.4629	90.611	64.0797	77.3454	86.3772	36.7126	61.5449	50.4152	51.5853	66.7885		p46	51.7173	78.5963	70.723	28.1403	68.6843	63.4763	60.2659	47.8558	55.2452	45.1392	61.71	31.5846	0.55	39.2676	55.8431
p47	88.0792	131.433	129.756	44.674	77.8481	65.3671	98.3917	37.0155	67.7036	112.978	51.1622	103.208	108.846	58.4154	42.8247		p47	66.6579	144.643	73.7042	63.8476	46.1927	49.735	115.326	62.4541	88.8903	83.8339	75.6795	79.7567	59.5768	88.2117	96.4723		p47	46.912	41.3806	112.976	30.1355	116.858	83.5469	93.8105	58.585	77.4683	52.0072	79.1663	87.5314	57.0051	42.1177	67.5647
p48	389.552	562.921	518.281	206.604	241.591	349.153	324.202	122.996	223.599	351.101	170.575	696.443	389.899	356.621	112.754		p48	295.578	543.59	429.169	265.594	225.777	308.626	378.369	183.665	281.017	315.38	215.66	265.52	246.78	426.678	406.473		p48	156.533	252.538	276.533	114.307	218.209	185.835	214.21	75.104	131.087	132.435	161.678	128.387	77.1412	70.6184	108.56
p49	310.992	357.429	286.78	111.986	198.689	284.13	233.379	131.369	182.374	135.747	207.484	251.114	304.038	265.662	186.18		p49	246.768	236.83	167.955	196.451	278.648	225.843	193.904	143.707	168.806	283	281.929	282.464	151.563	237.724	179.704		p49	226.781	177.66	310.377	183.889	296.498	291.225	189.602	150.976	201.885	334.729	243.726	195.76	115.57	211.02	223.342
p50	57.6469	126.432	60.9511	22.6379	25.6329	26.6221	606.347	23.4312	314.889	237.659	0.55	508.838	190.436	88.1817	28.4752		p50	60.7571	332.743	28.88	32.548	72.162	23.1588	44.5669	24.043	34.305	31.5641	32.7408	32.1524	110.522	38.3227	155.254		p50	48.0232	32.1882	142.102	32.671	30.8654	139.325	61.8067	28.1537	65.9606	22.2227	21.5968	227.488	22.3483	46.6951	44.2417
p51	99.441	0.55	26.3089	20.0234	0.55	27.9997	0.55	105.71	53.1299	0.55	131.392	36.0974	30.9982	51.3211	41.4821		p51	39.8733	22.7477	35.3479	24.1097	0.55	26.9034	0.55	83.2984	41.9242	0.55	115.326	57.9381	82.9838	24.0577	32.0272		p51	36.2802	37.8405	24.8187	32.0891	26.063	30.9926	24.212	30.9252	54.9116	91.1572	102.221	129.536	0.55	43.7011	27.0199
p52	216.176	174.259	31.5881	15.5207	0.55	45.7708	0.55	0.55	0.55	0.55	0.55	21.6923	0.55	0.55	0.55		p52	217.531	211.375	71.9593	0.55	0.55	0.55	0.55	13.3718	6.96089	0.55	0.55	0.55	0.55	0.55	0.55		p52	178.428	30.1653	72.9382	0.55	0.55	21.4409	0.55	0.55	0.55	0.55	0.55	0.55	0.55	0.55	0.55
p53	930.395	1399.16	767.321	168.3	452.215	505.786	462.286	74.4802	268.383	642.178	249.706	535.487	488.53	272.937	108.754		p53	664.029	848.979	634.818	527.959	166.189	238.931	461.198	291.715	376.456	615.76	357.859	486.809	210.505	400.153	520.13		p53	491.465	381.38	1016.29	414.54	517.009	568.869	354.552	287.354	507.297	520.627	462.842	560.798	230.403	355.366	319.249
p54	10131	6545.64	7344.94	4761.67	6455.65	7949.61	2034.02	2706.59	2370.3	3653.59	4868.28	5230.9	5396.55	3235.88	2269.18		p54	9819.16	7831.23	8860.83	4440.78	4888.55	5051.44	3414.47	3695.18	3554.82	5774.69	4281.99	5028.34	2313.54	3674.05	2471.96		p54	6886.03	5290.2	11867.9	4244.87	10226.9	6661.35	4894	3994.4	4975.44	5802.89	4675.62	5393.17	1172.01	3923.91	2332.49
p56	187.889	164.03	177.531	86.8788	114.647	140.446	100.972	36.6561	68.814	109.328	66.4368	136.424	143.235	96.9062	76.2229		p56	158.158	158.847	135.826	76.1177	69.5502	102.16	124.045	100.655	112.35	131.017	110.853	120.935	31.9861	142.727	78.9354		p56	133.678	58.8729	179.187	49.256	140.92	99.2649	111.727	49.8041	104.82	99.0889	103.976	98.3112	64.2371	79.3989	91.8195
p57	142.106	272.64	80.3665	61.2529	80.9222	118.921	106.906	41.9928	74.4496	100.695	39.4891	89.5656	56.1842	85.7364	59.4958		p57	116.803	106.355	71.9292	32.9786	77.9827	71.4758	100.591	45.2019	72.8964	110.246	79.0073	94.6266	0.55	76.1057	51.0874		p57	184.404	95.1367	196.047	109.444	126.813	132.676	78.667	34.4924	74.8833	99.1583	76.3508	106.971	73.9365	109.857	86.1991
p58	741.4	436.352	509.729	327.865	478.843	583.414	156.833	194.331	175.582	274.971	338.033	408.384	361.939	219.141	170.208		p58	716.797	517.186	607.774	327.547	380.063	369.849	261.277	253.592	257.434	440.299	315.814	378.057	143.196	256.809	175.603		p58	442.27	388.579	798.751	333.527	696.898	447.962	357.281	290.373	352.277	412.473	342.535	373.913	93.6472	265.344	171.827
p63	144.888	160.393	128.185	47.7242	67.7215	77.4556	95.3814	32.685	64.0332	84.6466	37.6756	70.8391	58.2977	49.1777	43.9156		p63	99.3434	140.53	132.006	72.4151	34.1035	31.048	98.8975	68.3272	83.6124	97.7573	50.0594	73.9083	30.5563	38.0914	34.605		p63	124.007	96.4456	184.109	119.212	93.1966	119.013	87.7795	83.144	0.55	76.843	70.5872	51.1678	27.3965	109.944	85.3876
p66	147.871	213.948	148.691	51.2516	53.3002	124.501	142.943	35.1647	89.0539	101.159	47.0243	134.433	140.945	81.5401	51.5239		p66	99.0277	167.953	95.4243	54.5051	46.9016	63.6593	141.771	86.3398	114.055	116.898	58.7903	87.8441	63.7074	98.6599	113.931		p66	67.0643	50.0077	142.677	45.8475	138.019	118.731	150.467	95.5744	86.2658	100.314	86.1886	98.1315	54.1123	67.9698	140.479
p67	108.323	394.981	257.199	81.6706	57.0072	157.839	240.174	60.4646	150.319	260.023	90.1149	292.72	222.271	182.311	66.7405		p67	71.7817	237.427	146.897	128.685	96.0792	84.1277	214.44	102.465	158.452	191.373	123.127	157.25	89.7094	216.443	160.41		p67	115.118	87.9375	170.244	51.9993	233.367	155.89	200.387	120.38	130.462	105.656	160.188	193.388	88.0318	91.9507	112.017
p68	174.516	208.629	164.747	48.0977	40.868	114.651	79.5992	13.5304	46.5648	42.0046	37.8033	126.468	82.471	60.1664	44.7827		p68	171.247	199.561	116.362	41.3309	51.7895	41.9184	119.109	49.4756	84.2925	88.4315	48.4134	68.4225	0.55	61.2239	37.5734		p68	88.2678	37.9	197.237	41.109	129.865	90.7611	78.4029	59.3533	48.9493	15.586	56.2445	42.4362	24.5037	65.5228	74.6578
p69	131.247	145.345	143.717	54.0528	82.1429	61.4754	51.604	11.1226	31.3633	60.4287	29.0421	48.257	27.1234	38.0078	25.0906		p69	75.8856	85.26	45.0648	92.4347	77.1992	47.2991	67.3368	40.4824	53.9096	27.5207	42.6167	35.0687	28.385	29.6095	40.8152		p69	102.714	70.7129	75.9329	68.0855	65.1826	44.4536	65.7686	17.8911	57.038	22.5234	19.3775	49.6586	20.6466	32.4447	25.6674
p70	88.2467	155.301	117.627	45.3795	47.0163	70.4298	137.482	13.2789	75.3803	78.2735	39.8978	82.1513	93.7431	68.74	35.0765		p70	72.3645	88.9165	69.8234	59.8436	48.2448	25.9945	128.044	39.1715	83.6079	112.887	54.9258	83.9065	56.3993	100.51	92.0588		p70	36.0399	18.474	86.3116	27.8494	127.114	81.7333	86.8551	83.6105	68.3372	68.2638	98.2458	113.547	36.0465	43.9602	60.652
p72	2195.34	1772.32	1606.33	840.257	1148.46	1593.88	563.129	541.324	552.227	705.156	912.286	1090.89	1360.44	800.035	557.113		p72	1849.11	1184.92	1538.01	1120.67	895.869	1013.57	779.831	810.776	795.304	1174.13	929.767	1051.95	207.115	867.659	759.124		p72	1496.62	880.713	2179.2	1043.44	1376.14	1240.63	990.843	935.054	1140.76	1329.69	557.245	1233.88	421.639	1010.31	655.029
p73	283.744	151.709	164.572	98.7476	144.756	192.933	59.9897	39.3155	49.6526	63.4415	107.28	123.121	112.809	93.8874	61.342		p73	205.292	85.6116	154.628	120.204	119.287	132.481	83.9818	84.5045	84.2431	141.19	117.008	129.099	56.3464	102.978	98.5814		p73	104.306	84.6651	253.11	128.066	186.993	197.724	127.839	106.935	141.303	166.936	80.0607	127.165	55.502	111.469	87.221
p74	138.487	144.072	165.052	54.1981	91.7269	174.99	138.471	27.6897	83.0803	130.997	71.341	175.784	114.13	180.046	39.4681		p74	142.034	340.935	173.31	255.562	94.624	146.769	88.3413	148.532	118.436	86.8011	99.2242	93.0127	138.059	149.898	152.715		p74	20.3325	126.313	33.4334	0.55	0.55	31.0732	26.193	0.55	0.55	16.3491	0.55	0.55	0.55	0.55	0.55
p75	111.339	121.022	106.414	45.089	97.2423	54.243	106.476	20.8616	63.669	103.592	37.4968	42.6221	29.281	26.9587	40.0275		p75	70.4219	71.0207	69.2217	133.034	72.7963	64.0229	68.886	39.958	54.422	46.5309	39.5752	43.053	71.3332	44.8769	43.1977		p75	110.613	101.533	68.2616	133.635	33.4667	38.8515	68.1898	34.1082	51.9513	30.5938	51.3091	36.8308	0.55	66.3001	29.9052
p76	120.757	121.522	126.789	53.4718	55.2441	76.6635	61.3228	15.5249	38.4239	154.461	25.645	71.3898	61.2479	39.7285	29.5661		p76	96.1137	180.857	100.659	127.092	60.7445	99.579	95.4749	124.961	110.218	114.322	97.9361	106.129	40.1415	62.072	111.783		p76	86.0153	59.0811	108.423	56.5301	99.2996	89.4311	75.8936	65.9115	97.3149	47.1048	68.0367	62.4865	31.9342	42.895	58.6683
p77	77.5552	65.1482	50	11.3086	43.9873	42.4645	21.9747	0.55	11.2624	0.55	16.2963	24.8276	27.3876	0.55	0.55		p77	45.2157	59.8051	50.0587	49.2957	0.55	22.977	22.3735	30.6765	26.525	36.3247	30.2002	33.2625	28.7557	0.55	34.9956		p77	29.1022	31.7122	67.6053	51.7499	35.7179	46.106	22.7153	26.178	26.3926	20.0721	28.4204	25.9792	0.55	19.8065	0.55
p78	282.772	288.507	260.995	147.281	265.642	216.524	160.317	113.742	137.029	216.165	134.049	461.513	360.794	131.684	84.7263		p78	239.701	295.896	256.581	206.956	246.597	156.222	229.5	136.917	183.208	210.057	148.604	179.331	220.461	150.554	97.5659		p78	268.528	331.521	471.473	199.643	134.067	190.147	238.378	195.402	207.013	172.949	176.518	236.543	83.2672	210.531	109.011
p79	90.5593	84.6063	100.873	55.5468	61.0307	92.1615	53.4532	48.785	51.1191	73.2908	58.7739	44.1897	70.2303	58.2947	72.7824		p79	56.0946	144.432	108.571	86.3212	63.1324	84.9639	58.0415	60.4352	59.2384	99.6485	80.1165	89.8825	37.9173	67.6238	66.437		p79	116.079	58.2184	152.891	93.8981	112.206	153.028	192.287	62.8382	107.738	66.4601	136.305	71.0025	70.7317	162.569	213.845
p80	216.813	300.964	295.593	101.321	108.499	187.836	212.007	80.6973	146.352	274.623	81.2516	213.873	287.218	150.884	90.6284		p80	164.447	301.065	214.464	153.613	156.525	116.012	287.758	173.125	230.441	249.349	148.997	199.173	104.431	208.847	210.482		p80	159.086	84.0701	342.744	119.046	302.651	331.81	289.972	180.283	208.18	178.453	212.689	175.243	153.772	155.084	371.576
p81	443.546	625.705	602.051	234.263	281.781	410.077	371.893	141.863	256.878	518.772	213.589	809.777	374.62	389.557	142.824		p81	325.47	601.11	452.814	340.506	272.94	364.687	416.775	249.712	333.243	321.282	274.593	297.937	267.91	521.637	532.473		p81	156.744	306.829	278.708	117.757	267.984	168.222	277.25	53.6183	157.313	140.389	202.222	119.978	93.1651	83.1126	130.441
p82	7730.89	10043.8	10133.1	3971.15	5410.8	7186.63	4583.86	2042.27	3313.06	6453.01	3426.85	7836.1	5272.91	4308.8	2050.35		p82	6501.22	11933.2	9232.21	7917.79	5014.44	6185.93	5834.41	4595.75	5215.08	5226.75	4534.69	4880.72	5412.64	4985.81	5324.02		p82	3355.68	6936.47	4532.51	2432.66	5093.05	4680.64	4563.3	2363.1	2663.53	2684.03	3138.76	2183.44	924.192	1459.98	1838.64
p83	466.571	3918.03	744.546	317.49	837.749	436.63	337.834	221.212	279.523	751.39	380.664	445.795	393.069	272.545	255.158		p83	377.801	3344.51	619.656	631.888	545.543	465.247	371.163	313.031	342.097	385.942	443.271	414.607	573.367	409.945	326.522		p83	3263.93	2997.1	670.227	622.288	801.901	550.934	584.874	351.729	555.537	313.87	425.809	533.417	139.166	329.169	224.605
p86	0.55	138.298	0.55	0.55	0.55	18.7354	249.72	0.55	125.135	171.495	0.55	763.511	80.7538	38.9738	20.0277		p86	37.2993	334.395	17.2077	0.55	65.8562	0.55	19.8155	0.55	10.1828	19.7927	0.55	10.1714	153.046	0.55	55.2275		p86	59.1355	16.6593	111.171	0.55	0.55	57.7131	46.1789	0.55	0.55	17.066	0.55	65.3252	0.55	66.3289	0.55
p87	28.1196	186.534	43.8482	16.4337	47.4231	28.0342	0.55	10.6015	5.57576	37.08	18.4674	23.5565	26.8592	17.5397	14.9649		p87	23.1178	148.265	32.1892	36.595	33.0587	22.5043	23.9588	18.7729	21.3659	24.3578	23.831	24.0944	35.9579	20.7806	21.3645		p87	141.727	140.652	38.5202	44.3096	47.3237	24.8666	29.0104	18.1106	30.562	17.6903	21.3981	30.9738	0.55	19.0868	16.5005
p88	167.813	238.907	236.867	92.5642	126.718	163.969	235.701	53.7084	144.705	138.007	100.179	149.304	180.441	133.374	112.586		p88	163.694	200.897	109.624	129.202	161.749	102.669	234.076	80.0996	157.088	183.026	134.398	158.712	125.561	162.852	180.173		p88	115.238	58.7241	198.796	99.177	319.81	132.998	191.231	186.182	157.605	133.383	169.33	212.001	104.963	142.388	115.593
p90	97.4971	161.484	53.0105	31.3112	0.55	26.7254	0.55	0.55	0.55	0.55	0.55	22.5397	55.832	0.55	0.55		p90	135.55	137.893	82.3682	21.5695	0.55	0.55	18.3744	70.8705	44.6224	34.1074	18.3563	26.2319	0.55	0.55	0.55		p90	43.5483	57.2069	107.93	0.55	0.55	32.4032	0.55	0.55	34.8149	0.55	26.8304	0.55	0.55	0.55	0.55
p91	165.802	224.859	179.581	90.2194	251.537	242.389	165.434	78.3973	121.916	135.689	124.93	209.89	176.522	177.843	203.187		p91	162.067	255.78	205.92	126.059	216.337	245.366	174.593	119.586	147.089	191.178	256.774	223.976	116.718	118.939	108.697		p91	286.908	199.406	290.399	187.131	261.531	232.424	132.946	189.255	169.905	160.878	152.105	151.491	117.697	198.814	131.403
p92	405.774	299.918	304.538	78.9939	75.9042	71.9796	961.641	31.8225	496.732	502.317	74.3806	591.371	255.823	108.982	45.9855		p92	128.143	220.375	212.689	284.537	47.9836	44.1361	242.182	153.33	197.756	171.483	97.6498	134.566	275.271	306.967	616.954		p92	85.775	27.2499	168.357	90.074	271.036	85.159	185.464	82.2933	101.192	43.6824	148.528	156.126	57.5156	62.1833	78.1743
p93	1076.46	1141.34	936.998	408.706	559.584	901.708	424.701	322.34	373.521	413.326	342.171	601.412	787.548	587.475	357.059		p93	730.639	544.363	731.717	672.186	502.746	591.112	540.424	525.302	532.863	799.536	487.068	643.302	309.005	650.099	707.294		p93	583.637	453.58	1099.53	532.629	763.232	914.543	571.007	379.417	705.554	871.797	709.151	645.203	353.715	494.386	653.136
p94	423.336	418.803	466.492	257.047	412.975	440.798	399.587	180.603	290.095	353.998	307.331	582.431	659.24	412.712	293.535		p94	361.313	451.931	385.698	249.75	443.867	379.411	440.409	383.587	411.998	467.102	445.99	456.546	175.129	622.263	392.256		p94	357.486	204.345	513.931	202.968	534.017	403.186	518.445	193.536	378.627	356.165	470.99	416.529	304.339	333.746	428.02
p95	843.79	629.205	1745.11	2365.77	1193.76	1833.55	1295.95	1396.36	1346.16	1203.13	2739.8	1092.96	3084.45	1102.38	768.215		p95	689.017	1905.29	2719.92	3331.53	1560.89	1743.31	2153.98	2032.64	2093.31	989.181	2104.82	1547	4064.14	1055.26	1390.61		p95	1278.07	1046.95	3064.88	2595.64	2786.79	3170.75	4196.47	2160.92	3345.81	1396.59	1822.52	1473.19	1945.6	825.743	1665.37
p96	131.247	91.7894	119.503	74.18	142.089	68.2601	122.603	37.9678	80.2852	119.003	83.908	68.2122	128.44	85.9779	164.781		p96	79.6981	95.9483	120.424	169.198	134.175	135.099	129.089	130.703	129.896	139.854	187.034	163.444	104.908	181.281	163.651		p96	104.726	33.7054	100.834	132.97	176.388	135.174	124.098	104.602	63.2505	64.5639	83.075	64.9299	70.2496	123.33	103.872
p97	107.92	141.662	157.417	80.7784	90.0995	74.6315	111.766	51.624	81.6949	161.008	48.4036	116.257	170.27	92.0458	42.1534		p97	74.4772	137.471	126.741	99.0649	59.8863	61.6234	150.634	133.482	142.058	130.626	91.3521	110.989	59.259	144.578	135.217		p97	53.4292	37.662	88.814	38.615	115.508	92.1314	102.923	53.6457	74.0911	52.516	76.6489	58.498	53.3749	41.6859	72.0129
p99	104.602	99.9273	82.7661	50.8159	86.4828	89.4063	46.6156	35.3624	40.989	127.404	71.6986	77.8297	80.3575	43.804	35.0765		p99	80.2323	75.4859	91.0021	97.1275	76.6022	94.4892	54.9431	67.226	61.0845	80.3122	76.0731	78.1927	77.1056	76.2214	86.9813		p99	96.3167	53.3991	156.091	65.9656	101.801	87.8593	93.0181	39.267	87.9753	71.2931	80.1932	71.7571	41.35	55.5044	51.3648
p100	230.353	203.401	235.384	158.009	212.749	270.423	203.32	96.4918	149.906	346.871	206.769	190.359	321.959	164.68	100.67		p100	164.399	200.37	163.202	223.316	275.663	215.918	160.073	155.69	157.882	211.916	198.985	205.451	276.436	205.108	175.095		p100	108.961	229.066	279.979	157.079	277.639	317.825	187.049	170.843	198.549	208.815	214.279	254.977	131.792	106.95	132.845
p101	277.543	511.593	467.19	226.13	342.36	309.857	458.846	190.18	324.513	554.403	244.547	408.299	490.996	296.726	220.417		p101	250.313	414.698	280.166	248.545	258.276	284.304	448.804	261.038	354.921	371.041	311.986	341.513	291.264	431.073	384.522		p101	179.689	171.234	361.696	189.085	459.98	360.868	373.877	258.213	308.831	207.335	332.995	344.951	232.927	215.886	279.967
p105	4073.66	6499.82	5255.5	2429.91	2912.88	4046.6	4640.49	1610.73	3125.61	3392.76	2093.64	5091.09	3817.62	2249.25	2820.75		p105	3356.21	5349.48	4142.29	2292.27	2601.08	2678.45	4859.53	2469.27	3664.4	4310.61	2816.06	3563.34	1912.76	4080.87	3836.71		p105	2675.06	2422.33	5179.68	2002.29	5101.8	4246.75	4700.56	3148.33	3730.4	2172.14	3995.12	3323.46	2984.06	2440.64	3667.76
p106	126.354	68.0578	92.5393	69.4906	39.2405	97.7752	33.5426	36.9616	35.2521	36.153	36.0153	86.5999	68.8653	52.3777	81.7334		p106	91.1599	82.0957	87.4823	28.6733	32.2752	94.4165	42.6214	48.7677	45.6946	73.6277	83.4443	78.536	69.5857	40.3661	62.5703		p106	54.4203	42.7788	149.035	58.1096	67.8339	94.8719	58.461	50.1059	75.8005	56.6784	73.4028	74.991	45.6608	120.768	71.2014
p107	696.187	826.15	865.75	409.577	481.51	615.546	712.609	239.522	476.066	540.44	318.544	586.541	608.78	472.486	382.541		p107	547.882	846.975	711.681	403.665	448.158	403.806	680.646	393.235	536.941	620.162	453.361	536.762	273.365	682.368	561.297		p107	460.17	295.465	853.065	353.645	909.505	682.078	576.158	528.939	505.087	295.509	656.683	488.502	446.228	380.441	607.031
p109	1019.08	1320.01	1424.21	530.361	618.354	891.721	775.049	294.83	534.94	933.951	421.788	1640.14	783.277	801.726	278.291		p109	759.439	1380.02	1093.68	726.088	560.916	877.56	836.684	510.724	673.704	691.474	539.346	615.41	640.887	987.331	1112.67		p109	367.097	652.123	607.299	256.921	596.248	389.241	547.147	122.96	385.674	319.027	422.629	268.811	212.734	186.118	242.608
p111	88.9841	203.81	155.061	39.4036	90.7776	94.7445	139.976	35.4702	87.723	106.837	45.1852	98.3782	64.1539	58.8683	61.2581		p111	61.0242	99.64	100.93	74.0511	97.4225	71.0032	156.615	67.2522	111.934	92.7357	110.997	101.866	77.8999	92.4912	81.1617		p111	93.9741	54.2321	119.581	54.7843	139.92	74.0356	91.1252	51.3956	65.0851	48.7235	62.1406	60.4024	46.3415	60.8878	66.062
p114	0.55	49.6454	0.55	0.55	0.55	0.55	81.1903	0.55	40.8702	39.9189	0.55	215.822	33.1117	15.7284	0.55		p114	16.6584	128.259	0.55	0.55	22.7605	0.55	0.55	0.55	0.55	0.55	0.55	0.55	51.7921	0.55	0.55		p114	30.664	0.55	53.0833	0.55	0.55	23.1739	0.55	0.55	0.55	0.55	0.55	21.2361	0.55	46.8102	0.55
p115	1579.29	1454.31	1931.33	1455.46	1235.13	2782.51	1045.84	685.505	865.673	486.327	919.54	3083.28	1780.41	1198.68	374.793		p115	1067.6	2373.46	3170.9	774.738	1073.21	2400.08	1133.23	1509.44	1321.34	1844.7	727.633	1286.17	1790.9	790.898	2199.22		p115	240.687	1843.21	1692.22	575.941	1297.55	1903.48	1242.16	435.312	343.062	535.519	632.138	511.139	260.976	560.254	461.622
p116	4282.16	5306.15	4809.82	1699.44	2730.7	3952.2	2330.31	1777.37	2053.84	2520.22	2885.36	3374.73	4539.43	3511.36	2161.88		p116	2901.53	2581.88	3676.33	3025.33	3153.41	3051.79	2315.21	2575.72	2445.47	4015.91	3108.33	3562.12	1794.88	3314.15	3906.35		p116	2419.03	2193.41	4647.08	2497.13	3434.77	4418.27	2890.61	1616.7	2975.28	4184.53	3430.85	3957.28	1817.36	2542.55	3140.38
p117	117.841	113.339	76.5271	44.4457	36.3924	84.6191	57.6675	19.9273	38.7974	56.6628	32.5926	123.587	137.378	36.287	69.3699		p117	102.257	90.0416	76.2612	80.9826	36.3795	50.3894	66.1118	77.8186	71.9652	107.637	84.2673	95.9523	40.0885	117.32	26.1295		p117	69.5871	44.653	104.895	35.0403	65.1326	104.907	80.4279	0.55	108.823	21.5984	109.276	33.489	58.1395	54.4104	87.8221
p119	26.4439	49.5545	0.55	0.55	0.55	22.3171	63.0429	0.55	31.7965	66.2804	0.55	146.381	80.974	15.3661	17.4823		p119	19.6453	59.8402	15.9742	0.55	33.208	0.55	0.55	0.55	0.55	24.0643	20.1454	22.1049	77.1056	0.55	29.9181		p119	26.7296	18.474	43.9352	0.55	0.55	45.1387	29.2305	0.55	0.55	0.55	22.8224	37.765	0.55	25.737	0.55
p120	235.749	312.011	271.248	142.135	188.382	235.466	196.869	93.8684	145.369	147.219	106.36	210.102	207.697	174.522	133.817		p120	175.715	271.883	232.755	103.026	167.308	160.403	267.438	144.573	206.005	219.611	196.48	208.046	110.469	192.539	177.556		p120	171.1	116.258	319.73	117.632	270.835	204.414	212.053	132.29	171.865	108.339	186.322	157.743	139.989	121.114	202.334
p121	857.766	2243.82	2165.18	580.326	596.881	657.391	1905.35	99.7441	1002.55	1038.99	347.433	900.402	1255.65	801.454	227.438		p121	817.986	1381.95	973.376	604.248	367.825	207.629	2013.11	396.041	1204.58	1204.72	439.263	821.99	518.556	972.95	999.133		p121	258.496	164.154	1097.11	222.171	2218.56	762.603	1164.6	1450.9	695.339	848.858	1051.92	966.655	240.669	373.503	555.816
p122	181.521	173.031	263.176	73.101	192.812	83.6203	126	24.5272	75.2635	142.121	48.5568	45.5031	90.4408	69.7665	29.9018		p122	105.706	148.335	168.617	162.956	127.011	116.884	229.176	80.7551	154.965	110.181	98.5086	104.345	79.3827	92.684	129.71		p122	81.4803	37.8405	104.362	141.699	185.893	105.673	124.978	80.9213	134.423	56.2621	57.6026	52.3536	24.1634	29.134	53.108
p123	1553.79	1403.85	1484.69	1064.68	1981.46	1919.27	1585.53	820.917	1203.23	1753.48	1573.26	1373.27	2190.48	1355.18	1229.41		p123	1177.99	1486.86	1059.63	1483.73	2402.91	1870.37	1055.92	1014.53	1035.22	1683.23	1933.57	1808.4	1416.44	1652.31	1196.57		p123	1204.63	1755.8	2304.98	1367.2	2348.77	2126.07	1555.34	1401.24	1271.64	1368.95	1521.98	1618.29	1032.84	1114.98	1155.75
p124	268.226	212.493	165.62	80.8406	325.814	168.067	147.415	81.9372	114.676	100.116	256.833	283.356	338.074	280.545	490.82		p124	443.123	324.164	144.671	76.6773	442.263	237.732	183.168	149.79	166.479	439.027	500.165	469.596	46.6023	317.647	186.461		p124	350.428	173.465	255.243	48.0921	217.359	123.487	148.354	124.936	136.883	273.726	188.012	210.456	101.588	657.934	182.076
p125	90.3247	178.714	52.9668	22.5549	96.6546	75.3892	68.2893	42.0826	55.186	56.7787	41.5581	63.6789	34.5647	67.623	232.333		p125	85.9389	69.755	36.2504	0.55	91.5271	90.5627	67.1206	24.3838	45.7522	92.964	67.8432	80.4036	0.55	60.607	45.5802		p125	200.772	70.9806	111.54	77.1885	73.0865	111.194	44.5061	29.4983	44.7799	124.133	44.5186	77.0751	65.7119	382.427	57.7366
p126	148.944	75.241	81.6318	43.8232	79.34	64.024	64.204	20.5562	42.3801	88.1228	45.1852	150.914	71.4632	30.4606	34.0416		p126	92.4226	69.4737	76.8328	81.5854	30.0364	61.6961	44.7111	57.5773	51.1442	118.756	40.7202	79.7384	108.668	109.841	85.3409		p126	43.5783	53.9643	85.6962	33.3777	52.6763	65.693	74.4849	15.8056	64.9183	35.7275	78.5039	49.0119	26.4322	71.6548	47.5478
p128	1127.53	2956.13	2127.31	716.568	588.653	1258.89	1835	395.509	1115.25	2116.22	634.559	1931.93	1600.33	1031.61	485.365		p128	787.146	1702.35	1217.38	836.046	660.838	726.501	1680.86	729.444	1205.15	1257.8	773.004	1015.4	586.077	1280.92	1125.72		p128	968.783	681.545	1529.12	461.842	1377.19	994.745	1269.85	769.233	1058.58	668.347	1052.91	1223.46	641.322	773.779	720.159
p130	51.2119	427.987	385.471	56.2315	82.4141	160.146	197.471	25.6233	111.547	353.94	20.1277	130.493	133.195	0.55	27.3843		p130	125.788	157.687	225.324	190.337	108.206	85.2911	276.517	93.8909	185.204	78.0297	56.6791	67.3544	0.55	148.934	40.7371		p130	109.321	92.8163	131.518	97.1818	140.57	53.3201	231.599	28.73	132.088	16.4647	0.55	34.2796	0.55	63.2197	0.55
p131	104.334	107.701	119.372	47.6827	107.143	98.154	96.5425	39.2436	67.8931	172.19	48.7612	158.625	102.858	68.8004	46.2372		p131	67.0707	72.3216	99.6661	121.539	77.3484	110.449	76.7041	67.7242	72.2142	121.659	76.8603	99.2594	103.902	94.9972	120.961		p131	45.8007	77.6444	100.054	81.636	145.273	93.3404	69.5105	86.6563	84.0143	79.8492	76.2514	86.8487	62.2235	46.5511	61.2831
p132	122.6	130.115	121.422	57.5803	120.118	102.976	102.735	40.9686	71.8518	167.323	51.2133	114.097	111.224	54.672	59.0203		p132	70.7133	105.406	86.1587	138.501	91.5644	108.304	102.825	78.3167	90.5707	69.9431	87.5234	78.7333	154.9	86.9009	81.7867		p132	106.708	63.1567	87.6653	110.94	127.564	82.4185	138.537	74.9942	126.209	46.6886	97.6826	124.075	44.3279	72.3745	61.8842
p133	3158.15	5182.4	4632.77	2255.13	3406.92	2785.68	4137.4	1521.93	2829.66	4729.03	2153.49	3030.28	3893.18	2345.77	1986.5		p133	2815	4127.89	3158.42	2559.76	2694.02	2544.01	4505.19	2452.96	3479.08	3240.5	2885.52	3063.01	2434.65	3521.57	3309.51		p133	1988.77	1814.91	3655.4	1944.84	4130.92	3270.06	3668.38	2677.87	2889.38	2130.84	2874.76	3011.53	2068.43	1839.91	2546.66
p134	343.2	431.397	367.19	195.462	349.729	281.616	354.735	147.379	251.057	406.779	193.665	327.037	347.761	226.96	256.613		p134	234.553	364.597	280.016	266.369	284.394	277.978	348.177	266.046	307.112	318.184	297.565	307.875	247.998	277.165	279.457		p134	233.419	185.633	323.217	252.515	351.326	311.457	329.239	262.85	365.577	162.219	260.686	297.018	304.453	179.929	266.292
p135	100.145	192.444	106.37	40.4826	94.9367	78.6265	295.476	30.0257	162.751	149.826	46.7433	222.474	146.625	127.759	45.7617		p135	72.8502	269.914	78.6077	81.284	109.362	73.2936	127.072	62.3492	94.7104	82.3665	85.4838	83.9252	76.523	69.0118	119.321		p135	88.2077	75.2942	160.645	63.3885	124.112	108.655	116.658	74.2808	68.4623	56.1928	57.3376	185.555	55.7289	43.442	67.0237
p136	243.357	255.365	204.145	93.3941	108.273	125.947	118.732	39.2795	79.0059	77.1147	54.0485	84.0578	100.744	70.2495	68.3629		p136	156.458	190.033	158.75	119.773	99.997	79.8377	128.549	68.1699	98.3593	96.6812	76.1089	86.3951	59.312	83.3539	94.9881		p136	145.031	78.4773	194.693	105.453	197.799	121.512	93.7665	105.618	69.9216	56.6321	97.2852	68.4872	74.2201	83.9475	113.039
p137	79.231	452.673	326.571	55.7958	154.973	63.3696	422.379	14.3031	218.341	280.012	46.9732	133.798	153.01	113.752	40.4471		p137	75.9342	293.787	100.177	96.2664	82.0871	38.3919	418.612	43.8909	231.252	166.363	67.1991	116.781	150.716	161.58	141.232		p137	40.2146	38.6437	89.2242	54.9921	464.532	83.1842	191.759	243.313	86.516	84.6129	145.083	180.273	55.3318	45.9754	59.8705
p138	55.3679	118.021	70.4188	31.3942	40.009	36.9541	105.143	15.1117	60.1274	349.652	21.9413	93.8448	81.6345	26.6568	24.3913		p138	32.6369	69.1925	73.7944	179.23	24.7754	53.3342	79.8386	138.752	109.295	51.1285	54.3891	52.7588	147.274	52.0094	154.746		p138	15.5572	24.8997	31.0951	23.5265	34.2171	39.4964	24.3001	19.4826	28.2688	19.494	38.0595	50.7007	17.8956	15.9201	36.818
p139	1449.18	2876.11	240.75	367.601	377.622	110.001	914.767	181.825	548.296	3595.54	1868.48	675.089	1550.75	94.0383	102.321		p139	2038.01	1340.82	768.238	2208.23	1434.36	3056.3	528.967	2126.56	1327.76	4338.59	2672.29	3505.44	1113.64	5261.32	2464.38		p139	499.483	1163.65	1773.74	892.551	897.949	2205.99	1272.85	292.513	1062.63	92.059	2172.97	1102.08	465.003	539.843	1260.74
p140	11642.7	13995.7	13081.9	5084.87	10448.3	13028.1	9733.72	5678.73	7706.23	6957.13	9049.94	11220.4	13273.7	11044.5	9218.75		p140	8514.8	8511.06	10380.1	8223.68	12981.3	11027.9	8668.47	6703.12	7685.79	11533.4	11263.6	11398.5	7402.35	10671.4	9775.97		p140	8552.97	7749.65	16907.4	9073.74	14763.2	14010.7	9524.3	6512.56	9294.86	11967.7	11337.7	10653.7	6581	9701.84	9985
p141	75.7119	146.527	87.6963	48.7409	115.099	105.937	64.161	28.1929	46.1769	96.8134	31.1367	112.232	78.8605	34.5361	85.4536		p141	40.3833	107.129	58.6324	61.9532	160.741	106.559	59.1584	65.9413	62.5498	68.9648	91.7457	80.3553	86.9556	114.544	77.1779		p141	72.5304	122.565	85.4501	114.349	93.5968	72.7862	100.238	27.0835	58.4973	34.7794	121.83	33.0579	85.4793	44.2193	157.25
p142	0.55	53.4188	118.019	18.0522	69.7107	81.9672	64.118	140.605	102.361	47.5666	382.171	0.55	23.1166	396.259	0.55		p142	15.7356	34.3853	76.8629	49.8123	91.9749	71.694	34.9474	13.5291	24.2383	28.2055	0.55	14.3777	0.55	0.55	369.876		p142	38.803	92.846	63.2569	67.171	249.275	79.3152	90.729	287.821	25.8506	203.52	0.55	474.991	24.7873	0.55	0.55
p146	146.597	96.3812	158.159	106.342	116.094	141.893	65.0641	117.839	91.4513	68.9455	193.793	65.3312	113.998	211.413	105.929		p146	127.221	100.132	155.32	93.5972	109.101	124.446	125.486	119.507	122.497	131.93	161.199	146.565	47.8203	164.472	171.697		p146	114.937	45.1884	133.488	75.7752	129.915	111.235	100.414	93.4615	95.939	158.75	86.2217	134.28	55.5871	56.4256	106.847
p148	49.5026	71.2857	68.9354	19.0482	0.55	48.1816	86.6948	19.7835	53.2391	111.877	37.0626	78.1687	75.9984	37.887	75.1041		p148	28.2902	39.7997	38.4766	104.533	80.5946	71.6576	69.1022	100.42	84.7608	78.3232	57.0369	67.6801	116.929	88.8286	120.337		p148	33.8775	19.7235	30.6849	36.9939	37.1686	38.5291	43.1854	24.8609	45.9056	31.4957	76.6158	65.7204	23.9081	34.7766	91.4588
p149	76.5162	119.203	123.211	62.0829	64.3309	54.5874	92.9733	29.0374	61.0053	99.2468	40.6641	83.1257	118.709	63.8494	29.7899		p149	49.8781	92.2918	98.1619	76.8496	43.2823	53.7341	99.9784	94.6775	97.3279	115.202	63.1199	89.1611	42.3657	85.6671	96.5504		p149	35.6195	19.6342	75.1124	36.121	96.8984	64.3227	104.64	39.2121	54.2862	49.6716	65.5193	58.498	43.8457	27.2052	56.0835
p152	594.3	1241.18	1188.66	367.331	313.517	496.039	927.883	111.406	519.645	550.29	328.148	478.757	736.912	503.429	186.04		p152	638.119	651.844	513.492	383.774	238.836	160.912	1006.41	317.383	661.898	798.949	272.339	535.644	345.228	715.062	613.048		p152	210.233	78.3286	658.249	147.394	1259.23	521.554	809.782	635.05	525.892	504.371	895.01	1024.18	269.399	263.991	455.761
p153	180.75	323.377	191.972	111.675	114.421	390.515	40.1221	59.4584	49.7902	36.7903	45.6194	387.835	131.082	73.9627	21.6781		p153	43.4187	199.139	177.642	22.0431	101.004	175.708	48.2778	125.852	87.065	118.756	31.059	74.9077	74.2988	58.5251	235.4		p153	32.2257	202.232	169.423	137.169	227.714	185.23	269.502	49.0083	36.6494	126.769	268.304	101.186	83.0403	37.5403	299.713
p154	6782.03	7503.77	8107.42	4194.08	7497.33	7220	6293.24	2782.86	4538.05	6354.58	4769.35	9009.91	9737.31	6736.31	4902.97		p154	5525.69	7889.7	6569	4619.93	7679.85	6245.96	7267.51	5911.67	6589.59	7911.91	7244.48	7578.2	2854.6	9205.59	6580.51		p154	5810.72	4348.65	8748.32	3453.57	9308.75	6258.2	8157.29	3268.11	6850.73	5001.23	7525.37	6600.43	4797.39	5307.66	6001.54
p155	321.046	300.736	301.265	176.206	340.642	408.596	193.773	167.648	180.71	233.198	272.567	334.494	343.138	265.088	230.263		p155	285.111	337.102	310.37	144.83	331.856	422.493	219.088	220.818	219.953	402.213	351.453	376.833	71.0685	349.994	265.357		p155	355.053	294.662	506.465	239.754	394.147	340.153	235.429	140.412	287.733	321.247	364.165	282.609	234.402	288.318	270.83
p156	69.5785	35.2791	54.9738	49.3842	135.579	111.207	39.8211	59.3505	49.5858	40.0927	53.5377	77.4908	79.653	69.4042	86.7683		p156	78.8968	82.9044	84.474	24.1527	212.643	215.191	59.2665	59.8584	59.5624	101.214	123.449	112.331	0.55	74.7178	43.3149		p156	181.882	89.7521	207.697	72.6993	117.059	74.5998	66.6491	35.4254	72.465	79.8724	84.0687	32.3033	80.7147	96.3266	56.9251
p159	218.422	186.216	162.871	97.6271	175.452	234.984	109.315	40.3217	74.8181	90.0927	50.1149	174.428	157.325	81.6609	123.635		p159	145.579	225.297	171.445	115.382	178.39	165.638	160.83	139.171	150.001	173.602	169.501	171.551	117.618	227.855	100.027		p159	157.795	90.9123	257.417	107.199	215.608	155.648	176.44	80.6469	201.176	78.2074	182.48	81.4229	114.039	103.956	187.997
p161	653.89	1203.08	556.632	286.117	694.394	689.248	682.635	319.321	500.978	684.357	266.82	477.825	436.925	520.697	490.288		p161	495.6	524.815	401.191	209.453	629.272	652.771	697.399	271.709	484.554	612.14	481.45	546.795	77.9529	569.482	364.525		p161	808.466	558.712	1015.84	767.104	855.528	827.449	521.086	261.204	509.465	545.139	424.782	620.877	518.803	678.374	506.375
p162	0.55	24.4135	0.55	0.55	0.55	18.1154	98.8647	0.55	49.7074	0.55	0.55	312.336	63.0972	27.2907	29.3983		p162	16.8527	41.2061	0.55	0.55	30.0364	0.55	0.55	0.55	0.55	0.55	0.55	0.55	128.103	0.55	20.5834		p162	68.4458	0.55	100.013	0.55	0.55	84.9575	50.9773	0.55	0.55	12.5335	0.55	40.8552	18.6614	78.9383	0.55
p163	148.407	203.764	133.464	78.1224	183.725	208.844	193.257	77.9661	135.612	229.143	164.393	210.738	237.638	169.42	113.677		p163	100.315	144.362	97.3497	138.76	206.262	142.479	138.889	93.8123	116.351	163.037	157.836	160.437	237.46	125.609	162.48		p163	111.033	316.914	246.628	118.63	234.767	220.011	150.775	164.12	137.8	132.62	154.159	250.305	138.003	121.315	121.935
p164	45.9835	146.754	53.0977	28.1988	108.273	69.4311	114.733	44.3826	79.5578	130.07	55.3001	84.1002	71.7274	51.4418	40.8946		p164	34.7981	56.254	46.4787	56.7008	73.2441	80.4558	56.4202	50	53.2101	73.9538	58.2535	66.1037	81.6069	63.0359	97.1363		p164	50.4259	43.2845	91.6445	54.9921	109.555	93.7435	62.7311	56.966	83.3889	74.7618	66.4798	96.2271	58.9053	45.3132	51.8758
p166	0.55	41.6439	0.55	0.55	0.55	0.55	164.402	0.55	82.4759	132.271	0.55	262.003	70.2743	17.7209	0.55		p166	0.55	99.429	0.55	0.55	32.0886	0.55	0.55	0.55	0.55	0.55	0.55	0.55	202.561	0.55	34.9566		p166	0.55	0.55	30.3978	0.55	0.55	29.1387	0.55	0.55	0.55	0.55	0.55	43.0471	0.55	31.2932	0.55
p167	213.428	261.911	242.888	115.119	168.49	175.644	186.506	76.87	131.688	124.508	91.4943	183.538	197.129	128.031	142.236		p167	174.112	242.209	201.829	100.313	169.622	166.183	239.48	119.088	179.284	193.623	168.749	181.186	84.2018	171.758	136.741		p167	138.754	98.4388	259.509	107.366	237.269	192.847	171.641	108.91	156.396	97.5164	160.883	116.565	123.738	113.312	206.451
p168	61.5347	144.299	118.15	56.0448	104.385	65.1605	125.355	43.2865	84.3207	149.537	58.2631	100.412	135.881	76.408	37.0625		p168	48.4939	100.765	80.864	82.3173	104.101	69.2218	95.3307	85.3697	90.3502	77.671	60.8299	69.2505	87.75	85.0117	121.782		p168	39.1934	44.3257	100.505	64.2614	135.418	89.6729	99.1812	80.839	97.1481	69.3275	81.3525	94.7898	45.2638	32.7038	72.6742
p170	173.712	113.748	95.2443	44.2797	137.432	90.5772	63.3009	34.5538	48.9274	40.5562	83.1673	111.004	102.065	82.6571	216.893		p170	304.975	189.506	62.6636	53.9454	194.173	113.903	69.8227	56.6597	63.2412	167.244	165.887	166.565	0.55	120.944	76.2014		p170	198.25	100.045	114.904	34.6662	100.25	47.8793	72.9002	54.9903	55.7455	99.3201	64.2605	84.4053	44.3279	328.305	73.8463
p171	40.2188	67.0122	43.1937	27.9913	105.018	77.9377	98.4347	35.8655	67.1501	160.892	107.075	66.1786	71.287	26.6568	67.272		p171	25.7404	82.5528	68.8607	96.0081	126.489	84.9275	80.1268	58.8096	69.4682	74.0842	104.198	89.1411	81.3951	49.1179	65.2653		p171	48.0833	42.0351	66.1285	62.0584	62.2311	135.295	68.498	41.133	83.0137	64.3557	89.6666	90.0826	57.7141	51.9058	58.2175
p172	1123.58	2556.56	1825.52	576.985	500.316	1040.16	1747.23	367.19	1057.21	1758.11	539.591	1457.16	1267.67	789.892	413.114		p172	788.336	1386.59	973.015	786.578	618.414	581.877	1426.83	602.91	1014.87	1033.69	609.336	821.513	465.917	1097.98	986.361		p172	912.111	590.186	1248.77	359.839	1230.82	873.918	1082.94	715.011	881.671	604.754	831.015	955.983	486.33	633.924	712.135
p175	32.108	124.841	95.6806	36.4779	61.7993	75.5269	181.474	60.6443	121.059	178.1	124.777	113.503	92.9065	96.2119	84.1949		p175	31.957	146.682	106.495	141.171	63.1698	81.2192	253.134	82.1709	167.653	72.2256	127.743	99.9842	81.4481	83.7394	115.532		p175	28.2613	159.424	38.4382	21.6976	33.5668	47.1941	53.9708	92.803	63.2922	57.6265	40.0469	33.6328	35.848	18.0216	29.6347
p176	86.638	130.387	124.607	36.6024	44.2134	83.517	51.733	36.2069	43.97	39.6292	49.5785	52.6632	105.103	84.9213	42.7967		p176	47.8626	57.7659	70.2145	69.6167	61.4907	60.0237	62.8693	45.7525	54.3109	91.1705	70.2406	80.7056	47.7144	77.3395	96.277		p176	41.7763	41.2913	90.2087	53.2048	89.3447	63.839	61.3664	37.2364	48.4907	85.8616	80.4582	91.7715	37.6631	51.877	69.6686
p177	523.783	286.825	264.529	135.952	322.197	268.529	204.223	47.9584	126.091	694.206	96.9349	776.221	640.923	184.424	520.973		p177	311.459	658.629	353.599	643.599	290.551	341.71	388.312	377.111	382.712	372.149	607.225	489.687	410.788	670.609	395.536		p177	170.289	228.203	199.698	129.562	185.543	161.008	233.272	29.4983	239.451	34.3863	314.678	55.3719	109.019	104.762	302.028
p179	128.734	155.665	111.387	54.5508	136.076	139.275	101.918	46.5209	74.2194	104.056	65.083	123.545	80.6217	84.7703	117.146		p179	109.834	143.272	109.804	85.8476	130.78	135.208	97.1682	53.1201	75.1441	96.0943	136.939	116.517	68.5795	63.0745	53.1965		p179	165.573	126.7	176.315	118.588	166.633	110.67	78.0067	109.157	103.694	90.9953	87.2155	70.5354	62.2518	129.318	69.7287
p180	334.319	638.252	408.464	124	299.819	400.09	512.557	176.794	344.675	322.711	297.88	602.683	627.537	393.331	380.695		p180	185.234	275.61	390.903	395.614	499.612	359.197	378.08	293.235	335.658	474.309	339.037	406.673	441.874	315.951	539.269		p180	327.273	661.227	600.981	336.021	442.921	584.143	337.031	187.197	389.968	379.475	380.562	401.437	324.362	396.476	431.927
p181	50.7092	56.4193	131.326	80.4879	50.7233	61.992	52.8941	31.535	42.2146	0.55	24.8531	48.7654	78.7724	55.3664	0.55		p181	30.3785	61.8091	128.606	0.55	45.4464	85.1457	58.2577	32.6953	45.4765	71.7039	0.55	36.1269	33.7866	24.5204	127.64		p181	18.6507	22.0439	80.0351	27.0596	125.213	89.3908	104.332	40.9683	0.55	33.1144	27.3935	43.622	15.5133	0.55	0.55
p182	117.305	265.639	239.485	125.286	242.948	127.462	221.037	99.4566	160.247	296.176	144.955	120.367	174.673	125.374	105.593		p182	106.386	179.415	145.483	178.971	164.361	147.205	234.4	136.523	185.462	206.699	176.514	191.606	151.087	214.361	194.077		p182	100.221	130.062	134.349	147.768	260.33	174.147	228.473	140.878	180.537	112.478	175.193	215.02	129.949	74.5336	144.236
p183	205.183	369.704	259.948	88.435	117.541	144.235	224.435	45.2451	134.84	174.565	97.8544	264.248	252.521	153.873	54.4889		p183	150.8	156.14	146.777	240.838	71.4158	108.813	181.258	136.209	158.733	230.731	105.88	168.305	207.327	226.659	202.006		p183	92.082	119.59	166.306	69.3324	205.253	130.66	201.62	63.4693	124.375	102.719	173.305	176.572	89.705	76.2897	165.546
p184	2031.48	3949.31	3971.38	1294.61	1264.24	1741.05	3718.11	496.798	2107.46	2326.83	1480.2	1911.89	3004.27	1887.65	985.723		p184	1832.26	2369.81	1786.68	1798.02	1492.6	757.622	3343.57	1209.62	2276.59	2720.08	1324.27	2022.18	1776.5	2577.3	2443.99		p184	874.088	436.623	2192.41	846.745	3737.87	1873.58	2365.21	2166.35	2259.13	1926.72	2600	3020.66	1007.77	1162.57	1801.01
p185	332.442	496.681	325.262	196.146	260.307	381.664	303.002	231.221	267.111	368.83	293.538	444.439	400.026	344.938	224.417		p185	276.224	400.669	374.748	234.94	313.162	330.621	336.144	266.335	301.239	392.692	311.914	352.303	242.12	440.287	383.702		p185	290.121	261.165	527.961	220.052	388.594	457.957	319.599	273.634	287.984	299.44	296.791	417.571	256.892	232.669	277.412
p186	318.332	212.402	220.55	161.017	254.837	195.344	247.613	186.461	217.037	187.08	262.861	184.215	257.849	193.963	374.094		p186	214.908	247.729	135.255	207.085	310.998	205.884	285.344	246.146	265.745	219.09	337.677	278.384	196.1	299.796	239.423		p186	214.978	120.185	170.039	216.851	222.211	214.772	250.924	183.054	226.651	141.893	247.171	219.691	204.453	241.709	260.01
p187	92.2016	24.7318	53.4904	63.3694	79.3852	116.063	27.9952	47.635	37.8151	0.55	78.825	59.3997	87.4466	80.7552	74.6845		p187	75.3514	60.7544	71.0568	29.7927	87.7213	126.373	0.55	38.9355	19.7428	86.9316	124.057	105.494	36.8052	83.1611	47.6503		p187	111.874	50.692	158.47	99.5511	109.105	145.129	111.155	74.0064	100.108	96.4989	110.336	63.1333	89.5349	74.7064	69.6386
p188	193.084	282.688	206.545	84.7208	72.6944	117.165	252.559	75.5044	164.032	261.066	174.943	325.936	266.259	149.073	187.606		p188	156.458	291.958	182.877	156.541	81.3782	120.556	241.389	216.859	229.124	220.264	211.33	215.797	251.599	211.045	179.665		p188	49.3146	127.146	80.0351	36.8692	97.8489	106.318	99.0491	35.4528	108.697	49.4635	110.7	81.926	55.7005	71.7987	92.9316
p191	122.969	283.688	193.674	45.4625	98.3725	99.015	161.177	31.8944	96.5355	172.48	46.3346	270.815	117.124	100.438	45.51		p191	80.6209	171.856	125.568	88.603	77.9827	93.9438	125.847	72.129	98.9878	129.093	87.7739	108.433	87.0615	186.64	146.154		p191	43.5783	98.6768	79.6659	23.7759	76.9385	64.2824	58.1528	25.7664	46.7812	36.5137	62.8362	47.4308	22.2632	41.3116	66.6029
p192	43.3693	77.6505	110.646	27.1198	0.55	51.0056	47.9917	16.064	32.0279	50.5214	37.3946	62.6197	92.202	40.6644	15.0488		p192	32.0784	45.9174	92.1152	86.2782	41.3794	52.1708	60.5275	71.9455	66.2365	42.9441	45.5508	44.2474	39.7708	43.3348	83.3099		p192	27.8709	52.0307	90.783	37.0771	78.5893	77.3807	80.0317	24.2023	91.2692	26.0383	57.9007	28.4226	43.0516	0.55	80.9695
p194	0.55	57.6923	0.55	0.55	0.55	0.55	150.899	0.55	75.7244	152.665	0.55	266.663	77.8037	21.585	0.55		p194	0.55	31.1507	0.55	0.55	21.9396	0.55	0.55	0.55	0.55	16.5972	0.55	8.57361	101.572	0.55	59.5629		p194	20.6028	0.55	34.7462	0.55	0.55	38.3679	32.268	0.55	0.55	0.55	0.55	45.6342	0.55	27.2628	0.55
p195	4133.35	4246.77	4442.71	2210.92	3671.29	3579.07	3009.76	1256.1	2132.93	3163.09	2004.19	3860.73	3780.99	2733.42	2298.04		p195	3349.89	4149.83	3378.06	2553.34	3200.24	2975.01	3412.02	2708.1	3060.06	3380.71	3102	3241.36	1088.32	3697.68	3004		p195	3186.86	2341.08	4248.55	1831.95	4535.22	2770.79	3460.07	1524.69	3124.17	2293.98	3039.36	2744.88	1822.09	2630.01	2624.96
p196	622.218	560.556	676.44	402.253	567.812	713.287	366.518	587.917	477.217	273.754	929.962	329.368	449.562	883.477	400.051		p196	523.356	536.136	477.453	254.314	604.683	734.609	402.039	420.241	411.14	426.539	564.859	495.699	64.3959	441.907	695.226		p196	834.384	607.233	750.18	503.783	723.712	518.773	494.013	158.769	588.768	665.734	427.896	1061.62	415.769	423.883	293.041
p198	25.74	155.483	97.4258	21.7664	0.55	47.1484	104.197	17.2679	60.7325	81.2283	39.8723	70.0764	67.5444	59.623	22.713		p198	29.2615	61.9849	39.7401	47.5305	0.55	0.55	71.6242	36.9428	54.2835	48.5526	23.509	36.0308	36.9641	61.0696	56.5164		p198	31.1145	19.3367	38.3151	0.55	33.7169	37.7231	45.5186	38.0048	39.5264	57.3721	34.4158	64.2472	22.3199	30.3144	44.0313
p199	158.898	144.799	125.349	63.6807	112.071	145.234	78.3091	34.3381	56.3236	59.4438	48.0204	131.425	113.073	48.3927	79.4117		p199	115.832	150.937	99.7563	79.6049	104.176	116.994	115.615	89.9843	102.799	119.343	107.383	113.363	74.9873	151.171	53.6652		p199	118.932	58.9621	184.438	79.9318	155.828	127.477	109.086	55.3744	126.084	51.1285	130.144	56.6295	86.557	80.7232	131.553
p200	152.865	128.069	116.536	60.4645	67.6311	84.5502	82.0074	22.1913	52.0994	94.0904	29.2465	145.618	136.19	51.0192	58.0133		p200	90.14	121.298	88.2946	96.2234	54.7372	79.8377	97.0241	83.0362	90.0301	89.0511	70.169	79.61	97.4941	133.127	80.7321		p200	78.537	48.1336	136.482	69.374	95.2976	90.0759	103.055	38.6633	92.5617	38.8956	104.407	67.4093	45.9444	71.1654	107.358
p201	237.626	725.45	254.319	154.315	487.523	344.262	508.859	221.158	365.009	707.184	348.25	388.895	368.236	250.839	241.843		p201	187.201	308.202	265.455	318.721	439.166	380.901	269.131	239.958	254.545	431.234	302.718	366.976	339.879	332.143	507.944		p201	274.624	234.51	490.712	309.793	635.718	551.821	321.976	297.425	434.039	485.432	345.351	513.079	296.54	230.078	247.116
p202	19.9083	78.6507	0.55	0.55	0.55	21.2495	153.608	0.55	77.079	98.6095	0.55	334.706	135.529	47.9701	28.8109		p202	38.5378	159.445	17.2377	0.55	53.0581	0.55	21.7971	13.9224	17.8597	25.0426	26.6578	25.8502	138.907	0.55	47.6503		p202	50.9064	18.831	102.351	0.55	0.55	62.5091	35.3936	0.55	0.55	15.8866	0.55	72.6554	18.2076	70.7047	0.55
p205	48.2961	113.566	35.6021	13.6948	39.8734	30.0661	228.305	14.3031	121.304	143.917	17.6756	532.225	181.014	63.6985	49.0344		p205	58.013	288.759	25.5407	35.777	105.93	29.1211	38.0819	20.5558	29.3189	37.629	36.8557	37.2424	303.815	25.6385	67.2572		p205	58.3547	27.9341	140.297	27.9741	39.2196	105.391	53.4865	23.0498	25.7672	18.0372	21.0669	94.2149	23.114	95.5493	27.3204
p206	76.0135	183.806	92.2339	23.7791	68.1736	101.632	83.4265	25.4616	54.4441	45.1333	25.8748	48.1299	47.0257	40.2418	28.2794		p206	31.6413	161.59	49.0057	79.4327	83.8408	72.8937	91.872	48.0073	69.9397	61.139	92.7834	76.9612	39.8238	72.9057	81.3961		p206	78.7773	56.3145	76.3021	55.4493	326.613	57.7534	154.737	54.9628	45.7388	44.0292	34.6477	110.564	31.8491	37.6267	62.4853
p207	0.55	111.884	0.55	0.55	0.55	22.386	218.93	9.48746	114.209	140.151	0.55	410.417	217.163	65.2985	40.3072		p207	52.3793	260.878	16.3052	0.55	88.5048	0.55	25.1117	0.55	12.8308	31.8901	26.9798	29.435	187.098	0.55	64.7966		p207	58.0844	19.5152	173.854	0.55	0.55	106.237	46.0468	0.55	0.55	21.3903	0.55	80.8839	0.55	97.0463	0.55
p208	0.55	0.55	0.55	0.55	0.55	0.55	0.55	0.55	0.55	0.55	0.55	0.55	0.55	0.55	0.55		p208	0.55	0.55	0.55	0.55	0.55	0.55	0.55	0.55	0.55	0.55	0.55	0.55	0.55	0.55	0.55		p208	99.6204	94.7202	112.689	77.0222	178.939	118.771	99.4893	37.7852	95.3135	37.6931	90.7266	75.6378	75.0993	73.8139	80.4285
p209	54.8651	60.1473	63.3944	16.2262	0.55	46.1496	24.4689	13.3328	18.9008	0.55	37.2414	51.2227	80.4896	26.687	0.55		p209	22.4621	30.7288	96.2366	81.1549	26.6037	59.2602	36.6407	54.9816	45.8112	45.8461	35.0308	40.4385	102.525	43.5275	81.318		p209	17.4493	33.7649	154.983	53.7035	93.7969	110.63	61.7626	31.9679	108.322	40.2137	59.2919	47.6464	17.612	23.4051	95.907
p210	491.541	920.304	695.462	228.101	285.262	393.649	677.131	174.081	425.606	756.895	206.82	579.804	515.257	285.194	239.186		p210	334.795	539.687	345.898	343.175	310.513	273.979	584.702	279.969	432.335	407.17	270.621	338.896	312.076	444.683	493.376		p210	341.208	248.016	469.832	192.368	491.546	342.409	458.972	269.902	356.988	247.595	314.545	336.795	223.313	330.925	266.231
p211	738.35	1730.13	1664.49	526.024	620.253	877.29	880.881	289.08	584.98	1374.8	456.782	682.927	816.477	508.803	429.674		p211	533.288	1891.89	1062.12	672.746	694.532	633.83	998.883	499.476	749.179	1116.64	646.621	881.632	473.384	730.869	758.147		p211	1006.72	477.498	1469.31	537.659	1328.16	1097.11	1706.73	711.992	814.501	609.842	1106.24	882.142	550.964	820.417	1337.59
p212	132.119	313.921	262.696	84.9698	106.42	149.745	145.179	62.3154	103.747	231.75	87.1009	159.43	164.942	141.948	85.2858		p212	90.1157	269.844	172.829	95.1901	122.049	115.939	163.136	136.89	150.013	223.753	150.572	187.162	83.0897	205.378	186.422		p212	169.628	111.469	248.843	99.3848	255.828	205.301	313.92	135.5	166.319	127.486	244.786	192.239	113.812	191.473	291.989
p213	84.9622	152.891	114.311	61.0869	65.4611	79.522	115.894	23.9882	69.9411	72.9432	35.6322	98.0392	114.526	62.2192	33.4821		p213	60.1014	130.58	85.2562	46.7986	51.3791	44.3179	133.052	57.3152	95.1837	97.692	47.4831	72.5876	33.5748	76.2599	72.7643		p213	62.1989	29.4513	104.156	37.6174	114.757	76.1716	95.7475	71.1526	63.0837	62.2052	65.8174	79.806	30.7998	31.4371	71.4118
p214	120.254	279.187	185.82	62.6847	73.7342	106.798	191.279	36.4764	113.878	123.349	45.6194	132.442	158.425	71.0344	45.3701		p214	94.5838	162.328	99.4254	87.9572	57.3863	64.1683	162.451	112.926	137.689	121.789	57.0369	89.413	79.2768	101.667	129.164		p214	63.7006	57.5044	118.227	54.5349	136.218	111.194	120.664	91.4858	74.0911	70.8075	96.5564	105.138	60.1531	32.7902	103.932
p215	124.377	92.244	95.2007	23.2603	31.5099	134.97	66.5692	12.614	39.5916	40.9618	54.0996	92.0653	81.8546	67.774	40.503		p215	67.9207	86.4203	95.0934	62.7282	62.6101	81.3283	39.6311	26.8747	33.2529	68.9648	66.5192	67.742	58.8354	72.9829	52.0247		p215	59.8563	23.799	146.902	81.7192	87.2436	121.351	62.6871	38.4712	89.518	65.697	62.9356	57.3123	29.5803	40.7358	49.7418
p216	20.277	92.244	154.188	37.7851	132.188	51.97	201.815	30.5288	116.172	332.329	34.304	49.528	47.3779	33.6304	28.0836		p216	16.3913	54.3555	126.32	326.126	151.675	139.062	105.419	46.6177	76.0182	33.9444	75.0354	54.4899	0.55	55.1323	152.872		p216	24.1768	179.564	0.55	66.3397	98.5493	53.1992	105.74	33.4771	37.6084	0.55	19.2119	31.1534	38.0318	0.55	17.4923
p217	4649.83	7912.21	7559.34	2937.73	4515.05	4569.91	7595.12	1777.62	4686.37	4902.38	3613.23	4025.58	5903.61	4149.43	3740.8		p217	4799.59	5456.82	3704.91	4062.35	5472.82	2854.67	6250.47	2525.46	4387.96	5476.43	4669.3	5072.86	4129.07	5517.78	4991.56		p217	3254.26	1638.74	5865.25	2970.32	9034.37	4923.26	5717.51	5312.74	5073.34	4434.77	5484.6	6295.87	3139.76	3690.49	3931.17
p218	0.55	108.156	315.14	38.8433	150.723	163.866	160.36	848.104	504.232	197.277	1144.09	48.5112	60.7635	907.477	21.4263		p218	18.7468	46.1283	186.095	259.136	227.456	189.451	76.56	34.6093	55.5847	57.8457	49.5584	53.7021	0.55	49.8119	984.799		p218	82.4413	335.566	103.336	212.902	482.491	183.618	155.925	503.666	92.3115	312.575	36.5026	1049.44	83.1821	0.55	29.0637
p219	277.208	478.86	364.921	134.686	107.866	199.786	323.858	76.1513	200.005	341.831	99.5402	266.621	215.843	144.544	86.1249		p219	230.158	279.09	222.677	182.975	149.025	127.391	301.268	116.046	208.657	194.112	139.766	166.939	99.9301	226.197	196.811		p219	186.747	106.441	248.228	71.0367	231.466	178.943	210.16	123.481	180.704	112.917	176.816	172.727	105.077	153.501	164.373
p221	33.281	0.55	0.55	19.6084	0.55	65.746	0.55	18.8671	9.70856	0.55	26.5134	0.55	44.4278	0.55	52.6428		p221	29.0187	22.5719	21.1787	0.55	26.7156	43.4817	0.55	20.5296	10.5398	39.2594	47.4831	43.3712	0.55	0.55	0.55		p221	0.55	31.8907	43.9762	29.5536	0.55	37.6022	23.0674	0.55	32.9386	23.4021	31.0041	19.152	23.9932	49.1421	20.8284
p223	64.7523	241.408	142.365	39.4866	92.4955	56.3438	204.653	34.8053	119.729	190.209	35.4023	127.654	87.8429	76.1967	49.454		p223	39.9705	185.111	90.2801	92.4347	78.9902	50.2439	204.749	75.957	140.353	74.8668	58.7187	66.7928	115.341	96.1538	126.781		p223	24.7174	58.2184	51.0321	0.55	68.9345	34.0153	61.3664	23.4065	29.6448	21.9221	35.4427	19.4035	28.4742	20.2672	32.7605
p224	0.55	0.55	64.2234	75.8814	56.8716	74.5971	0.55	34.2842	17.4171	0.55	13.129	31.4369	50.7684	29.8266	0.55		p224	0.55	19.0912	108.42	0.55	30.8946	87.7997	0.55	0.55	0.55	23.2491	0.55	11.8996	0.55	0.55	119.477		p224	0.55	43.2548	105.551	38.4903	158.329	136.021	77.7426	41.4622	0.55	19.6328	0.55	44.5203	0.55	0.55	0.55
p225	0.55	37.0977	0.55	0.55	0.55	0.55	169.39	0.55	84.9701	131.286	0.55	353.729	168.685	28.0153	27.5242		p225	24.0163	149.847	0.55	0.55	66.1174	0.55	0.55	0.55	0.55	20.7058	26.7651	23.7354	217.548	0.55	21.9504		p225	36.2502	0.55	88.3217	0.55	0.55	85.3202	32.8403	0.55	0.55	0.55	0.55	31.6206	23.5678	52.5679	0.55
p226	114.858	171.304	169.372	61.9584	36.2568	106.523	132.407	31.6608	82.0341	117.381	58.2375	168.878	169.257	93.676	34.7129		p226	85.089	123.9	102.193	70.0472	55.3715	55.2611	115.759	92.9995	104.379	124.919	63.8356	94.3774	91.5099	135.903	113.853		p226	56.0721	35.7581	133.282	38.5734	109.355	112.887	139.417	70.2196	84.8065	64.0783	116.895	119.619	61.7981	49.977	109.703
p227	88.5149	148.527	153.054	70.1545	35.4882	83.5515	126.129	27.0968	76.6128	103.534	56.8327	148.457	170.402	82.0533	34.601		p227	54.0306	110.926	86.0684	74.1372	41.0809	54.0977	88.7015	96.6439	92.6727	93.8444	50.2741	72.0592	98.3414	98.1972	97.605		p227	42.3469	38.8817	126.104	44.1849	74.5873	102.731	107.413	43.3007	85.8072	53.5103	110.965	104.276	48.0431	40.5631	78.8055
p228	146.329	230.269	207.068	90.1157	115.597	157.735	234.497	65.8372	150.167	218.25	106.922	239.802	218.22	133.254	88.5305		p228	117.604	225.016	145.333	97.6011	132.683	103.251	205.901	115.758	160.83	162.027	146.564	154.295	114.017	191.46	154.59		p228	108.57	76.3057	194.57	85.3354	231.466	165.079	164.642	125.814	157.855	99.1814	148.992	156.162	109.274	86.1354	154.786
p229	0.55	49.7818	0.55	0.55	0.55	0.55	117.657	0.55	59.1036	82.0973	0.55	300.473	126.459	47.6682	29.2584		p229	19.4996	107.129	0.55	0.55	36.5288	0.55	0.55	0.55	0.55	20.934	0.55	10.742	130.222	0.55	40.9714		p229	25.7686	0.55	71.7075	0.55	0.55	50.8617	25.4006	0.55	0.55	13.6435	0.55	56.7373	14.4356	41.5131	0.55
p230	124.108	108.611	94.2408	72.437	75.4973	140.791	0.55	36.0092	18.2796	33.2561	74.4572	98.9713	139.8	84.5892	16.0558		p230	114.545	88.0024	166.271	28.7594	50.3343	59.1512	39.2348	29.4442	34.3395	191.765	58.5398	125.152	0.55	53.513	22.38		p230	44.9298	34.5384	307.793	24.2331	160.03	129.25	64.448	90.7724	62.4583	215.082	84.9299	155.947	0.55	45.2844	33.0911
p231	127.259	287.189	137.435	68.1833	79.4756	157.563	91.4681	38.453	64.9606	136.385	24.8276	279.713	152.789	47.7286	61.8455		p231	55.0262	209.898	107.247	68.5403	156.6	128.482	85.0627	134.164	109.613	131.865	99.0453	115.455	96.9115	155.334	127.093		p231	77.3958	122.416	135.908	86.8734	117.209	112.323	164.862	27.1384	76.7595	49.2554	216.101	51.3834	113.018	42.3192	272.754
p232	110.702	64.7845	87.1728	91.7549	104.837	77.9722	130.515	30.1694	80.3423	87.6014	47.7139	111.089	197.085	44.0757	72.5307		p232	81.6651	109.238	148.642	147.026	59.7743	97.9793	84.7384	111.405	98.0719	90.1597	102.981	96.5705	112.11	76.6455	99.4407		p232	83.7628	198.306	278.01	146.355	230.015	307.225	167.107	63.4419	245.247	53.6953	177.213	95.3288	88.5139	72.8927	150.668
p235	53.6251	68.4215	33.0716	15.2095	193.852	71.9107	35.0907	36.0991	35.5949	62.1669	25.3384	51.2651	22.8524	53.6758	104.418		p235	29.6986	38.745	29.5418	0.55	203.8	120.266	21.2567	14.6303	17.9435	61.9542	40.0046	50.9794	0.55	37.783	0.55		p235	331.507	132.085	558.769	254.759	355.628	395.73	39.0914	155.696	153.019	218.088	89.9648	127.488	177.538	220.031	118.809
p237	0.55	81.4239	0.55	0.55	0.55	29.7217	142.9	0.55	71.7251	108.227	0.55	472.147	271.278	89.993	42.7688		p237	36.7165	211.937	0.55	0.55	69.177	0.55	23.7066	0.55	12.1283	34.3357	30.7728	32.5542	226.815	0.55	53.5871		p237	41.3558	16.4511	139.108	0.55	0.55	102.449	35.6137	0.55	0.55	13.921	0.55	115.307	21.4691	75.5124	0.55
p239	173.343	227.541	122.949	29.6512	40.4159	139.241	177.26	14.9859	96.1229	33.0823	60.281	159.642	136.454	154.778	28.7829		p239	88.8772	155.331	119.671	44.5598	69.2144	55.9155	138.961	24.8558	81.9084	125.669	64.9806	95.3249	57.8292	84.0479	46.5567		p239	88.9285	47.8658	266.524	38.9475	217.709	162.661	118.727	148.891	112.2	75.8024	107.388	103.018	28.1339	78.7943	96.6885
p241	55.3008	134.797	117.496	65.3406	82.6401	120.884	101.359	38.435	69.897	70.336	52.6181	184.088	132.403	112.091	48.9785		p241	55.8518	150.901	161.277	62.2546	49.7373	80.4194	122.856	92.1342	107.495	172.461	76.1805	124.321	107.927	89.0599	51.0483		p241	17.5094	146.186	71.2973	24.7319	66.7334	90.8014	78.711	0.55	40.527	28.7901	44.1212	23.7873	28.928	32.8766	42.258
p242	0.55	0.55	0.55	0.55	0.55	22.5238	0.55	105.045	52.7974	0.55	194.355	0.55	0.55	95.7591	0.55		p242	0.55	0.55	0.55	0.55	0.55	0.55	0.55	0.55	0.55	0.55	0.55	0.55	0.55	0.55	70.3037		p242	0.55	17.7005	0.55	25.7711	0.55	0.55	0.55	40.639	0.55	50.851	0.55	78.3687	0.55	0.55	0.55
p244	0.55	59.4199	0.55	0.55	0.55	17.6677	135.246	0.55	67.8978	106.895	0.55	219.381	107.041	44.7097	37.2583		p244	27.9988	132.76	17.6589	0.55	47.6851	0.55	0.55	0.55	0.55	16.8907	20.0739	18.4823	117.512	0.55	45.7365		p244	42.437	0.55	91.1522	0.55	0.55	80.1212	37.1985	0.55	0.55	11.7935	0.55	67.8764	14.5207	61.1469	0.55
p245	112.277	51.2366	46.466	23.0114	81.5099	104.25	32.4675	35.7577	34.1126	29.4902	61.0217	58.6371	60.8075	64.6645	56.8385		p245	47.1826	58.0471	61.8513	57.6049	95.5568	121.938	28.4983	41.2428	34.8706	67.8562	93.8569	80.8565	51.1036	58.4094	68.2727		p245	66.9742	52.5661	120.524	109.111	71.0855	114.419	56.392	35.3431	66.4193	65.3732	54.489	43.3345	66.0522	85.7612	74.8081
p246	185.409	130.16	69.2845	45.1927	83.047	202.955	81.8354	77.6786	79.757	81.4021	185.517	107.191	117.256	95.6383	331.912		p246	134.603	113.668	98.8237	135.315	113.355	225.916	56.3842	100.341	78.3625	157.462	208.539	183	100.83	142.766	117.876		p246	204.767	89.2167	206.016	206.21	125.713	252.051	91.6975	55.594	265.844	132.643	198.678	111.57	100.681	345.924	270.109
p247	167.377	254.183	309.075	97.1083	142.722	179.57	181.99	61.9919	121.991	278.216	100.715	126.087	171.855	143.035	113.006		p247	127.391	313.511	204.025	130.881	125.444	146.078	209.144	121.342	165.243	209.96	136.402	173.181	87.5911	165.089	202.084		p247	167.766	74.491	274.277	121.997	265.983	230.449	345.924	141.811	165.902	137.545	212.557	194.79	123.369	212.085	309.331
p248	18.4336	59.4199	106.021	48.4504	25.7685	28.3097	169.734	13.6203	91.6772	77.8679	21.788	45.5454	40.7732	19.7737	17.4264		p248	14.74	34.8775	90.6411	114.176	41.0809	31.5933	148.869	57.5249	103.197	25.1078	92.8192	58.9635	147.592	33.0408	31.2461		p248	0.55	56.0765	30.6029	0.55	44.3722	22.3678	84.3899	25.4646	37.5667	15.1004	24.4786	37.2619	24.6455	0.55	35.225
p249	66.7632	137.616	93.9791	67.0006	56.4195	96.7075	67.4723	34.9491	51.2107	93.7428	37.4713	95.4548	154.242	66.7174	35.1604		p249	58.7173	129.666	97.2594	49.2957	43.5808	43.9907	80.1268	121.998	101.062	114.811	45.4793	80.1451	57.7762	92.2984	70.8505		p249	30.8442	30.1058	123.929	30.759	88.044	124.333	96.716	50.6273	84.9733	50.2497	80.7232	76.1768	46.4833	41.6571	61.9744
p250	396.189	74.4226	105.366	77.3754	120.027	353.699	63.989	90.616	77.3025	0.55	167.152	159.091	129.717	200.394	340.276		p250	196.016	181.595	156.373	112.196	166.898	311.571	53.1777	55.7158	54.4467	163.787	271.623	217.705	107.503	185.445	56.8679		p250	379.26	91.5371	403.991	301.604	256.128	365.261	205.45	172.05	354.945	201.993	261.05	137.693	151.843	233.648	177.357
p252	92.3692	294.826	229.232	48.6994	80.1989	92.7469	438.591	40.2319	239.412	157.416	56.424	192.096	180.485	127.397	107.076		p252	65.8566	159.093	97.3196	91.5737	152.346	46.1721	306.564	62.8212	184.693	139.723	86.1995	112.961	172.058	113.272	212.747		p252	98.1187	41.5888	149.076	63.721	283.492	90.882	209.06	180.145	110.24	87.1335	137.166	198.132	116.988	114.377	94.0135
p253	259.311	413.211	444.023	119.414	58.7703	141.411	489.249	47.9225	268.586	547.856	93.41	371.608	310.378	133.193	31.3283		p253	111.485	217.914	190.427	502.256	43.5062	52.6798	298.278	442.37	370.324	312.771	72.9601	192.866	550.172	266.717	647.185		p253	56.4325	34.0029	126.514	33.918	116.608	120.948	233.932	66.7896	130.837	82.4854	198.38	312.612	57.5156	41.2828	155.778
p254	0.55	55.8738	0.55	0.55	0.55	0.55	122.001	0.55	61.2753	110.892	0.55	170.107	109.33	41.2682	25.2585		p254	15.3714	91.905	0.55	0.55	45.6703	0.55	22.1574	0.55	11.3537	22.8905	25.1192	24.0048	172.27	0.55	42.6119		p254	36.3703	18.1765	55.6677	0.55	0.55	52.4738	36.4061	0.55	0.55	12.0479	0.55	67.7327	22.3766	55.3316	0.55
p255	63.244	0.55	0.55	0.55	0.55	40.8114	0.55	0.55	0.55	0.55	0.55	31.5641	0.55	21.4039	31.4402		p255	39.3634	0.55	0.55	0.55	0.55	32.3932	0.55	0.55	0.55	38.8681	0.55	19.7091	0.55	0.55	0.55		p255	106.648	44.2067	63.1338	26.4777	27.1636	44.3327	0.55	0.55	26.9763	51.3366	28.8841	38.1243	15.1163	40.7358	21.7001
p256	46.6873	54.4644	31.8935	26.9953	58.0922	49.0426	55.5173	24.1499	39.8336	53.5342	36.2452	46.9436	47.3339	42.8984	39.4961		p256	35.1624	45.2142	40.0108	43.871	64.513	53.6251	37.7216	41.7147	39.7182	41.2485	52.0274	46.6379	36.2756	48.3854	45.5021		p256	44.6294	39.6849	59.4418	32.962	46.1231	74.6804	33.8088	30.7331	36.0657	31.9813	51.7728	33.0579	26.3755	31.9553	35.195
p257	449.11	845.199	495.113	229.657	501.673	662.109	375.892	149.481	262.687	443.048	106.922	853.077	569.988	164.227	464.554		p257	223.917	739.108	344.935	310.584	875.832	534.724	365.543	384.819	375.181	467.363	544.892	506.128	371.282	649.829	413.776		p257	410.164	634.304	463.679	500.873	536.818	426.158	591.125	124.606	330.929	240.195	807.53	197.413	513.727	261.976	995.107
p258	204.546	300.918	220.681	72.9557	91.3653	116.511	196.611	49.5037	123.058	236.501	56.705	179.343	120.955	77.8571	71.244		p258	146.04	176.251	133.089	123.906	114.997	90.999	195.886	84.5045	140.195	120.093	80.6532	100.373	87.1674	120.057	141.74		p258	115.898	88.0862	141.159	62.1415	153.027	99.2246	148.045	97.4129	96.481	74.5074	85.7911	99.4969	62.9609	122.179	103.601
p261	68.3049	48.5088	44.3281	17.3467	23.4629	43.0156	39.6061	19.4241	29.5151	0.55	15.6066	22.5821	29.6332	16.3322	18.3494		p261	41.4275	40.1865	28.0076	28.1566	27.8723	28.5758	42.045	17.1736	29.6093	26.086	22.3281	24.2071	0.55	19.624	23.5127		p261	36.1601	21.3596	34.7051	30.6343	40.4202	37.5619	38.5191	20.6625	36.2742	21.5059	21.0006	18.5771	15.8537	23.4339	35.2851
p262	77.8234	128.114	132.417	39.1131	56.1031	64.0929	97.0586	18.2202	57.6394	109.676	34.4572	94.3108	100.656	66.0532	32.8947		p262	57.0417	89.7604	66.6045	75.9454	33.3945	42.0275	75.5512	39.0142	57.2827	78.1928	39.5752	58.884	102.949	74.9106	109.713		p262	125.239	136.755	183.781	114.473	211.456	135.053	181.458	81.7171	103.861	74.3687	123.652	119.583	88.3437	77.5564	117.367
p263	0.55	75.9684	0.55	0.55	0.55	23.1437	203.234	0.55	101.892	123.407	0.55	325.512	153.89	51.0192	34.9646		p263	34.2882	194.358	15.7937	0.55	68.2815	0.55	20.392	0.55	10.471	24.7491	20.3243	22.5367	180.319	0.55	47.2207		p263	39.4037	19.1285	106.249	0.55	0.55	71.6577	36.5821	0.55	0.55	0.55	0.55	94.8257	18.0942	67.1637	0.55
p265	0.55	0.55	0.55	10.4786	0.55	22.6615	0.55	13.9976	7.2738	0.55	20.4598	0.55	32.8916	16.3624	58.349		p265	16.877	0.55	17.6288	0.55	0.55	22.7225	0.55	16.7541	8.65203	18.5211	51.8127	35.1669	0.55	19.3927	0.55		p265	33.7874	38.9412	26.2545	50.4614	0.55	38.5694	0.55	0.55	54.2862	24.8358	40.875	0.55	46.4549	91.778	31.979
p267	174.985	105.474	149.476	84.3058	123.508	104.732	56.1624	33.1702	44.6663	75.956	50.9834	100.963	115.671	82.476	149.956		p267	77.6097	98.093	134.653	54.2898	48.9911	85.3275	84.6304	52.7268	68.6786	100.431	82.1203	91.2757	203.567	85.1274	143.42		p267	48.0833	50.0077	188.171	59.4813	202.101	109.179	109.526	60.9174	78.1354	62.182	89.3685	115.343	53.772	182.462	142.613
p268	29.6949	80.9693	91.1867	24.8581	114.557	63.2319	81.0613	18.7593	49.9103	138.123	22.3244	53.8919	68.469	20.4379	84.2788		p268	44.0015	51.7537	53.6085	113.229	76.8261	61.8415	63.77	42.1605	52.9652	48.6178	63.7998	56.2088	52.4805	76.0672	85.8877		p268	52.5282	66.9051	62.5595	103.708	110.455	58.9625	88.5279	23.5437	84.473	14.0366	52.5015	29.9677	44.0442	66.1849	63.5974
p270	0.55	37.6432	0.55	0.55	0.55	0.55	87.8989	0.55	44.2244	67.4392	0.55	208.746	102.417	35.0795	18.2935		p270	16.027	78.4041	0.55	0.55	31.305	0.55	0.55	0.55	0.55	0.55	0.55	0.55	83.8311	0.55	29.5666		p270	20.9933	0.55	54.5191	0.55	0.55	54.8919	0.55	0.55	0.55	0.55	0.55	40.424	0.55	43.1541	0.55
p271	531.491	133.252	198.211	139.438	311.754	546.046	76.847	232.784	154.816	0.55	439.259	230.82	187.398	387.806	605.895		p271	757.399	356.58	146.175	82.877	351.631	341.346	98.4292	95.0446	96.7369	503.753	564.537	534.145	74.8284	309.127	133.89		p271	434.551	2643.6	531.038	209.993	595.348	387.427	188.149	398.35	338.351	586.972	530.017	303.378	308.537	525.852	335.509
p272	70.1818	108.747	81.8063	46.3132	89.557	94.8133	124.151	49.0006	86.5756	75.898	51.2388	100.708	117.344	75.1401	75.0481		p272	53.0835	74.1147	55.4737	67.3779	58.7669	72.7846	145.05	59.7011	102.375	81.0622	59.7564	70.4093	66.4612	82.6214	59.4457		p272	57.8141	52.8041	61.5749	81.4698	103.702	97.9752	122.777	66.2957	96.9813	45.5786	63.035	78.0093	66.1089	55.0725	82.4722
p274	82.5826	158.302	143.412	51.0441	45.2984	105.352	145.523	40.5733	93.0483	165.933	71.6731	185.19	141.826	89.0571	39.4401		p274	77.9254	187.22	113.053	86.149	44.6255	60.2055	159.353	91.8721	125.612	125.669	78.3632	102.016	94.4226	103.441	117.446		p274	102.804	134.197	166.798	95.5192	211.906	163.467	135.147	52.3835	116.244	65.8126	134.517	99.4969	81.9626	83.6308	110.785
p275	198.413	83.9698	94.6771	82.9986	161.754	257.956	100.37	94.4254	97.3976	48.5516	196.475	120.028	112.412	184.605	290.738		p275	186.788	239.502	126.35	75.5149	196.561	188.469	84.8105	73.7021	79.2563	185.537	245.788	215.663	72.869	190.072	75.6155		p275	114.607	176.708	155.435	82.4674	143.822	129.734	97.6404	107.923	137.05	144.39	135.477	67.5171	55.814	114.233	90.0462
p277	42.1292	67.9669	57.199	19.8989	49.141	32.0636	70.2675	15.5609	42.9142	46.0603	22.2222	30.8862	35.7096	42.2946	17.4264		p277	25.2547	50.9099	54.0898	37.2839	45.0733	38.9372	68.0213	27.3728	47.6971	40.3029	38.3586	39.3307	0.55	43.6432	35.8549		p277	33.8175	18.2063	58.7444	28.5144	97.8489	55.174	70.8752	51.1486	41.5694	32.3282	35.542	50.3054	29.8639	19.0868	27.2303
p278	262.662	77.3322	128.752	90.0535	174.367	252.686	59.1726	84.9739	72.0732	30.9965	144.444	157.354	129.497	172.741	183.019		p278	182.757	155.542	135.586	95.9651	203.166	265.362	57.3209	78.3429	67.8319	221.927	191.042	206.484	86.1083	200.674	106.588		p278	157.645	116.883	250.812	127.65	206.903	256.767	181.326	136.049	156.938	184.581	217.161	120.481	122.689	135.018	183.579
p279	266.785	83.7425	173.037	121.365	196.112	377.704	96.3705	129.518	112.944	53.5921	177.42	226.837	156.576	202.779	299.801		p279	217.118	206.347	216.45	92.693	237.269	290.957	95.691	110.147	102.919	224.013	314.526	269.27	87.3263	213.281	112.291		p279	155.933	174.715	234.239	85.2107	158.279	169.794	130.569	118.514	133.631	133.799	160.022	63.9957	102.099	96.5569	121.875
p281	173.913	39.3708	59.2932	32.8259	34.2224	192.244	32.8976	30.3311	31.6143	0.55	67.152	108.504	82.6031	72.7853	150.907		p281	99.2705	100.624	67.7477	36.9825	83.0199	132.808	30.0115	24.8296	27.4206	85.7577	131.321	108.539	47.9792	94.9972	29.6447		p281	128.753	29.9868	184.192	73.6969	119.21	200.625	93.7225	43.9319	121.581	85.5841	103.744	64.4628	53.4884	121.286	69.5484
p282	2171.58	1440.49	929.058	605.35	1094.44	2455.54	1060.81	868.085	964.446	1001.62	1937.83	1627.86	1535.12	1278.53	3671.2		p282	1476.55	1266.38	1152.85	1564.8	1402.98	2675.94	763.547	1073.26	918.402	1774.08	2324.24	2049.16	1363.12	1992.9	1418.3		p282	2347.43	1087.29	2438.71	2343.34	1516.01	3000.03	1149.98	660.954	3251.13	1643.4	2264.26	1399.64	1174.84	3807.06	2881.39
p283	179.275	51.6912	43.8045	36.4571	78.0289	217.867	51.862	77.0137	64.4379	40.2086	153.078	118.461	78.1119	79.6382	388.499		p283	123.044	75.2046	70.6657	76.0746	93.8778	262.963	32.8578	69.1662	51.012	101.344	174.403	137.873	71.3332	120.096	66.7495		p283	203.055	83.0884	188.048	213.235	82.7914	241.734	77.4344	37.5932	303.953	106.951	175.193	60.0431	82.1044	296.35	224.424
p286	50.5081	117.43	168.368	60.8795	96.4286	84.9635	126.086	36.6022	81.344	140.267	63.3461	52.3243	97.0895	86.8534	60.307		p286	61.5827	70.7043	197.377	96.3526	79.6245	60.4236	227.158	89.5123	158.335	89.7032	80.9395	85.3214	94.9521	134.091	97.2925		p286	56.7329	41.3508	183.043	116.926	159.88	167.497	107.061	83.0891	99.1077	39.8899	72.4422	77.65	67.5837	147.714	76.7617
p287	447.032	83.4243	189.354	181.269	480.741	551.35	100.327	230.88	165.603	108.575	393.742	376.184	373.696	233.601	464.722		p287	171.319	242.912	355.314	401.986	728.113	816.191	68.1654	152.071	110.118	301.195	652.382	476.789	516.226	291.662	261.217		p287	383.645	261.492	586.828	606.41	549.275	643.186	407.29	200.04	598.107	249.168	392.387	228.71	335.394	359.137	350.808
p290	64.5512	86.0156	99.6946	39.1546	80.1537	66.5037	78.8251	42.7655	60.7953	67.613	50.3704	52.4938	60.8956	58.2645	54.377		p290	54.0548	75.943	59.9862	52.3524	76.7514	59.4057	75.6233	47.9025	61.7629	61.6282	68.702	65.1651	42.7894	63.4986	71.5145		p290	48.4136	46.4081	83.2349	63.1806	101.501	63.2748	87.8236	60.8899	75.8422	52.4697	51.4747	51.0959	63.5848	41.1965	66.1221
p291	76.7173	56.9194	30.6719	15.3755	35.9403	57.1704	42.1433	13.8179	27.9806	38.6443	32.2605	53.2988	49.4474	32.0606	125.397		p291	40.1162	47.3589	27.6466	28.9316	26.8649	46.4629	37.1812	32.6167	34.8989	57.7153	68.6304	63.1728	37.2289	54.0528	28.5511		p291	44.2691	21.5381	64.7337	45.6397	43.7719	54.771	31.5637	22.8303	84.473	32.86	65.3536	22.7093	50.1985	147.455	95.4863
p292	71.5224	0.55	25.1745	41.2503	57.0072	94.5034	0.55	58.3084	29.4292	30.1854	101.277	82.1089	122.628	79.9401	258.962		p292	60.3442	49.4684	39.9507	73.2331	48.1329	90.5264	19.3832	59.1243	39.2537	81.0622	200.023	140.543	110.892	93.5322	58.7036		p292	194.165	228.114	119.909	203.467	53.1266	192.968	93.5904	31.0349	266.261	71.6862	183.374	71.0744	195.859	462.546	159.294
p293	0.55	182.442	0.55	0.55	0.55	49.5592	398.469	0.55	199.51	294.38	0.55	955.395	550.438	184.122	103.467		p293	73.9915	431.996	31.9485	0.55	177.793	0.55	46.3684	20.1888	33.2786	80.4753	58.8976	69.6865	485.564	0.55	146.505		p293	87.2467	37.1563	354.682	0.55	31.1156	224.565	91.3013	0.55	0.55	29.692	0.55	283.687	48.4969	187.989	22.6919
p294	0.55	97.3359	151.702	68.9511	0.55	28.8263	314.914	41.2022	178.058	156.199	43.1673	72.1525	62.833	34.687	51.6638		p294	0.55	32.5922	128.155	201.014	71.7516	51.8073	272.842	101.835	187.339	40.5963	206.249	123.423	345.069	40.7517	52.181		p294	17.5995	80.2028	36.4691	0.55	67.2836	42.5594	149.058	58.2008	70.0467	20.3265	30.2422	53.2519	44.1293	0.55	67.0838
p295	35.6271	282.051	67.6265	15.8942	30.5154	26.0022	56.0764	13.5124	34.7944	70.7416	16.2452	50.333	51.0325	29.736	22.0977		p295	19.6453	178.325	24.548	29.1899	21.5665	21.2319	46.2242	23.0729	34.6486	35.3465	23.6521	29.4993	45.5431	39.248	38.4327		p295	83.4024	74.5802	31.4233	24.4409	48.2741	47.0732	46.9713	28.1811	41.4026	23.2171	29.5135	43.083	27.907	17.9929	39.4328
p296	32.1415	35.0064	82.9843	18.9444	45.7957	52.1422	51.518	14.1953	32.8566	193.743	21.0728	21.7347	40.4209	37.9172	17.846		p296	22.8264	130.123	28.158	57.691	72.7217	55.2611	64.5986	32.1185	48.3586	37.629	52.6357	45.1324	67.0967	30.1107	49.8375		p296	32.4359	0.55	77.7789	64.0535	61.6808	100.393	273.155	57.5422	62.1247	21.159	86.9173	38.3399	60.5218	59.1029	174.983
p297	591.082	376.432	240.14	174.484	361.754	718.66	280.683	219.901	250.292	275.55	485.492	485.875	470.917	347.806	1304.1		p297	414.299	346.876	280.046	440.174	368.534	754.132	195.705	332.433	264.069	516.731	738.331	627.531	290.629	477.993	370.579		p297	684.879	364.572	709.445	696.65	434.467	869.565	291.821	212.003	838.684	521.598	660.161	431.333	353.261	1510.39	897.427
p298	22.2209	30.7783	93.1501	79.9484	0.55	156.805	0.55	22.7843	11.6671	0.55	25.1852	46.5199	65.0786	29.2832	0.55		p298	20.1309	35.4752	72.1398	0.55	0.55	50.5348	0.55	0.55	0.55	41.9658	0.55	21.2579	0.55	0.55	71.5536		p298	0.55	38.6734	133.816	29.0132	46.7734	122.761	79.6355	23.9828	0.55	53.9266	23.2199	63.4567	0.55	0.55	16.0196
p299	569.967	419.985	376.571	285.059	684.81	535.886	307.474	165.258	236.366	374.392	290.754	863.203	532.297	541.92	376.499		p299	397.374	500.345	424.807	406.377	504.761	552.284	214.512	260.094	237.303	519.763	511.615	515.689	442.775	542.263	487.088		p299	518.284	1792.42	746.899	467.08	926.463	640.446	479.53	268.311	452.176	365.53	608.951	332.663	347.249	412.655	417.14
p300	0.55	194.49	0.55	0.55	0.55	41.1558	306.657	0.55	153.603	229.027	0.55	954.929	540.311	181.224	94.6003		p300	88.8772	395.044	19.0127	0.55	134.884	0.55	41.6126	18.4059	30.0092	58.5631	50.8466	54.7048	424.716	0.55	96.5895		p300	57.3936	21.6869	300.286	0.55	0.55	222.752	53.6186	0.55	0.55	24.6739	0.55	249.407	35.5644	175.754	18.1535
p302	113.283	119.795	54.8866	69.0341	45.7052	179.501	48.0778	83.3747	65.7262	61.7613	103.193	246.411	140.725	92.4081	254.039		p302	129.552	324.234	152.101	58.1215	67.5353	125.065	138.421	137.126	137.773	237.904	178.375	208.139	125.667	143.884	21.9894		p302	61.5983	174.03	86.8449	25.106	0.55	64.8466	29.1425	0.55	62.8336	65.0264	65.983	0.55	40.6693	69.2077	90.7375
p303	93.1065	32.7787	54.4503	59.1365	41.9078	110.346	22.3187	48.8209	35.5698	0.55	74.304	49.6975	67.9847	41.9625	87.5794		p303	72.4617	43.9133	35.5585	44.4737	91.8256	91.7261	0.55	46.2244	23.3872	74.3125	131.178	102.745	0.55	54.8624	42.4947		p303	90.9107	40.6964	130.903	83.5481	64.2321	107.567	59.6056	38.7182	73.1321	80.173	82.1144	44.2688	53.0062	64.8031	61.6137
p304	28.5553	46.2357	40.5759	24.4016	24.2315	47.4239	62.8709	23.7007	43.2858	31.518	27.6117	62.8739	59.6187	38.7927	26.5172		p304	22.5593	75.8375	51.6531	0.55	38.6556	27.4488	46.4404	34.0063	40.2234	31.4662	36.641	34.0536	33.9455	50.0817	29.2542		p304	40.1845	33.4079	87.091	33.918	83.8419	66.3781	60.0018	44.8923	60.7071	33.8775	58.5632	71.0025	41.9739	38.5479	52.6271
p305	73.1312	126.568	143.325	90.8419	178.436	147.92	215.146	76.4388	145.792	153.476	82.9374	165.023	147.109	114.446	126.096		p305	86.9588	230.044	224.301	80.2077	405.174	177.89	367.416	87.1002	227.258	150.712	188.286	169.499	167.715	211.315	156.074		p305	147.644	87.64	196.991	116.178	264.032	269.099	174.018	121.149	136.633	104.523	125.374	135.789	136.557	182.376	141.411
p306	56.2058	84.8336	103.316	43.3875	55.5606	103.871	103.638	42.3701	73.0041	50.5794	46.871	85.3289	104.883	82.959	57.6497		p306	39.5091	165.844	78.9387	31.73	56.9013	53.0434	112.768	55.0079	83.8881	74.2799	67.7358	71.0079	39.6119	91.0647	37.4172		p306	79.8585	47.5386	146.41	60.8114	192.746	120.907	200.475	110.831	129.128	79.6411	128.223	114.05	103.971	70.2729	140.359
p307	886.657	591.198	643.63	345.378	299.638	1026.76	461.942	253.664	357.803	291.483	404.419	1113.34	737.484	614.675	356.779		p307	943.531	661.934	812.37	265.723	280.066	527.852	537.505	446.775	492.14	865.305	541.386	703.345	155.376	722.388	368.313		p307	185.455	567.191	903.195	115.014	535.718	574.068	424.767	286.915	349.566	443.021	501.464	294.646	165.145	349.321	306.746
p308	709.594	2104.29	1984.69	532.228	305.289	496.384	2126	219.362	1172.68	3521.38	502.018	997.382	1112.15	395.655	285.563		p308	407.621	680.182	1294.25	2383.58	259.209	282.668	939.617	1642.76	1291.19	1469.39	659.718	1064.55	1267.74	616.402	2877.26		p308	301.264	633.768	491.902	180.813	1738.62	495.68	469.625	217.135	340.227	306.401	1537.22	1984.66	249.716	240.989	726.922
p309	4538.59	8963.4	3636.04	754.893	1331.1	2030.93	6545.24	657.276	3601.26	6001.22	1287.64	6072.33	4864.47	1552.19	271.801		p309	1719.19	1575.15	2381.52	3363.3	541.738	1135.32	3425.42	2626.64	3026.03	2421.43	1274.67	1848.05	4735.11	3578.28	5953.67		p309	1032.69	231.148	1893.15	800.482	3655.48	977.052	2609.97	778.782	1436.83	1815.79	6081.96	5104.85	579.212	948.411	1253.19
p310	67.7351	56.5557	65.3141	25.9578	68.3544	38.194	86.8668	16.9445	51.9056	108.864	40.3831	34.5298	26.551	23.97	29.2025		p310	40.6018	43.9485	45.0648	81.5854	51.7522	37.8466	45.5757	30.2569	37.9163	35.0857	56.3929	45.7393	47.9792	29.6481	31.0117		p310	49.5249	48.6393	36.5922	76.0662	41.6708	31.5165	42.349	32.1874	39.9433	19.3784	39.8813	27.668	30.9416	50.9846	19.3257
p311	41.9951	27.9596	26.0035	39.7563	68.8065	44.772	43.0464	79.7809	61.4136	37.022	51.5964	37.7498	46.4092	35.0795	82.2648		p311	32.8312	44.0188	31.7078	47.1861	52.6104	64.0956	21.2206	55.6633	38.442	31.6293	83.4085	57.5189	50.2563	39.5179	38.2374		p311	53.7295	57.5639	56.201	72.824	64.8824	77.6225	59.3855	31.474	86.0574	36.9994	56.8408	39.4898	54.2258	70.3017	56.7448
p313	86.772	168.712	638.438	214.655	66.3653	45.0131	235.056	138.88	186.968	278.969	161.788	186.842	278.323	128.152	112.558		p313	75.7399	323.918	501.459	227.363	56.4909	45.8085	185.834	354.851	270.342	285.022	211.115	248.069	95.5347	135.98	393.349		p313	71.8696	62.9187	436.029	48.2168	214.457	280.344	203.425	83.5556	304.286	53.6722	180.029	315.415	96.3415	54.1801	295.325
p314	25.4049	25.7774	0.55	0.55	0.55	21.4561	23.3508	9.79293	16.5719	0.55	0.55	24.531	0.55	17.0869	14.0698		p314	13.7201	24.8221	18.411	0.55	0.55	0.55	22.5177	13.5291	18.0234	17.7059	0.55	9.12793	0.55	0.55	0.55		p314	46.8519	27.5474	93.9008	43.312	75.1876	62.0657	74.0447	17.1502	62.3332	25.5989	49.9179	32.0158	27.7085	33.8554	44.0012
p316	17.7633	136.525	0.55	10.9558	0.55	64.0929	575.557	0.55	288.053	620.336	0.55	2155.59	666.769	127.608	91.999		p316	79.771	151.007	40.1913	0.55	126.675	0.55	54.835	35.3435	45.0892	108.909	48.7355	78.8222	716.934	0.55	367.649		p316	112.835	46.4974	350.62	0.55	51.7259	312.908	210.556	15.3117	23.2238	54.1578	0.55	440.029	108.508	250.317	30.5664
p318	337.57	450.582	332.024	114.766	135.353	187.87	208.867	64.7052	136.786	176.767	64.4955	185.444	181.234	107.895	84.3347		p318	218.041	304.088	153.275	154.862	111.34	110.886	241.173	139.643	190.408	187.46	79.9734	133.717	80.9185	147.199	183.024		p318	152.629	115.158	273.908	117.716	223.362	190.066	236.881	140.192	132.63	112.941	109.011	150.88	83.3239	123.014	173.45
p321	286.391	163.575	245.157	122.921	167.586	282.133	254.752	91.8199	173.286	352.897	141.916	373.642	277.795	188.107	127.103		p321	222.023	189.611	207.695	251.774	195.367	264.781	188.392	256.24	222.316	268.327	244.321	256.324	156.435	303.074	280.785		p321	84.1532	110.398	198.18	107.947	193.897	209.129	183.571	90.7998	158.105	102.465	187.946	139.633	96.9654	121.574	142.403
p322	202.736	180.806	174.258	119.788	149.91	193.415	115.077	76.7802	95.9286	157.879	112.005	178.581	191.669	122.537	138.46		p322	183.558	191.967	192.413	129.03	163.726	169.055	130.35	94.5464	112.448	168.45	193.403	180.927	110.786	157.686	131.976		p322	197.168	124.796	222.917	148.391	188.894	178.782	179.257	75.104	184.665	132.573	141.307	129.177	116.761	126.267	134.258
p323	480.145	251.227	208.29	108.272	224.412	507.715	152.662	185.239	168.95	166.28	421.992	156.253	226.674	236.349	779.012		p323	282.732	166.442	238.019	308.948	247.418	572.279	140.186	202.229	171.207	322.455	482.345	402.4	209.763	437.743	274.497		p323	490.684	243.167	379.049	504.739	314.857	534.773	262.898	134.43	742.87	348.164	482.451	234.783	229.041	714.273	638.439
p324	182.627	130.797	156.588	86.8373	329.114	150.778	199.751	98.1629	148.957	213.21	123.883	151.211	172.119	131.593	179.327		p324	133.923	195.166	229.355	296.807	274.357	258.309	188.788	152.937	170.862	187.689	287.618	237.653	187.203	216.52	197.202		p324	112.324	113.938	165.157	123.119	209.455	167.457	130.349	79.5219	140.385	57.2334	60.7494	60.2587	78.1622	68.8047	59.3896
p325	232.23	75.741	115.969	205.069	238.562	323.943	54.9583	177.045	116.002	29.5481	262.018	174.895	213.201	225.541	330.71		p325	195.481	233.7	231.521	119.214	467.038	379.011	66.4721	152.753	109.613	240.448	442.985	341.716	95.5347	222.11	101.355		p325	264.863	127.979	438.204	177.779	309.755	295.82	243.397	219.577	269.138	251.873	230.642	136.507	248.894	157.301	208.044
p326	479.542	30.551	200.96	330.417	85.5787	870.437	58.5706	430.601	244.586	0.55	773.155	374.066	476.509	471.731	611.937		p326	578.479	302.787	326.224	181.597	133.205	485.861	96.88	390.561	243.721	487.221	800.521	643.871	171.581	400.808	109.908		p326	322.107	165.85	649.347	259.498	143.322	595.751	359.306	209.726	515.635	586.417	542.604	217.104	368.009	318.43	308.58
p327	0.55	239.544	0.55	0.55	0.55	56.5849	652.232	0.55	326.391	513.615	0.55	1456.27	697.547	183.458	130.152		p327	95.7737	555.966	35.4983	21.914	216.71	0.55	58.5819	27.9497	43.2658	91.9531	69.4892	80.7211	944.967	0.55	197.788		p327	116.019	48.788	328.673	0.55	28.4142	276.475	103.099	0.55	0.55	48.2379	0.55	328.89	60.1531	308.441	22.1509
p328	383.62	199.127	243.106	191.478	335.262	298.009	71.0845	101.721	86.4026	102.781	193.078	169.641	179.384	111.035	113.202		p328	360.851	214.082	379.08	160.76	229.433	217.191	119.145	125.328	122.237	219.22	158.372	188.796	75.9405	134.631	88.9342		p328	243.059	167.278	502.199	182.85	418.509	303.155	181.898	177.237	219.271	287.647	164.461	187.819	63.5281	185.514	87.1008
p329	184.303	216.676	152.182	41.9973	114.828	170.719	161.478	45.2631	103.37	150.406	106.564	142.356	128.308	128.967	150.488		p329	107.308	137.576	119.341	131.613	100.93	148.55	149.193	104.038	126.615	148.951	136.76	142.855	104.431	141.185	156.074		p329	122.566	105.608	194.57	141.491	189.045	187.044	110.231	90.5254	197.59	119.924	153.165	131.082	90.6693	170.889	179.251
p330	339.514	314.012	333.944	153.402	207.188	335.824	265.03	122.007	193.518	149.131	142.478	310.006	247.986	204.167	225.676		p330	258.715	349.162	262.928	120.333	240.888	242.458	238.759	174.227	206.493	282.12	289.157	285.638	129.004	292.78	171.15		p330	274.564	167.664	417.979	153.462	332.066	308.838	286.362	127.103	326.343	187.656	337.103	146.497	211.146	211.366	296.678
p331	212.824	150.027	70.0698	42.848	69.4846	152.156	81.2763	37.2311	59.2537	109.444	74.304	114.859	130.113	69.4344	391.996		p331	115.395	98.1281	70.5454	67.3348	72.6471	121.065	77.2806	93.2617	85.2711	123.974	196.659	160.317	99.9831	134.631	75.264		p331	124.848	60.1521	142.677	111.231	96.6983	162.298	79.3714	36.9346	235.907	87.1335	188.343	87.6752	121.242	408.481	291.087
p332	67.5005	62.6478	51.5707	26.3935	52.8029	55.5173	59.1296	33.7092	46.4194	44.6118	43.2439	67.2802	54.3349	52.3475	78.153		p332	45.1428	56.3947	42.1167	40.5559	44.5882	54.5703	51.3763	39.2239	45.3001	61.5955	66.555	64.0753	51.6862	58.2938	41.7526		p332	58.8352	34.4194	82.4144	51.3758	69.4847	74.4789	43.8898	25.7115	85.6404	50.8279	55.1846	47.5746	60.8622	107.928	84.7865
p333	112.814	89.9709	35.6894	29.9002	0.55	38.2973	37.2409	24.7788	31.0099	46.8714	177.65	105.793	179.649	79.8193	43.552		p333	103.884	128.576	26.1123	29.4052	0.55	19.4141	31.0924	88.4111	59.7517	79.1058	90.9943	85.05	101.413	61.8793	27.6919		p333	22.8854	18.355	45.1659	0.55	0.55	42.3176	38.7392	17.5618	96.2725	69.8363	194.703	73.1944	60.692	29.0765	66.8734
p334	84.1913	0.55	31.9372	59.51	0.55	144.235	0.55	86.2496	43.3998	0.55	90.9068	38.7666	83.5718	63.7287	121.649		p334	72.3645	55.7618	51.8336	36.0784	30.4469	134.626	0.55	60.042	30.296	55.4653	139.944	97.7049	32.9393	49.6576	30.2306		p334	117.31	56.6417	145.589	93.3993	0.55	128.524	71.3594	25.0804	119.079	72.2875	87.2817	35.4653	108.054	66.0698	53.7693
p335	331.369	129.569	175.873	142.031	237.703	354.353	94.0913	103.212	98.6517	67.0915	174.355	183.41	150.544	189.858	210.767		p335	301.964	345.154	227.641	90.4973	225.366	271.615	127.72	99.3183	113.519	274.262	319.249	296.756	97.1234	253.917	88.5827		p335	183.804	315.992	265.703	80.8463	286.393	209.774	130.921	109.788	122.748	158.103	224.514	70.5713	88.7124	90.3098	123.558
p336	219.326	146.39	243.892	207.019	215.099	163.762	101.273	85.1176	93.1953	205.504	216.322	352.967	496.852	161.692	118.432		p336	139.532	174.458	356.758	458.428	210.367	242.422	92.2683	291.243	191.756	270.251	311.699	290.975	358.308	218.139	430.063		p336	173.983	545.98	566.85	513.551	578.589	590.592	412.264	207.009	557.622	213.579	402.258	273.087	225.355	178.403	365.144
p337	113.886	48.0087	42.6265	34.8179	70.0271	148.987	50.83	54.517	52.6735	39.2236	100.69	77.6603	76.4387	67.2004	323.773		p337	87.7359	57.5198	53.3678	73.4484	77.6096	177.89	41.9729	59.4127	50.6928	88.1707	153.327	120.749	50.2034	93.1466	64.0936		p337	145.962	75.3537	127.416	140.369	83.7919	183.537	48.336	36.8797	173.991	87.2491	130.045	65.0377	67.3284	288.721	164.824
p338	1643.21	1215.13	726.134	485.562	1091.91	1888.72	916.143	653.431	784.787	827.578	1264.19	1354.29	1301.7	985.425	3191.52		p338	1118.08	951.186	874.161	1170.22	983.963	2065.06	558.33	904.379	731.354	1476.24	1736.26	1606.25	889.627	1446.63	1135.25		p338	1708.92	977.575	1839.99	1968.58	1288.54	2227.84	884.751	645.203	2246.33	1304.71	1807.91	1251.92	1035.25	3572.06	2184.13
p339	31.1696	51.0547	72.3386	19.2142	0.55	34.13	32.5105	11.3742	21.9424	138.007	13.1545	0.55	37.5149	38.1587	0.55		p339	14.3272	150.058	38.5067	44.4307	31.1931	24.6857	58.654	27.5039	43.079	51.5851	26.2284	38.9067	44.431	23.2867	45.8927		p339	22.1646	0.55	38.3151	0.55	45.1226	78.5091	166.491	33.5046	0.55	18.0834	45.5124	21.4157	19.8525	25.3627	127.285
p340	1106.59	821.24	736.824	529.282	1236.21	1077.8	576.202	369.508	472.855	782.213	572.439	1555.71	996.742	940.534	665.783		p340	746.933	1043.58	865.076	792.261	1034.15	1138.01	378.152	458.993	418.573	1019.47	898.564	959.019	835.981	941.529	989.525		p340	1011.76	3171.34	1402.36	885.069	1860.13	1219.83	920.409	474.799	768.637	697.068	1073.45	553.539	579.382	742.083	786.822
p341	0.55	44.0989	0.55	0.55	0.55	0.55	183.108	0.55	91.8291	164.137	0.55	345.764	128.44	21.253	19.9159		p341	18.5525	144.503	0.55	0.55	59.9982	0.55	0.55	0.55	0.55	19.6623	0.55	10.1062	291.317	0.55	32.535		p341	34.1779	16.3321	77.2046	0.55	0.55	70.9323	32.4441	0.55	0.55	0.55	0.55	33.8124	16.194	73.4972	0.55
p342	0.55	32.6878	0.55	0.55	0.55	0.55	155.371	0.55	77.9606	98.3198	0.55	228.024	79.2567	22.1284	0.55		p342	14.5215	104.457	0.55	0.55	31.3797	0.55	0.55	0.55	0.55	0.55	0.55	0.55	176.4	0.55	22.6144		p342	24.6874	0.55	51.5654	0.55	0.55	36.2722	24.5202	0.55	0.55	0.55	0.55	22.0625	0.55	35.9857	0.55
p343	68.6736	84.1517	87.4346	49.8821	50.7685	86.9955	88.9309	40.1241	64.5275	56.1414	37.037	88.2946	84.3644	86.159	54.5728		p343	50.9466	142.112	80.9242	35.6479	76.0052	68.2765	107.436	72.9156	90.1759	67.8562	71.8866	69.8714	45.755	89.3683	53.2355		p343	98.8395	55.8088	166.634	60.2294	155.078	101.159	130.525	85.2295	117.036	69.0963	109.276	87.9267	69.5689	64.947	108.38
p344	0.55	0.55	63.7435	49.5709	0.55	188.938	0.55	0.55	0.55	0.55	16.2197	36.3093	53.8946	24.6945	0.55		p344	32.5155	35.6158	115.189	0.55	31.3423	85.4365	0.55	0.55	0.55	101.181	0.55	50.8655	0.55	30.1107	20.3881		p344	0.55	0.55	166.634	0.55	96.048	82.217	67.8817	26.9463	0.55	20.8815	31.8984	0.55	0.55	0.55	0.55
p345	175.287	207.947	172.208	63.7844	60.4882	104.87	103.509	35.2545	69.3818	91.8308	38.9017	108.123	117.388	57.7513	52.3351		p345	130.038	150.972	94.1608	77.237	78.0201	62.6777	143.897	71.1327	107.515	93.2574	45.4793	69.3683	40.1945	84.3949	98.269		p345	80.339	51.4059	141.118	65.9656	137.619	113.008	114.413	76.7504	76.8846	77.6061	62.3725	89.9389	43.1651	70.1865	109.763
p346	151.089	86.0156	130.105	124.934	27.9385	244.937	64.075	116.671	90.3728	69.8146	123.244	179.216	261.635	134.703	76.3068		p346	152.038	167.532	133.359	151.633	29.1036	127.464	68.0574	164.997	116.527	166.429	162.165	164.297	82.8249	132.549	81.7085		p346	114.547	104.537	195.391	104.581	56.028	211.144	186.256	51.3956	240.035	93.7934	178.936	107.833	129.864	97.5069	106.306
p347	109.73	80.1964	95.8551	85.3018	44.2586	156.323	56.5494	97.5519	77.0507	61.1819	118.876	145.745	211.836	143.88	52.8106		p347	83.4863	124.849	75.6295	82.7909	40.7824	88.6359	76.0196	101.127	88.5735	103.985	97.1489	100.567	88.7032	116.51	103.386		p347	84.1532	64.3467	149.568	85.086	83.992	162.056	135.455	67.1189	149.475	126.052	160.883	112.612	100.936	61.8379	106.216
p348	36.9007	93.8807	104.494	22.3474	30.7866	51.5911	74.3958	16.639	45.5174	143.859	15.4278	59.1879	72.1677	43.1399	19.4963		p348	26.736	120.138	52.5556	31.2565	59.1773	30.2482	78.1092	24.646	51.3776	76.2689	34.3152	55.2921	41.1477	33.2722	37.5734		p348	42.377	0.55	106.659	31.2578	79.7899	101.764	140.21	44.316	47.2815	24.3502	73.6015	52.641	55.4169	45.0541	102.008
p350	194.089	311.102	180.236	55.4845	142.722	160.146	148.792	41.0045	94.8981	261.24	91.7497	180.36	196.028	110.491	112.894		p350	168.915	104.914	143.046	163.171	64.1399	135.208	108.337	97.5354	102.936	173.244	120.694	146.969	91.404	147.084	198.022		p350	78.8073	98.528	192.273	78.9342	144.672	157.139	88.3958	74.6101	81.5127	85.2835	113.019	84.046	58.7351	91.8068	118.99
p352	253.479	99.609	250.96	133.856	388.834	245.351	91.0381	61.4169	76.2275	35.1101	150.805	150.914	153.626	177.843	108.418		p352	188.852	289.497	302.698	92.1764	421.256	205.666	150.238	75.5637	112.901	205.134	237.344	221.239	40.4063	151.016	99.9875		p352	168.517	68.1248	284.369	124.782	468.984	223.477	267.565	198.503	175.492	128.896	149.522	127.057	112.11	72.4608	106.637
p353	324.599	134.524	247.033	186.747	116.184	244.111	114.475	79.3497	96.9123	92.5261	148.71	206.247	385.188	228.53	147.187		p353	241.838	284.048	323.456	269.684	115.929	266.307	131.755	259.019	195.387	318.151	305.581	311.866	137.636	261.628	150.255		p353	235.761	73.4795	470.94	181.852	153.577	401.251	273.86	106.002	318.546	183.077	221.931	140.424	153.233	102.718	148.564
p354	151.792	63.2842	111.998	60.8795	117.315	168.343	47.9917	72.2521	60.1219	0.55	102.605	100.327	87.3145	128.876	93.7892		p354	146.647	224.489	83.9927	36.8533	104.698	112.049	78.0012	63.6078	70.8045	124.756	135.758	130.257	0.55	126.342	54.1339		p354	141.397	176.559	183.412	45.6397	167.284	121.875	110.583	143.238	103.152	113.542	149.489	60.0791	79.7504	70.5896	154.696
p355	380.771	230.587	414.005	628.652	476.537	437.629	113.744	161.197	137.47	84.1831	182.478	251.538	551.495	239.307	15.1047		p355	202.378	92.5027	561.626	57.2605	71.1173	322.296	64.4545	91.741	78.0977	373.91	35.6749	204.793	67.6792	57.9853	321.288		p355	42.2268	188.935	1362.32	216.394	974.987	1057.94	247.931	191.506	116.744	262.973	133.158	589.041	61.7981	300.092	52.8676
p356	561.722	846.699	992.757	290.765	654.611	562.336	908.317	277.472	592.895	941.831	342.401	989.628	598.3	437.95	386.317		p356	410.268	831.997	653.109	748.519	655.279	609.581	745.893	429.261	587.577	628.053	692.673	660.363	693.103	773.279	845.324		p356	528.195	348.358	753.503	565.758	867.334	589.866	791.821	570.703	560.916	409.675	665.163	696.73	502.184	387.091	581.844
p357	735.769	1522.69	517.714	52.2891	82.0524	109.037	814.57	39.8905	427.23	830.127	50.9323	836.257	514.729	122.084	33.9856		p357	180.086	120.7	133.931	202.22	24.1038	60.7508	223.627	242.764	233.195	233.796	58.5398	146.168	304.609	398.071	877.468		p357	104.215	16.1833	146.943	68.9584	517.209	80.4033	325.585	77.848	119.413	124.133	561.948	785.986	50.2269	100.846	124.099
p358	337.637	25.9593	98.2984	213.348	129.566	458.052	40.9392	189.516	115.227	37.2538	266.079	139.602	228.832	174.009	226.263		p358	267.045	163.523	152.883	194.341	131.75	504.948	28.3182	137.153	82.7354	210.612	408.741	309.676	168.457	141.185	77.295		p358	268.888	198.246	407.847	362.416	125.013	383.236	259.905	75.7077	350.359	226.39	296.427	119.008	252.382	126.727	150.097
p359	25.4384	28.5961	0.55	12.678	0.55	0.55	0.55	9.05621	4.80311	68.9455	39.7957	0.55	52.3535	0.55	16.7271		p359	0.55	0.55	0.55	32.2467	32.6483	0.55	0.55	62.6114	31.5807	0.55	0.55	0.55	0.55	0.55	24.0595		p359	0.55	0.55	0.55	0.55	0.55	67.6275	0.55	0.55	22.1815	20.9509	32.859	41.3223	0.55	0.55	58.0371
p360	195.564	54.9191	79.1885	90.8834	174.051	253.444	50.744	113.508	82.126	43.8007	247.944	125.536	120.206	178.567	366.849		p360	211.508	231.485	137.18	82.2312	213.837	195.086	71.0477	75.118	73.0828	183.939	321.396	252.668	90.3978	189.223	91.3558		p360	99.8907	143.687	135.128	55.5325	104.302	129.532	79.1953	104.273	89.6014	125.382	122.228	56.2343	54.0556	107.065	70.3899
p362	603.382	386.57	363.307	293.109	580.741	583.62	321.88	186.443	254.162	387.717	352.567	818.505	507.551	508.863	418.401		p362	369.156	552.59	579.616	529.035	586.662	637.32	248.415	365.732	307.073	585.989	633.668	609.829	395.113	501.319	530.246		p362	413.798	1055.04	597.412	326.627	700.3	810.2	502.597	186.182	377.919	274.165	455.223	199.389	275.922	319.38	300.946
p363	155.714	44.0989	36.562	70.777	99.0958	232.126	0.55	127.596	64.0728	0.55	126.641	60.0353	88.1951	76.559	159.579		p363	121.271	52.1756	97.2895	46.6694	149.212	272.488	0.55	69.7693	35.1596	62.476	194.083	128.279	0.55	78.2262	33.0427		p363	192.033	122.089	208.723	139.87	69.3347	161.089	96.0556	22.9126	140.218	86.5322	86.4205	37.3697	126.262	119.847	93.0217
p364	94.9163	67.2395	125.829	61.9584	71.9259	116.648	57.8395	57.2123	57.5259	100	64.6232	47.6638	84.4525	60.5589	99.1877		p364	58.6201	109.133	107.036	90.5404	107.236	108.632	68.0934	92.2916	80.1925	94.6595	103.625	99.1425	52.0039	74.0624	75.889		p364	116.469	44.8909	161.629	90.074	114.757	196.353	250.572	65.3627	137.925	76.2649	157.571	82.8243	88.4005	200.196	243.63
p366	1242.29	1243	1256.24	671.209	1317.54	1312.3	669.605	448.534	559.07	870.046	722.324	1296.5	1136.59	884.081	384.219		p366	917.572	1345.81	1454.68	1138.84	1088.33	1223.56	782.245	779.156	780.701	1303.91	927.441	1115.67	800.235	911.804	1016.79		p366	441.94	886.514	1224.44	480.09	1035.07	974.795	730.234	507.398	465.31	638.123	585.599	471.218	295.207	246.517	385.912
p367	1096.63	433.579	548.168	483.757	634.494	1298.77	301.798	521.128	411.463	162.514	701.124	919.213	614.944	750.706	1141.19		p367	935.372	1450.79	1039.02	410.08	1064.82	1197.24	377.504	573.676	475.59	936.846	1381.77	1159.31	394.531	895.495	521.927		p367	770.053	972.726	924.855	266.647	528.264	693.282	483.844	408.201	397.807	481.038	635.285	213.475	341.435	288.893	436.376
p368	36.1634	283.279	55.1483	24.8166	65.2803	34.4744	0.55	14.896	7.72302	37.022	23.2439	30.3778	0.55	17.2378	22.6851		p368	32.1998	217.457	47.4414	49.4679	45.1106	36.974	22.5537	18.6681	20.6109	27.4229	36.3548	31.8888	38.0232	31.383	24.1376		p368	226.901	211.782	57.9239	44.0602	59.7299	28.9371	28.5702	23.5163	37.1081	20.419	29.7122	42.7596	15.485	34.2872	19.7164
p369	219.662	60.1018	59.1187	108.749	33.906	191.659	49.2818	162.077	105.68	43.7428	308.966	191.842	356.171	123.05	101.174		p369	369.132	142.85	76.4417	113.918	23.0217	114.012	24.0308	155.113	89.5718	231.546	198.27	214.908	62.0658	170.679	58.3911		p369	217.05	104.954	252.699	79.7656	32.3162	161.29	62.599	13.8025	229.153	281.588	267.377	122.17	102.779	110.606	208.134
p371	54.664	0.55	30.8028	43.1593	0.55	63.5763	0.55	19.1007	9.82535	0.55	29.834	24.7852	56.0521	29.253	0.55		p371	57.9888	31.6429	42.4175	27.5108	0.55	38.1011	0.55	32.5905	16.5702	42.1615	36.3906	39.276	0.55	24.7132	0.55		p371	43.5182	38.4652	85.6142	31.3825	0.55	65.4914	54.499	20.4156	54.995	39.9824	35.8733	25.0808	49.0925	0.55	30.4462
p372	564.136	407.347	279.581	183.116	397.242	683.427	257.504	225.776	241.64	290.73	448.046	320.089	434.371	355.806	1032.35		p372	372.07	282.677	277.88	439.442	314.356	723.193	199.705	320.346	260.025	528.339	650.772	589.556	272.094	525.762	384.561		p372	571.383	371.087	558.605	722.462	440.92	689.292	324.617	213.129	822.507	441.911	666.322	386.813	375.638	1080.84	748.652
p373	72.6619	185.625	103.185	42.3708	40.3707	76.0091	89.748	31.2655	60.5067	60.4287	41.4049	88.8454	104.927	68.2872	39.2163		p373	58.5473	111.735	91.3631	37.8436	35.1482	41.5912	94.1058	47.9549	71.0303	90.5836	42.9029	66.7433	32.3568	76.8383	90.6527		p373	47.0321	41.6186	101.818	32.0891	80.7904	79.2346	81.6605	59.3533	67.2115	53.3253	60.6169	85.1599	43.8174	47.4436	58.0371
p374	127.862	56.0102	71.7277	78.9316	24.3219	160.525	38.875	78.02	58.4475	46.3499	81.6092	92.5738	168.817	76.3476	60.8385		p374	98.9791	97.0734	82.7893	92.5208	31.4916	87.9814	41.3244	113.529	77.4268	117.257	110.531	113.894	57.6174	86.0527	56.8679		p374	93.6438	72.6466	127.006	83.7975	51.4757	144.847	114.589	39.4042	146.222	78.4849	94.0059	68.0201	82.6149	68.6032	74.6578
p375	220.064	573.15	484.25	165.375	200.678	310.167	320.891	126.482	223.686	489.34	204.189	372.964	368.852	311.851	189.62		p375	162.65	533.077	363.226	174.235	272.417	219.008	330.955	280.598	305.777	436.516	340.898	388.707	201.449	448.538	356.987		p375	320.485	205.921	511.06	180.106	492.596	407.981	674.326	328.487	389.76	319.004	560.624	468.739	254.708	351.249	649.92
p376	50.9773	76.3321	92.7574	64.7804	113.743	73.3917	72.3316	51.6779	62.0048	96.6396	55.2235	43.766	62.833	68.257	71.3558		p376	50.9223	107.375	125.929	61.5658	195.031	97.8339	192.895	51.8353	122.365	80.1818	108.528	94.3547	84.2018	125.532	78.0762		p376	72.3502	74.848	97.5518	84.8782	168.484	134.368	97.9046	74.5278	86.6411	54.5278	77.7751	80.9917	73.9648	76.4049	70.5402
p377	32.175	36.734	0.55	10.6653	0.55	26.0366	0.55	0.55	0.55	0.55	0.55	61.73	23.2486	0.55	0.55		p377	13.8901	97.7062	0.55	0.55	0.55	0.55	30.1556	28.6838	29.4197	23.6404	26.9441	25.2922	0.55	25.3686	0.55		p377	0.55	0.55	31.3003	0.55	0.55	0.55	36.362	0.55	0.55	13.4585	130.575	0.55	23.3976	0.55	124.82
p378	110.602	30.551	55.3665	35.7309	53.481	151.984	29.4143	72.0185	50.7164	0.55	69.7318	59.4845	58.1656	70.3099	155.635		p378	150.751	62.5826	38.3863	23.9375	123.989	127.5	19.4553	33.613	26.5341	91.4966	156.225	123.861	0.55	69.0503	29.2932		p378	135.36	897.432	153.507	97.0987	82.8914	86.0457	50.7572	58.8868	74.4246	79.3174	124.646	49.8383	93.1367	95.7796	81.0296
p379	94.5142	88.7434	114.18	82.5006	40.6872	135.315	64.333	105.278	84.8057	85.4577	122.733	122.952	197.702	120.061	76.9782		p379	94.2924	112.121	83.752	94.8457	40.5958	85.6183	77.1365	118.458	97.7974	124.072	98.0076	111.04	73.8222	131.431	105.338		p379	80.0086	72.6466	148.953	66.7969	69.0845	140.051	129.556	69.5336	157.021	107.159	128.985	134.711	109.416	76.2322	110.845
p380	68.9417	0.55	33.0279	41.9765	30.2441	70.8775	0.55	32.9546	16.7523	0.55	44.0868	30.0812	63.8457	44.4078	38.3492		p380	69.0134	50.0661	48.1634	23.593	32.0513	49.4078	0.55	21.1064	10.8282	52.2698	95.6102	73.94	0.55	42.3709	0.55		p380	55.1711	21.1811	94.352	47.3024	48.8744	96.6855	58.9893	36.6053	62.7085	47.6367	55.7477	31.5846	38.0318	32.6175	33.3015
p381	221.036	49.6454	71.6405	69.6773	176.447	48.0438	38.359	20.5741	29.4666	155.968	36.0664	95.709	178.68	60.257	32.5311		p381	101.675	43.3156	49.0659	71.0374	44.2151	60.2418	29.7233	37.4148	33.569	97.0725	50.3099	73.6912	51.2625	57.3299	62.2969		p381	49.4648	22.8471	194.406	96.7661	141.571	144.404	58.1088	24.9981	102.193	31.1951	89.0373	91.3762	35.6495	204.053	47.6079
p383	0.55	79.8782	0.55	0.55	0.55	24.659	196.396	0.55	98.4732	159.154	0.55	530.022	221.258	64.9061	61.9853		p383	37.3721	179.661	0.55	0.55	90.2585	0.55	28.8586	0.55	14.7043	32.9662	32.7408	32.8535	215.165	0.55	58.0396		p383	43.7285	21.6869	155.271	0.55	0.55	116.877	34.6452	0.55	0.55	16.9735	0.55	69.9964	22.0363	96.7296	0.55
p386	110.736	201.309	192.059	39.7563	64.3761	106.971	257.031	33.7452	145.388	122.132	36.1175	91.1333	120.955	62.5513	39.4121		p386	78.8482	112.578	91.3029	86.1059	75.6694	75.5841	253.927	109.78	181.853	67.2366	52.7073	59.972	61.8539	91.3731	130.023		p386	74.8129	50.9299	95.3365	43.8939	147.724	68.3126	102.879	62.1248	58.539	59.2683	53.8927	73.949	32.6999	25.2764	48.239
p387	342.228	58.4197	59.8604	46.5	129.792	195.137	33.4136	52.8818	43.1477	0.55	118.978	194.807	69.1735	208.182	271.913		p387	252.086	325.711	104.57	51.4483	157.048	158.512	39.559	48.5317	44.0454	196.297	227.217	211.757	32.092	188.221	66.6714		p387	142.508	262.95	143.784	39.3632	100.75	102.529	54.3229	97.4678	73.2989	137.198	140.214	43.9813	43.4203	104.963	112.257
p388	146.631	52.6914	82.5916	63.5769	83.4539	235.087	58.7856	92.1254	75.4555	0.55	113.614	104.394	111.62	105.691	215.019		p388	124.622	144.924	101.772	64.1489	170.704	162.257	55.5916	80.5716	68.0816	113.441	192.938	153.19	55.0225	136.057	62.0235		p388	107.789	112.926	125.16	62.9728	62.3312	89.5923	57.0963	44.7276	66.9196	85.3529	85.758	32.1955	50.2269	67.5668	78.3246
p389	47.0225	30.9147	31.8499	55.7958	82.8662	110.518	25.243	41.6514	33.4472	59.6176	90.6513	22.5397	62.9211	52.1965	81.5375		p389	48.2268	68.876	49.1261	36.1645	186.524	176.108	30.5159	50.6817	40.5988	62.8998	142.628	102.764	29.7619	76.3371	40.1903		p389	60.3669	42.9573	84.9168	48.4662	46.8734	45.0178	48.6001	34.3826	63.4173	43.6592	44.353	22.2781	47.7879	42.2328	56.0535
p390	157.323	50.782	104.363	47.6204	75.0904	139.103	52.2921	67.688	59.99	29.5481	94.1507	108.208	73.4886	92.9515	101.09		p390	88.343	91.1316	100.508	74.2233	70.0725	146.696	38.9465	47.4305	43.1885	70.8561	93.8211	82.3386	94.6873	97.1563	108.111		p390	115.808	68.0653	181.238	125.904	202.301	181.321	113.708	65.6097	218.687	98.372	119.644	85.9145	67.6404	121.315	131.463
p391	301.406	99.9273	163.133	75.1137	167.541	354.078	116.238	173.47	144.854	55.0985	279.668	232.261	187.574	248.032	309.367		p391	176.759	208.386	207.786	188.615	191.002	397.952	79.8386	132.066	105.952	153.516	306.117	229.817	219.825	265.869	171.307		p391	318.052	163.44	327.401	349.032	381.891	470.491	277.47	176.359	646.848	225.719	289.802	208.013	177.907	290.045	294.544
p392	842.383	799.464	696.204	230.819	437.658	1252.41	682.119	254.49	468.305	217.034	823.806	1222.74	688.653	1205.38	693.475		p392	662.354	891.275	590.656	256.251	524.649	893.884	475.465	272.444	373.954	985.268	761.017	873.143	364.663	991.996	470.449		p392	934.485	288.563	1394.97	540.402	1037.02	1165.79	552.782	436.602	1961.93	1019.15	1082.82	993.568	431.395	650.392	898.118
p394	214.4	110.065	34.4241	46.8734	33.6347	23.4192	96.1125	31.1577	63.6351	165.064	197.65	87.0236	235.304	110.763	77.9851		p394	159.226	85.3655	38.3562	0.55	0.55	24.9402	34.1187	82.2758	58.1973	137.571	99.4032	118.487	40.6181	81.0407	0.55		p394	41.8364	28.3209	79.2967	0.55	46.8734	75.4865	29.1865	22.9675	134.298	53.1866	130.012	129.788	51.4748	199.39	45.0532
p395	308.612	119.158	56.5881	60.1325	48.2369	26.4155	119.119	40.5733	79.8463	160.95	213.972	133.332	318.128	141.495	83.2718		p395	231.639	104.703	50.4197	21.957	0.55	34.9017	39.1987	102.648	70.9234	180.026	157.478	168.752	35.6931	101.166	33.5114		p395	51.6572	30.2248	106.495	29.1379	80.2401	80.9273	26.3251	31.5563	160.857	77.3518	168.137	160.438	52.4957	239.953	51.3348
p396	566.012	619.158	721.379	307.302	700.362	353.492	971.919	166.246	569.083	859.676	276.194	548.579	736.78	493.407	191.243		p396	388.534	495.879	632.442	810.558	605.019	449.069	656.507	400.97	528.738	573.501	550.51	562.005	517.55	676.817	569.03		p396	328.474	158.74	736.151	358.924	921.511	519.095	502.817	540.957	442.962	263.759	349.392	851.491	268.576	278.529	248.469
p397	387.005	1208.86	272.251	134.624	231.962	574.7	491.098	192.678	341.888	309.444	124.419	262.003	188.147	351.791	360.695		p397	309.71	280.18	181.282	23.2917	352.937	534.869	483.751	94.5726	289.162	479.95	196.516	338.233	0.55	350.881	101.901		p397	870.755	385.485	805.848	407.307	549.975	653.746	251.013	91.9249	260.132	473.939	269.431	478.225	402.269	457.163	323.547
p398	233.168	85.7429	178.883	108.541	150.136	269.7	87.8128	51.5701	69.6915	42.0046	138.672	311.022	361.851	183.277	170.572		p398	216.462	205.89	173.46	51.4914	165.256	142.624	102.717	66.8327	84.7746	348.77	163.275	256.022	94.3166	263.401	48.1971		p398	288.169	94.274	313.249	103.043	336.968	471.377	288.739	219.934	258.631	133.267	283.111	103.198	238.4	205.867	160.677
p400	146.832	121.886	146.379	70.9223	184.675	89.6818	165.047	70.2935	117.67	191.541	78.9017	93.5906	112.457	75.5325	81.6215		p400	87.4688	163.418	176.77	282.169	196.039	204.502	153.733	136.864	145.298	138.81	229.758	184.284	140.495	154.64	199.233		p400	58.9253	68.9875	76.9994	79.6824	107.854	103.537	65.4164	46.0173	92.1031	34.4325	50.3816	35.8606	36.6137	37.4251	36.0966
p401	69.2434	88.4706	135.995	46.7904	68.5353	79.6597	63.688	28.9655	46.3267	62.5145	43.7292	37.4956	62.2165	55.2154	62.265		p401	56.3375	114.407	111.308	30.4815	42.1629	50.862	73.4256	26.0619	49.7437	76.5298	51.1329	63.8313	0.55	74.5636	33.199		p401	55.3814	0.55	96.8544	46.5126	106.453	82.3379	119.299	44.2337	57.038	46.7579	75.7546	51.9224	48.27	95.7508	112.227
p402	92.2016	148.891	138.743	49.1767	66.1392	67.0547	113.185	44.2389	78.7119	110.255	58.4674	102.912	83.4838	70.8533	65.7615		p402	72.5831	128.119	111.699	66.1724	44.7375	69.9852	98.5012	74.5149	86.5081	134.865	91.71	113.287	49.9386	99.1611	80.7712		p402	92.2622	79.5483	148.748	43.3536	135.268	140.051	89.3643	46.9777	89.0177	72.3106	98.312	108.947	72.9722	66.2425	113.219
p403	204.647	207.583	235.035	136.512	162.884	223.722	126.387	58.7216	92.5542	94.9015	109.604	243.149	231.342	146.597	96.1668		p403	218.186	300.326	216.51	74.9552	220.292	135.862	211.666	137.756	174.711	221.698	197.447	209.572	30.7151	265.098	117.095		p403	174.073	113.759	265.17	37.9084	258.829	115.869	193.08	56.9385	151.101	153.432	173.934	148.509	83.7777	120.711	156.048
p405	56.6079	158.711	157.81	51.9986	81.5099	106.592	154.296	38.3452	96.3206	216.918	75.6066	133.416	150.412	155.322	56.6427		p405	43.5401	165.457	118.288	75.1705	87.4601	75.1478	124.153	99.0823	111.618	131.963	105.665	118.814	102.684	143.961	105.612		p405	86.676	50.8407	153.137	53.2879	149.225	146.943	213.154	107.374	115.285	90.7409	171.317	156.701	101.56	104.474	190.732
p406	65.8583	22.8678	41.1867	142.675	131.465	39.055	62.9139	90.9035	76.9087	72.4797	78.3908	60.0353	92.8625	55.2456	106.908		p406	86.1332	89.2681	43.32	33.2369	116.899	59.2966	34.407	62.4541	48.4305	44.0201	120.694	82.3569	52.6923	60.3371	30.4259		p406	69.6171	46.9734	69.0411	46.7204	42.071	60.6149	127.267	59.71	48.9493	51.3366	90.0973	52.8926	124.957	43.0389	38.6814
p407	96.2235	219.631	210.82	58.099	98.8698	102.735	249.29	42.999	146.145	346.524	63.2695	226.117	124.565	97.4798	39.552		p407	79.8195	177.517	123.492	137.081	103.057	92.0533	198.191	72.8631	135.527	136.658	109.136	122.897	115.605	189.146	182.165		p407	87.9374	41.5293	123.765	65.924	168.884	117.361	165.83	101.337	105.946	66.2751	118.617	162.343	66.3925	43.1253	95.1857
p408	0.55	0.55	0.55	0.55	0.55	0.55	0.55	0.55	0.55	0.55	0.55	0.55	0.55	0.55	0.55		p408	0.55	0.55	0.55	0.55	0.55	0.55	0.55	0.55	0.55	0.55	0.55	0.55	0.55	0.55	0.55		p408	64.7818	86.807	93.5316	44.3096	122.461	52.8768	80.8681	21.9248	42.445	38.7799	63.9955	175.889	34.6852	27.637	62.275
p409	27.4493	35.8702	43.8918	55.1733	0.55	77.1456	51.174	31.8046	41.4893	44.4959	58.9783	59.4845	153.934	37.5851	47.468		p409	27.4888	75.8023	81.3152	51.6636	36.0064	25.2674	85.0987	83.1935	84.1461	46.0418	81.8698	63.9558	40.777	55.4793	33.7067		p409	39.1033	19.9614	98.3312	27.5168	62.6313	93.6225	99.6654	32.4618	124.249	40.6299	88.706	46.6044	63.6699	43.9889	65.6412
p410	406.109	112.066	188.176	192.37	301.718	537.436	110.476	145.277	127.876	65.2375	248.429	261.24	230.813	210.869	339.996		p410	385.572	578.327	361.993	160.2	457.524	425.837	157.624	161.064	159.344	373.649	552.55	463.1	160.831	351.189	137.678		p410	242.759	251.318	301.516	89.0348	250.675	275.024	151.787	107.484	132.588	170.521	233.557	67.4452	96.7669	106.345	98.7623
p411	1300.64	762.684	748.56	600.951	1148.46	1122.47	629.139	400.971	515.055	832.387	739.132	1558.97	1041.92	909.832	866.564		p411	767.598	1151.59	1178.12	1042.44	1281.01	1224.07	492.11	726.691	609.4	1126.49	1183.61	1155.05	873.21	992.806	1123.92		p411	905.503	1942.89	1236.83	717.474	1423.81	1392.41	900.775	392.506	751.501	553.903	910.313	410.313	508.537	587.258	654.338
p412	214.433	257.138	212.958	70.1545	73.8246	146.095	181.689	47.8865	114.788	141.02	56.092	180.106	181.234	102.612	60.1672		p412	122.121	188.521	117.596	80.9396	83.7662	80.0558	180.105	107.944	144.025	126.419	73.6041	100.012	86.1083	105.368	133.421		p412	90.4903	75.4727	160.973	66.9216	137.019	148.998	144.392	101.886	112.241	99.3433	104.639	133.453	71.9796	85.7612	161.067
p414	114.489	0.55	23.3421	64.8634	120.344	123.399	0.55	96.6176	48.5838	0.55	136.909	113.758	154.198	141.435	296.304		p414	84.1905	63.1452	62.9945	83.1783	91.8256	165.929	22.6618	69.0614	45.8616	151.788	271.838	211.813	98.5003	109.301	65.4215		p414	228.824	282.465	213.4	291.545	94.5473	297.996	114.677	74.8296	233.447	162.335	194.007	101.833	276.914	324.994	250.482
p415	96.0559	75.9684	66.3176	52.4758	120.66	87.4087	56.6354	32.7749	44.7051	37.4855	54.4317	126.087	79.9172	90.0836	47.6079		p415	79.4796	124.216	96.6577	47.4874	99.2508	100.052	45.2875	43.3665	44.327	105.355	72.9958	89.1753	53.8044	84.3563	77.7637		p415	73.4614	366.535	154.163	69.083	193.747	113.371	84.3899	52.9048	60.8739	62.4364	87.9442	45.1312	51.9285	47.7027	80.8492
p416	79.2645	191.489	125.305	64.2616	77.6221	62.9219	119.678	26.6116	73.145	224.044	35.4278	159.049	127.603	81.208	42.9086		p416	44.0986	86.5609	74.4863	109.785	86.1168	51.989	79.8386	42.8684	61.3535	97.8877	59.0765	78.4821	103.743	106.178	143.81		p416	85.715	113.373	109.448	63.3469	214.357	85.159	132.374	77.9303	101.943	63.9626	112.986	156.306	62.734	78.4777	72.7042
p417	294.703	652.209	459.337	134.541	238.834	274.452	548.594	122.744	335.669	607.068	140.562	536.674	554.137	231.066	147.047		p417	181.98	372.964	226.828	246.048	188.241	186.324	422.035	231.804	326.919	318.901	215.874	267.388	318.643	286.919	377.023		p417	184.374	166.712	297.701	184.97	339.47	307.024	382.11	248.279	334.89	203.103	263.932	404.887	197.958	198.929	284.956
p418	66.1934	0.55	22.5131	18.7162	31.5099	55.7584	0.55	13.6023	7.07614	0.55	16.7305	22.1584	22.7643	0.55	17.3984		p418	69.6933	19.6889	16.1848	0.55	47.0508	48.9351	0.55	0.55	0.55	47.0526	48.807	47.9298	0.55	22.5541	0.55		p418	45.7407	297.904	66.3336	23.2771	45.6728	41.4309	0.55	14.7903	26.3926	29.6457	54.5883	20.8408	19.654	0.55	17.5223
p419	0.55	0.55	0.55	0.55	0.55	0.55	106.992	0.55	53.7712	129.143	0.55	518.625	110.255	15.5171	40.2233		p419	0.55	57.5901	0.55	0.55	22.0889	0.55	0.55	0.55	0.55	0.55	0.55	0.55	358.837	0.55	21.716		p419	18.1701	0.55	40.1201	0.55	0.55	33.9346	0.55	0.55	0.55	0.55	0.55	30.5426	0.55	119.876	0.55
p421	648.126	1432.49	1183.94	407.751	463.924	704.16	690.075	290.068	490.072	968.772	393.41	694.748	717.406	582.524	401.674		p421	490.597	1241.28	853.223	449.559	651.51	514.182	752.846	550.472	651.659	999.061	645.226	822.143	362.968	807.9	834.818		p421	891.418	501.476	1317.77	426.552	1104	907.933	1279.89	699.068	705.304	574.531	1083.32	848.581	515.4	871.085	1284.78
p422	73.8685	169.122	95.5934	31.5187	38.698	70.3265	90.9951	17.6991	54.3471	67.9606	35.0958	88.9301	88.0631	66.5363	32.7828		p422	59.4458	124.532	66.0028	40.642	57.6848	52.9706	79.8386	45.9098	62.8742	110.768	60.7941	85.7809	33.9985	89.6768	56.4773		p422	60.7874	42.8978	124.504	28.6391	109.705	69.4411	107.193	61.9876	70.3386	60.4708	101.923	90.6576	42.0023	63.0758	111.175
p423	50.9438	100.882	84.9913	22.1191	31.2387	42.8778	94.2203	14.2671	54.2437	51.9699	13.3333	64.7381	42.4904	33.3587	24.4753		p423	32.0541	59.6996	28.8198	0.55	28.432	24.104	88.3413	49.8165	69.0789	36.0965	20.3601	28.2283	35.9579	44.4914	41.8307		p423	40.5449	33.7946	54.1909	0.55	73.1866	34.0153	43.0534	28.5104	29.1444	25.2058	23.2199	35.3935	16.591	21.1884	29.244
p424	16.8249	0.55	0.55	0.55	0.55	0.55	0.55	0.55	0.55	0.55	22.3755	0.55	0.55	0.55	0.55		p424	13.4044	0.55	15.4929	0.55	24.5515	22.8315	0.55	0.55	0.55	0.55	28.0533	14.3017	0.55	0.55	0.55		p424	28.9821	20.3482	146.902	29.2626	69.8349	100.716	22.275	26.9189	75.5921	39.3118	86.3874	35.9324	28.0204	19.058	28.3724
p425	67.2324	0.55	79.6248	149.128	112.658	137.553	40.9822	85.7106	63.3464	0.55	153.819	57.705	164.722	61.1626	99.4115		p425	62.7483	102.101	149.454	93.2527	200.255	146.078	56.3842	70.0577	63.2209	74.8668	188.751	131.809	121.431	79.8069	58.7427		p425	97.3679	38.0487	202.159	133.594	312.556	211.709	244.057	152.129	182.038	108.408	165.719	58.6058	136.103	61.7803	94.284
p426	149.849	400.891	143.412	61.2944	87.1157	198.822	163.069	47.9404	105.505	78.9108	65.5172	115.156	114.306	165.556	94.964		p426	44.1472	379.785	86.3091	106.685	146.376	165.456	268.158	142.895	205.526	205.851	174.439	190.145	92.8868	189.532	260.827		p426	159.537	117.181	148.666	78.1861	653.677	261.2	270.03	204.759	99.6081	187.032	73.0384	559.145	132.189	115.701	249.821
p427	3303.84	7697.72	4835.34	1456.17	3763.79	6646.71	4332.5	1374.69	2853.6	2429.26	2177.16	3278.55	3483.95	3088.32	2099.42		p427	1522.3	6797.88	2538.49	3865.98	5127.31	4391.69	5959.61	2993.26	4476.44	4499.87	5697.65	5098.76	3174.67	4434.76	4486.82		p427	3493.8	2579.4	4246.29	3081.84	23238.2	3830.22	9069.47	3933.18	2997.12	3863.4	2337.69	9304.64	2896.14	2749.8	4309.45
p428	592.289	1170.62	826.571	411.05	622.378	451.956	1006.88	157.909	582.395	1067.73	356.015	714.873	1456.87	901.621	171.103		p428	622.796	795.538	892.603	538.722	407.861	312.952	1021.04	445.936	733.488	1363.74	618.497	991.12	198.483	737.269	534.191		p428	285.406	230.464	1117.13	176.449	1099	461.826	552.122	678.735	305.954	433.332	495.303	1370.97	352.127	259.99	241.526
p429	166.841	53.5097	145.244	81.4631	174.051	241.114	41.3692	36.5842	38.9767	0.55	91.4943	143.458	245.432	105.57	95.943		p429	136.521	105.863	129.9	54.9786	207.792	137.498	54.2225	49.2134	51.718	242.665	159.804	201.234	32.5157	216.173	0.55		p429	171.31	76.9304	166.593	92.1939	322.811	327.215	311.19	42.8342	164.401	55.8228	251.709	54.0783	106.154	80.9247	136.031
p430	892.958	253.546	476.483	199.736	370.479	749.621	250.581	345.268	297.924	111.066	467.739	418.467	328.167	364.289	535.435		p430	521.753	568.588	476.249	426.956	438.606	795.287	186.014	281.83	233.922	346.65	533.084	439.867	370.064	460.258	334.763		p430	837.087	396.105	812.986	817.524	829.215	995.792	506.471	337.543	1182.91	388.077	606.467	316.098	307.969	574.879	567.297
p431	222.611	162.439	119.59	40.9183	82.0072	259.264	112.712	32.3256	72.5187	41.7149	104.598	262.469	120.69	133.254	124.95		p431	159.348	246.815	125.026	43.914	85.9676	180.653	82.2525	50.236	66.2442	158.635	106.667	132.651	67.1496	153.908	77.8028		p431	243.3	51.9414	319.484	93.9812	231.566	231.457	96.0997	51.8895	190.544	172.417	191.556	138.268	50.1985	137.552	187.877
p432	3420.68	3390.48	2868.37	931.161	1724.32	3795.46	2468.44	948.243	1708.34	865.353	2267.92	3688.55	2137.69	2431.47	2305.4		p432	2723.12	3618.01	2228.09	1115.85	1957.26	2859.43	1917.6	1070.42	1494.01	3008.73	2480.21	2744.47	1136.35	2943.26	1719.04		p432	3367.09	1223.9	4795.67	2006.15	3803.2	3727.41	2046.13	1559.24	3429.2	2916.52	3109.65	3018.97	1366.11	2107.53	2998.12
p433	144.888	45.9174	50.3054	34.5482	62.613	154.636	37.1979	62.9802	50.0891	0.55	98.4674	70.6272	70.0542	66.9287	124.922		p433	88.0273	84.3459	90.7012	71.2527	61.4534	153.459	18.8428	41.2428	30.0428	59.3456	103.089	81.2172	49.462	71.9419	47.0254		p433	137.973	63.246	164.583	132.97	85.7429	157.059	89.7165	43.3282	236.658	64.3789	98.6764	50.3773	61.2592	88.64	99.2432
p434	630.363	770.231	675.654	242.833	242.179	421.408	635.848	141	388.424	445.539	188.633	456.641	617.278	291.081	192.334		p434	383.168	460.896	363.647	334.435	238.799	245.621	613.669	408.154	510.912	420.832	206.893	313.863	249.64	374.591	535.949		p434	214.648	150.737	403.088	146.064	489.995	442.803	501.937	300.882	383.631	268.338	319.779	359.36	213.642	205.205	465.139
p435	66.6962	0.55	43.7609	18.2597	50.7685	24.659	78.9972	87.2379	83.1175	47.9722	33.41	142.483	0.55	26.1737	45.3981		p435	26.8574	132.478	124.184	47.3152	0.55	109.213	51.7366	180.86	116.298	32.5097	130.748	81.629	0.55	22.9011	50.0719		p435	30.0333	20.4077	70.4768	0.55	29.2146	23.2948	206.594	16.9855	35.6071	0.55	26.6648	50.2695	17.5837	14.567	77.9639
p436	250.697	402.346	177.88	77.7697	176.356	243.491	192.913	82.7817	137.847	173.291	71.6475	130.027	102.814	146.416	153.005		p436	189.58	163.242	121.085	47.8319	167.495	236.968	188.031	57.8658	122.949	184.852	92.8908	138.871	0.55	141.802	91.5901		p436	299.161	146.959	359.932	215.521	257.479	244.475	126.211	57.1032	118.371	162.774	110.932	200.252	136.841	230.51	148.234
p437	239.704	204.446	201.963	106.259	198.825	230.507	189.301	105.943	147.622	144.728	138.646	207.645	177.623	154.325	153.481		p437	219.522	210.46	193.947	82.7048	203.203	179.78	171.675	112.454	142.064	201.84	182.49	192.165	87.5911	172.838	144.435		p437	187.468	119.828	273.334	121.041	293.547	245.24	205.054	140.083	180.245	162.82	145.05	155.084	120.76	154.652	176.546
p438	425.28	528.005	574.956	199.549	218.942	337.753	396.706	128.153	262.429	588.47	144.01	346.696	454.405	267.534	201.564		p438	271.804	510.646	359.195	283.633	259.544	224.971	509.872	302.465	406.168	414.996	257.418	336.207	203.249	358.052	383.39		p438	296.519	136.755	600.899	264.236	491.746	566.733	566.121	293.144	387.258	262.742	364.463	316.349	316.336	303.835	593.355
p439	249.457	662.802	647.12	212.58	279.792	367.888	410.553	146.822	278.688	628.389	202.529	328.054	380.344	329.602	167.942		p439	182.635	711.789	435.727	297.754	304.17	263.508	452.443	299.738	376.09	451.418	297.852	374.635	212.093	351.922	318.593		p439	358.387	201.935	560.451	237.094	507.304	471.216	675.559	311.612	394.93	273.148	451.579	400.287	247.306	357.698	570.213
p441	30.03	35.6428	49.3892	71.7315	0.55	75.3547	52.2921	44.149	48.2206	41.1356	82.8608	75.2029	215.975	38.521	62.6007		p441	35.7209	98.6907	103.216	75.7732	34.0288	44.3179	93.9617	113.818	103.89	54.2915	108.599	81.4453	53.6456	73.7925	42.1041		p441	55.6216	26.8334	110.843	34.3753	70.5353	114.136	115.909	60.5881	140.135	52.8628	118.054	43.8376	84.0045	64.6016	95.2458
p444	86.6715	101.837	78.534	44.3627	74.3671	84.5502	65.0211	30.978	47.9995	130.533	41.1239	79.3126	79.2127	47.2456	52.6987		p444	81.6893	66.4852	96.9887	120.462	81.7513	79.8377	69.7147	76.3765	73.0456	85.8881	64.3723	75.1302	82.8249	84.2406	111.783		p444	64.5415	47.3601	92.2188	48.674	74.7874	96.9273	57.8007	38.3066	63.6258	53.7184	54.6215	59.2526	37.6347	50.0921	77.5431
p445	93.4752	0.55	22.5131	62.1244	25.7685	145.096	0.55	117.407	58.9787	0.55	178.135	38.3005	94.4036	54.8834	202.571		p445	92.1069	54.2148	39.4693	34.2271	39.1033	93.9802	0.55	62.0608	31.3054	88.4315	198.234	143.333	0.55	45.1083	0.55		p445	93.3434	56.0765	106.29	88.9101	0.55	122.721	46.1789	26.6445	135.132	116.455	103.115	39.1304	78.4175	113.197	69.4282
p446	422.666	769.685	817.452	286.698	480.425	468.935	633.482	219.919	426.701	1096.12	251.341	436.389	704.637	416.153	259.55		p446	277.486	511.138	423.724	579.45	443.121	396.026	718.331	443.209	580.77	536.785	457.19	496.987	556.685	586.215	591.645		p446	350.368	281.126	602.909	533.502	748.324	681.071	821.403	470.875	624.416	292.572	558.007	574.704	463.273	430.073	620.165
p447	258.205	85.5155	123.08	40.7108	97.5588	349.979	48.2498	36.728	42.4889	0.55	112.618	152.143	116.155	238.703	101.565		p447	204.078	232.751	187.419	61.8241	115.22	204.648	64.7788	74.6985	69.7386	247.882	142.628	195.255	0.55	169.484	64.5232		p447	240.026	221.004	449.854	84.7535	353.927	226.903	118.551	144.336	172.615	180.996	279.235	110.313	71.8378	156.264	220.096
p448	21.1484	0.55	0.55	18.2804	0.55	0.55	29.5863	30.7264	30.1564	0.55	52.4904	0.55	111.224	102.431	0.55		p448	22.8992	0.55	0.55	27.2095	0.55	0.55	0.55	14.7352	7.64259	23.7056	31.9894	27.8475	0.55	36.4336	0.55		p448	66.824	35.3713	75.8098	21.1988	0.55	55.1337	0.55	0.55	86.8496	22.9858	27.9235	56.0187	19.0017	0.55	0.55
p449	78.8288	0.55	44.1099	50.5254	68.6709	97.7063	0.55	62.6747	31.6124	0.55	99.6679	33.0046	34.6088	64.6042	80.055		p449	61.5098	65.1492	58.6324	41.7183	108.691	121.611	25.5801	37.5197	31.5499	40.8246	118.869	79.8466	31.1388	57.8697	39.8388		p449	56.5527	49.6507	47.0119	24.815	46.1231	51.5468	40.1039	17.7264	41.1524	30.7095	29.3479	23.0686	22.9722	22.9733	18.7246
p450	111.44	165.303	136.082	40.7523	41.1844	89.4407	137.654	32.2897	84.9717	94.9594	36.8327	172.861	137.643	88.4534	30.4892		p450	70.2519	117.712	84.9553	48.6929	46.8643	62.4232	173.296	81.1746	127.235	113.702	44.3342	79.0183	61.4303	97.696	88.8951		p450	47.3024	38.2272	137.303	48.0921	135.518	126.388	125.11	90.2785	80.0951	80.8667	77.5433	123.751	66.0522	47.5875	106.577
p451	252.876	0.55	48.0803	31.5602	183.68	99.6005	36.4238	36.692	36.5579	0.55	78.0587	94.904	58.5179	140.318	181.313		p451	120.858	79.4237	64.0173	34.5285	172.271	119.248	23.022	29.5752	26.2986	114.583	142.557	128.57	44.1662	128.578	38.1984		p451	82.141	29.1538	152.768	112.561	195.298	128.686	96.9801	134.869	130.379	81.8379	117.325	82.7524	101.021	120.336	91.6692
p452	73.6004	0.55	37.8272	61.2944	0.55	63.2319	0.55	34.9131	17.7316	0.55	32.6437	58.8066	85.7734	41.721	23.4683		p452	50.9709	46.9018	59.4146	49.9845	19.9621	44.8633	0.55	81.096	40.823	57.6827	50.2025	53.9426	0.55	54.0142	35.933		p452	43.8186	22.2819	77.7789	0.55	0.55	64.0406	53.5746	15.5037	66.461	42.5261	55.3833	28.4585	45.207	26.0825	43.0094
p453	321.214	206.174	190.271	139.147	290.235	369.886	187.151	145.546	166.348	284.82	285.747	202.137	237.286	165.465	390.233		p453	213.84	146.12	202.13	323.5	245.291	511.856	105.707	169.297	137.502	203.047	336.568	269.807	220.355	217.561	279.926		p453	374.755	168.705	393.981	447.876	420.46	545.614	243.925	163.846	543.737	283.739	364.265	258.821	212.677	353.956	243.81
p454	354.562	452.719	262.74	124.456	231.193	395.165	330.309	107.165	218.737	282.966	318.978	436.982	399.63	305.874	368.304		p454	284.407	377.008	225.866	206.654	194.509	306.444	248.307	222.837	235.572	425.723	437.546	431.635	259.437	382.996	210.364		p454	299.942	208.271	423.764	239.38	395.648	490.561	201.796	176.468	522.14	364.629	454.329	397.233	220.306	396.678	315.583
p455	229.448	535.37	333.115	46.9772	88.2459	236.913	226.585	20.3944	123.49	131.981	87.4585	401.181	172.736	153.299	80.5865		p455	162.213	238.869	179.718	85.7185	79.4752	135.68	149.589	63.1883	106.389	249.056	85.126	167.091	122.913	176.038	167.987		p455	142.568	56.6417	387.089	74.5282	356.328	221.986	145.228	102.188	182.288	170.96	227.098	218.972	50.4538	161.561	181.385
p456	299.898	432.851	268.194	60.8795	137.568	330.762	269.975	42.4959	156.235	151.738	164.061	412.578	227.247	231.216	158.795		p456	206.215	281.341	188.713	131.312	125.929	262.345	165.658	89.355	127.506	292.75	176.049	234.399	158.765	282.447	167.088		p456	250.928	103.585	409.077	163.937	376.788	349.785	163.013	140.083	328.594	284.479	352.936	316.96	91.4351	214.705	237.018
p457	22.4555	48.1451	0.55	12.3253	26.2658	0.55	0.55	0.55	0.55	0.55	16.6284	27.5815	0.55	17.9624	19.9998		p457	15.25	81.0058	22.3218	22.3445	32.9841	22.6498	0.55	13.3718	6.96089	21.3253	29.4488	25.3871	26.5315	0.55	22.341		p457	62.5293	198.157	20.5934	0.55	28.5143	20.9573	0.55	0.55	23.2655	0.55	0.55	0.55	0.55	15.0276	0.55
p458	89.3527	24.5499	27.9232	55.4223	0.55	133.558	0.55	36.5303	18.5402	0.55	53.41	36.7753	67.016	28.7096	47.8596		p458	86.5703	47.3589	42.6582	43.6557	30.1857	70.0216	0.55	58.7572	29.6536	57.0631	80.9395	69.0013	0.55	45.2239	0.55		p458	49.0143	45.3669	84.0553	61.0192	27.6138	112.283	64.448	14.9001	72.9236	52.7472	71.8128	24.7215	55.2751	23.9809	40.7853
p459	99.8767	195.126	131.806	58.9082	81.962	50.3168	109.96	31.8764	70.918	200.695	36.6794	144.39	92.114	80.3929	49.6498		p459	51.6265	92.7137	77.0133	99.969	75.147	56.9334	75.7674	47.6403	61.7038	90.0293	63.0484	76.5388	119.577	109.763	162.714		p459	80.339	110.19	90.1267	62.5987	194.797	74.2774	120.708	63.2772	98.2738	60.1008	100.233	155.049	62.9609	84.293	72.8845
p460	211.383	166.167	149.258	97.7308	95.5696	291.604	420.143	116.814	268.479	84.4728	82.3499	305.515	283.959	155.05	59.6637		p460	214.495	194.182	114.828	79.3897	87.1616	146.587	366.768	246.592	306.68	212.536	93.7496	153.143	53.4867	186.525	136.428		p460	55.3513	102.663	165.936	48.8403	241.921	176.766	218.084	200.479	197.799	128.711	230.841	155.695	114.776	69.2941	283.664
p461	272.248	271.458	261.126	145.165	310.127	353.768	155.973	143.696	149.834	203.418	239.566	288.059	303.729	229.677	164.809		p461	259.42	338.544	261.304	106.944	318.722	347.163	205.145	168.353	186.749	376.812	308.658	342.735	66.0375	321.232	229.932		p461	297.66	237.098	482.139	181.146	333.517	282.601	199.023	105.041	234.99	313.824	341.773	233.561	193.25	225.386	223.853
p463	290.514	339.425	234.25	115.493	153.978	297.768	136.149	89.1067	112.628	145.539	125.006	258.274	221.655	229.194	86.2648		p463	277.001	262.882	189.224	76.1607	135.742	170.946	176.935	149.502	163.218	252.512	136.402	194.457	0.55	236.568	144.865		p463	176.385	148.03	292.573	114.307	229.265	191.598	153.416	49.2553	135.465	191.148	192.649	187.783	124.305	146.851	158.362
p464	819.022	1065.01	1338.05	288.275	486.166	756.681	1559.09	271.668	915.378	741.136	264.623	609.843	819.911	435.323	334.793		p464	533.676	551.712	502.933	464.714	533.492	527.561	1511.6	676.35	1093.98	548.523	336.067	442.295	400.197	672.383	924.377		p464	476.658	298.083	742.878	284.396	959.58	451.145	763.691	376.48	402.143	386.019	318.156	478.8	192.343	178.748	371.185
p465	141	293.644	166.536	81.9818	177.939	341.817	229.466	55.4873	142.477	209.502	100.971	228.871	179.12	130.899	54.2651		p465	144.462	106.215	167.444	124.681	62.7593	202.685	229.752	97.6665	163.709	391.029	71.4214	231.225	116.4	148.664	123.461		p465	66.6438	183.223	188.048	56.2391	115.358	182.53	49.7007	44.1514	77.3015	113.403	60.7163	76.9673	50.9643	34.0281	119.44
p466	49.134	0.55	0.55	24.3393	62.3418	46.7351	25.372	17.5913	21.4817	0.55	30.3448	35.123	31.0422	27.8039	34.0975		p466	27.2703	37.4793	28.0076	26.5637	82.2737	58.3513	0.55	22.6009	11.5755	33.6509	51.276	42.4635	29.3382	36.1252	26.9888		p466	57.0032	119.441	94.9673	62.1831	92.7464	86.6099	40.6322	30.8977	36.3576	33.1375	48.8579	35.7528	49.2059	53.5468	36.277
p467	41.6935	99.5181	51.2653	47.3714	60.1266	39.2272	43.7344	15.3632	29.5488	72.5377	20.7918	41.7323	120.778	53.8267	15.9439		p467	58.523	52.1756	68.0184	41.46	29.626	23.7041	54.5468	32.774	43.6604	125.408	51.7054	88.5569	0.55	59.9901	39.5263		p467	0.55	22.1034	65.7592	0.55	83.3917	53.038	45.5186	44.316	25.8923	24.2577	35.3433	99.8922	41.4351	18.8565	16.3502
p468	42.6654	306.601	206.283	43.5535	70.7505	30.3416	199.106	9.61324	104.359	110.95	19.387	60.7555	57.9455	48.0607	21.3424		p468	52.2579	170.942	60.7382	35.6479	35.484	0.55	258.25	20.6869	139.469	77.2798	22.7217	50.0007	39.0824	47.9227	88.5827		p468	0.55	15.6776	60.5084	0.55	238.469	33.048	79.0632	128.969	37.3582	41.0924	69.8916	92.7416	18.4912	20.9293	28.4024
p469	298.96	148.618	173.124	128.378	247.875	267.082	51.862	108.028	79.9449	98.146	245.287	141.509	311.567	191.337	135.971		p469	452.934	306.514	275.052	58.6812	291.708	340.946	82.7569	132.171	107.464	346.292	291.017	318.654	0.55	266.987	160.761		p469	446.325	252.448	433.404	80.0981	181.741	185.512	166.491	28.5928	89.3929	417.977	220.043	150.162	173.029	372.985	168.852
p470	77.9574	157.847	123.735	37.4531	52.6221	64.5061	96.1985	33.1163	64.6574	103.708	57.4713	117.274	86.654	65.8419	38.8247		p470	58.4016	89.9713	76.7426	52.6968	58.6923	63.5139	83.2973	50.3671	66.8322	95.1813	54.2817	74.7315	47.3437	103.479	93.8164		p470	61.5682	38.4355	116.258	42.5638	75.3877	84.5545	70.0387	45.9899	80.2618	64.2864	65.7511	86.6691	51.418	38.5479	57.0754
p471	666.057	1091.61	374.346	199.031	451.763	681.327	506.924	239.091	373.007	391.773	143.065	263.613	185.153	360.364	548.218		p471	478.334	299.482	258.566	54.3759	494.948	688.109	502.162	124.305	313.233	484.286	257.561	370.924	33.2571	354.543	201.03		p471	812.911	402.65	1089.23	650.719	697.999	785.736	345.747	114.975	302.66	513.759	280.891	490.011	444.697	708.688	428.351
p473	78.5942	132.388	165.838	61.3152	86.9801	97.2586	140.406	30.3132	85.3596	686.559	63.295	57.6627	115.142	87.6383	54.377		p473	82.9278	288.337	135.796	127.953	120.556	98.9973	145.302	72.2339	108.768	92.3118	97.4709	94.8914	108.403	55.0552	89.2857		p473	110.733	0.55	126.268	102.876	143.372	234.842	142.058	86.4094	104.987	49.001	84.2343	63.5286	96.3131	85.7612	194.219
p474	80.4711	225.223	37.3473	0.55	0.55	63.3352	33.4996	0.55	17.0248	0.55	0.55	130.62	28.5765	50.0531	15.6362		p474	73.2144	31.9593	0.55	0.55	0.55	0.55	0.55	0.55	0.55	83.9317	0.55	42.2408	0.55	42.9878	31.7929		p474	80.0987	185.96	72.8562	0.55	48.9745	37.8843	0.55	0.55	0.55	59.5458	43.4587	70.8229	0.55	28.184	34.3835
p475	47.5587	91.744	157.461	23.2603	27.3056	54.1052	78.6961	0.55	39.6231	493.511	13.8442	82.1513	64.9025	66.4759	22.8529		p475	34.2153	296.775	86.0985	59.8436	42.9838	40.6823	79.3702	29.4179	54.3941	82.9535	34.6015	58.7775	83.0897	31.6143	68.1946		p475	33.0967	0.55	58.129	30.3018	54.8274	103.98	125.858	29.0318	34.6064	16.1178	42.3656	36.5433	29.7504	43.4132	127.195
p477	484.804	949.673	1047.08	332.243	350.588	539.468	593.661	172.158	382.91	871.727	261.916	424.992	503.633	414.523	253.787		p477	362.235	1157.85	684.185	392.17	411.443	384.828	626.135	355.926	491.03	689.127	376.859	532.993	255.2	472.634	497.75		p477	596.401	255.007	868.326	282.027	795.198	720.285	1064.93	433.227	512.967	404.426	718.194	562.487	326.914	533.567	964.631
p478	474.749	114.703	290.489	133.379	292.541	443.553	90.9951	247.824	169.41	102.144	337.165	93.7601	167.276	250.93	356.164		p478	252.766	157.265	261.815	313.167	227.045	472.337	105.527	206.502	156.015	176.798	363.798	270.298	166.603	358.283	189.859		p478	426.352	281.691	305.495	589.908	548.374	497.654	323.164	232.913	747.123	245.421	386.689	201.509	215.91	268.166	327.785
p480	0.55	163.848	97.8621	11.3916	0.55	85.4457	35.0907	105.422	70.2565	0.55	128.685	0.55	0.55	162.054	0.55		p480	0.55	28.5489	48.7651	0.55	28.9917	0.55	26.4087	0.55	13.4794	18.2276	0.55	9.38879	0.55	0.55	103.307		p480	0.55	71.0401	26.5416	0.55	35.5678	0.55	45.4305	107.84	0.55	219.221	0.55	126.518	14.4073	0.55	0.55
p481	142.408	173.395	200.785	81.8988	93.5805	131.148	133.869	59.8357	96.8526	157.764	77.9566	116.808	172.339	116.197	59.6077		p481	97.9592	168.481	134.773	121.711	98.0568	110.886	220.673	110.802	165.738	184.982	103.268	144.125	65.4021	167.132	142.482		p481	91.3012	87.164	211.184	91.0716	231.116	192.686	203.997	138.134	148.849	105.101	141.34	149.192	113.244	85.3869	202.844
p482	95.8213	66.9667	128.49	62.1452	34.132	134.041	64.9351	100.193	82.5642	83.0243	222.043	121.85	211.439	196.801	58.4889		p482	100.558	156.105	120.905	159.727	31.305	139.68	94.6102	118.773	106.692	97.6268	131.464	114.545	39.4001	144.963	130.413		p482	57.4837	156.003	80.4453	37.5343	0.55	63.3554	58.5931	15.394	88.4757	43.0117	58.497	47.323	33.4373	18.9141	55.5726
p483	106.747	81.924	91.1867	81.8781	55.2893	153.775	31.0054	36.5842	33.7948	0.55	52.3372	137.653	105.896	64.8457	16.9229		p483	72.923	116.165	204.867	35.0882	49.5508	107.396	33.9026	69.7168	51.8097	131.343	39.3247	85.3338	48.3499	33.2722	76.8654		p483	0.55	76.9601	133.036	21.947	69.4847	117.24	58.8572	19.3179	0.55	46.2261	34.8796	28.6382	17.2433	26.8885	29.0937
p484	236.051	33.3697	55.8028	153.527	56.3291	425.678	25.931	149.787	87.859	0.55	174.074	82.1513	187.971	70.2193	157.173		p484	189.726	119.716	98.9441	79.4327	106.751	282.486	18.4104	121.998	70.2042	158.668	291.017	224.843	71.9687	94.3418	40.2293		p484	171.79	192.267	312.469	189.459	55.1776	336.686	136.556	31.7209	195.005	148.622	193.278	62.3787	152.751	94.8008	99.2432
p485	133.225	41.7349	54.7993	88.1445	86.4376	148.092	27.3931	36.0631	31.7281	0.55	47.9693	173.581	95.1081	54.9135	41.3702		p485	84.0448	120.63	179.567	49.2526	91.3406	146.587	28.4983	72.6009	50.5496	110.67	72.7811	91.7255	63.6015	48.5396	84.0911		p485	34.7485	269.732	127.621	50.212	110.805	188.293	67.7936	25.739	38.8175	38.8724	65.7511	30.4348	30.6863	68.2865	44.3619
p486	107.585	209.856	99.8691	35.0046	30.1085	83.5859	108.97	19.478	64.2243	87.3696	42.0434	95.8785	69.6138	43.7437	28.0277		p486	80.9608	111.418	62.3026	52.5677	29.4021	45.2632	101.708	39.8532	70.7805	67.5953	47.4115	57.5034	39.2412	59.0648	62.5703		p486	45.5605	47.3601	84.0964	29.8445	73.0365	72.8668	65.7246	40.886	41.6945	43.2199	53.5615	76.9314	21.384	30.4871	79.617
p487	208.836	56.5103	68.1937	48.6787	145.118	123.192	52.8511	49.917	51.3841	36.3847	101.43	117.994	76.6149	132.65	193.76		p487	144.899	187.115	107.578	58.0785	126.004	132.481	55.2313	62.1133	58.6723	147.451	173.186	160.319	62.1187	174.187	82.9193		p487	77.9063	131.073	114.412	26.4777	110.155	86.4084	63.6556	62.8931	60.8739	66.3907	101.956	44.3047	42.9949	62.7303	71.9528
p488	339.145	200.446	163.394	91.3399	219.982	272.352	139.589	88.0465	113.818	163.094	153.436	130.281	143.323	96.061	234.906		p488	218.113	150.198	171.114	246.65	168.428	360.578	83.7296	102.596	93.1627	128.147	188	158.074	135.252	111.614	185.094		p488	355.924	145.739	351.03	330.244	335.718	387.548	183.967	116.676	350.776	167.491	194.802	143.909	96.7385	219.743	152.982
p489	693.707	906.574	451.876	181.954	351.311	686.424	556.635	161.934	359.285	533.662	493.027	635.687	544.582	396.742	513.896		p489	574.812	690.8	401.161	335.297	328.684	496.041	389.429	381.568	385.499	630.564	682.762	656.663	415.396	561.039	346.675		p489	558.709	354.249	748.293	369.399	609.755	758.331	314.536	291.745	853.569	566.622	651.218	556.701	311.458	611.613	500.694
p490	434.631	683.715	396.902	80.6746	160.398	499.173	377.655	51.4264	214.541	210.603	216.526	551.036	265.686	292.772	204.613		p490	292.396	407.877	289.191	162.568	183.8	320.514	251.117	109.622	180.37	362.824	217.234	290.029	198.166	352.23	238.681		p490	379.26	135.744	580.634	237.385	529.315	428.979	227.197	171.117	481.279	342.406	441.477	367.373	111.685	289.642	328.987
p491	428.096	446.809	394.154	175.085	167.134	326.216	459.792	120.175	289.983	307.474	146.539	325.046	423.671	250.9	151.159		p491	279.162	384.778	283.505	197.053	209.733	183.27	487.786	281.62	384.703	326.173	182.132	254.152	154.953	332.683	331.443		p491	180.981	98.6173	377.818	128.523	430.165	285.785	382.11	248.279	231.404	222.459	253.432	258.211	144.923	131.535	327.124
p493	204.546	273.777	173.211	102.358	96.3834	408.631	45.1105	43.5381	44.3243	0.55	33.3844	353.306	88.9877	51.955	0.55		p493	50.388	200.546	174.904	28.458	114.885	163.965	33.3982	102.884	68.1411	96.8769	32.9555	64.9162	67.2026	36.1637	214.895		p493	28.4115	221.718	155.312	123.576	199.1	149.603	233.888	36.5504	27.0597	121.15	194.902	83.1477	56.2394	23.9809	246.695
p494	201.999	164.121	215.096	126.448	325.497	357.832	126.387	93.491	109.939	186.674	225.773	266.96	312.712	162.597	214.627		p494	153.083	248.994	218.345	75.2135	302.715	339.419	164.829	161.405	163.117	455.592	337.964	396.778	61.2714	239.421	262.194		p494	163.771	142.913	393.571	203.467	423.062	273.694	198.23	23.1047	220.397	255.966	310.769	156.378	249.064	280.631	276.721
p495	3037.86	2664.67	2846.25	1558.55	3020.57	3509.44	1934.08	1492.55	1713.31	2245.94	2305.44	3075.19	3175.77	2451.24	1921.18		p495	2570.47	3336.11	2790.17	1195.02	3188.08	3241.32	2128.87	1916.65	2022.76	3391.24	2878.83	3135.04	768.779	3154.69	2353.38		p495	3139.98	2290.54	4855.35	2187.3	3793.5	2880.37	2156.01	1216.81	2613.45	2785.77	3242.47	2360.4	2108.79	2456.9	2324.25
p496	220.365	73.6043	133.551	94.4731	252.441	228.509	50.0559	100.499	75.2774	61.4137	170.881	148.669	168.156	192.182	123.831		p496	306.408	251.877	161.878	31.9023	261.41	275.687	87.5847	98.4793	93.032	286.62	216.125	251.372	27.8025	163.585	100.769		p496	401.064	200.864	331.422	67.3788	209.255	125.381	106.533	38.2517	77.927	281.588	157.306	118.397	144.838	262.494	94.3442
p498	102.122	169.031	75.4799	62.7054	204.069	146.68	106.433	65.981	86.2071	152.317	140.026	102.107	130.509	95.4572	60.1951		p498	73.0445	130.228	120.303	80.3368	163.764	139.243	58.5099	69.0089	63.7594	195.71	107.454	151.582	52.8512	84.5491	132.171		p498	86.8562	74.3423	254.545	85.4601	252.626	248.585	83.5094	112.313	131.004	271.09	136.471	193.532	100.652	63.7091	71.0812
p499	123.069	118.431	120.07	59.9872	124.955	96.9831	107.078	23.4671	65.2727	75.0869	42.6054	140.661	136.234	64.9966	60.4748		p499	102.525	112.262	100.779	127.996	86.9377	86.3091	124.838	77.268	101.053	122.865	97.7572	110.311	114.07	116.665	78.3496		p499	67.1244	75.0265	114.986	63.0144	129.615	80.3227	130.525	38.2517	94.0627	47.891	84.3668	57.6716	51.9569	71.482	95.0655
p501	188.593	222.904	166.667	59.4685	57.5045	88.993	176.873	49.324	113.098	128.505	46.7433	119.732	116.64	104.484	42.1254		p501	124.282	106.25	98.553	82.7478	56.2297	66.0224	119.253	140.902	130.078	105.061	62.2969	83.6791	92.9927	156.568	130.062		p501	133.047	75.5322	189.073	96.974	147.074	133.764	136.908	81.9092	189.835	76.5887	94.569	102.623	46.1429	58.2105	122.837
p502	59.1551	41.9622	56.1518	30.2115	36.0307	53.2442	35.6928	93.5629	64.6278	0.55	41.7625	61.9842	72.9162	50.4154	43.0485		p502	48.2025	50.6638	71.0568	59.0687	36.1183	55.2247	21.1846	46.7226	33.9536	37.9225	45.0141	41.4683	51.2625	55.8263	41.4401		p502	41.8364	45.1587	67.3591	58.4005	69.7849	58.8012	79.3273	39.6237	77.0514	32.0738	54.3565	38.4477	42.6262	47.5587	42.4684
p503	60.1941	31.142	0.55	31.1037	48.915	24.2113	0.55	15.507	8.02848	34.4148	16.092	51.5193	67.3242	17.3888	17.5662		p503	46.5756	31.6077	24.8789	0.55	0.55	20.1049	0.55	20.9229	10.7365	84.1273	18.7141	51.4207	0.55	23.6722	0.55		p503	18.2602	0.55	90.742	23.9006	32.066	59.4864	0.55	0.55	35.9406	32.9757	31.4347	0.55	24.6171	112.045	15.2682
p504	0.55	45.6447	0.55	0.55	0.55	0.55	113.228	0.55	56.8889	116.512	0.55	463.674	66.5757	28.5587	41.0345		p504	0.55	52.4921	0.55	0.55	27.0514	0.55	0.55	0.55	0.55	0.55	0.55	0.55	376.102	0.55	25.8171		p504	17.4794	0.55	50.6629	0.55	0.55	30.912	0.55	0.55	0.55	0.55	0.55	34.2077	0.55	100.962	0.55
p506	620.744	46.5994	92.0157	149.128	475.181	591.851	30.1884	221.716	125.952	0.55	432.542	174.174	157.897	231.669	725.586		p506	469.908	211.902	273.157	134.842	525.022	907.445	19.8516	152.307	86.0794	223.329	600.104	411.717	97.4941	220.992	98.0737		p506	989.356	202.351	832.062	593.607	464.582	718.713	303.178	138.711	463.225	442.79	316.4	155.12	327.17	587.085	389.519
p507	31.6723	103.201	29.712	0.55	23.2369	32.2358	66.4402	15.0038	40.722	114.832	38.7995	53.0446	40.5971	31.6983	24.7829		p507	34.0939	65.7821	25.8416	25.9609	67.9084	41.8457	39.1267	40.0105	39.5686	71.1169	67.7358	69.4264	28.2261	59.7203	53.7433		p507	21.5639	34.3599	26.7467	0.55	0.55	31.7583	25.0924	0.55	0.55	82.9942	65.9499	38.4118	26.1486	0.55	52.4769
p508	136.945	188.853	128.709	52.3928	83.0922	86.0311	172.959	58.1287	115.544	313.326	135.556	89.142	120.999	79.7288	79.7474		p508	159.93	170.942	111.368	125.629	175.48	166.11	97.3843	97.483	97.4337	250.034	290.23	270.132	75.6757	229.975	144.865		p508	85.6549	91.2098	143.825	184.596	136.568	165.321	142.851	81.086	164.36	81.7686	167.243	131.01	94.9518	107.698	137.173
p510	70.0142	153.437	135.297	56.8125	62.2514	80.5896	106.648	33.5296	70.0889	60.8343	57.931	71.7711	102.109	66.5061	56.363		p510	52.2336	110.223	89.1369	38.7907	58.6923	40.755	125.27	61.6151	93.4427	114.322	66.3046	90.3132	29.2323	115.2	61.4376		p510	47.7829	68.452	92.1368	32.3801	121.961	91.8089	102.967	69.9452	74.0911	46.5961	103.115	71.9008	82.5581	33.5387	67.3844
p511	191.777	92.3804	74.4764	36.0421	63.9693	235.707	44.4225	33.0624	38.7424	49.6524	32.7714	185.402	88.5914	32.3926	263.186		p511	76.8084	73.2006	57.9405	57.9924	86.2661	239.877	39.4149	39.6434	39.5292	100.398	75.8584	88.1284	111.528	77.3395	74.0532		p511	453.052	81.244	230.383	412.254	93.3467	316.011	99.9736	25.1078	240.494	106.998	178.77	72.5117	80.1758	225.386	203.716
p512	100.547	165.485	150.087	55.0696	44.349	67.5369	132.45	23.2515	77.8509	88.4125	40.3065	70.7543	92.7304	48.5135	36.3073		p512	61.0485	75.2398	70.6657	52.5677	32.499	42.2093	98.3931	59.9371	79.1651	82.823	32.5976	57.7103	56.823	60.1058	80.6149		p512	39.9743	29.4216	79.4198	32.6295	75.5878	84.353	80.9121	43.2733	79.97	48.3998	53.8927	73.2663	40.4141	27.6946	74.5677
p513	60.1606	202.264	203.534	60.672	85.2622	113.859	176.787	34.0506	105.419	220.394	57.037	186.122	236.802	78.4307	81.7334		p513	75.8856	114.899	112.241	115.511	77.4977	84.564	183.924	89.9843	136.954	139.821	106.13	122.976	103.372	190.033	132.171		p513	56.4626	63.4542	134.349	79.9318	161.781	107.93	125.99	57.5971	142.762	53.4409	153.795	110.995	90.8678	81.558	113.76
p514	0.55	0.55	0.55	0.55	0.55	0.55	0.55	0.55	0.55	0.55	0.55	0.55	0.55	0.55	0.55		p514	0.55	0.55	0.55	0.55	0.55	0.55	0.55	0.55	0.55	0.55	0.55	0.55	0.55	0.55	0.55		p514	91.0609	75.6215	109.161	48.5078	202.001	86.8517	128.192	39.8433	53.0771	47.7292	106.394	123.536	57.2604	50.5815	89.0844
p516	105.507	39.0526	46.2914	83.8493	93.3092	177.848	29.9733	105.189	67.581	0.55	108.991	58.7218	61.8203	65.3589	115.775		p516	92.8597	71.8645	72.7114	35.5187	114.549	175.745	33.9386	56.5286	45.2336	62.3455	154.973	108.659	0.55	48.4239	43.1977		p516	221.946	149.755	240.967	204.09	78.1891	143.718	107.413	21.376	208.556	82.5317	86.6192	43.8376	142.002	123.561	68.5265
p518	272.281	455.81	329.407	79.8861	70.7957	148.264	173.691	46.0897	109.89	197.972	52.2861	240.438	162.124	113.238	52.5309		p518	188.658	209.828	159.231	123.519	58.4684	69.7307	168.396	104.143	136.269	144.516	58.4682	101.492	76.7878	163.508	176.54		p518	150.136	79.2508	259.345	76.1909	161.981	138.963	145.14	96.0958	109.573	99.4589	138.525	139.095	59.5859	79.9459	146.37
p519	386.335	549.964	377.487	125.058	159.855	274.005	413.133	66.0529	239.593	631.634	162.222	276.154	270.882	175.971	102.265		p519	290.478	258.944	307.452	303.265	115.407	191.087	277.201	190.037	233.619	278.794	145.992	212.393	187.098	267.064	474.823		p519	144.55	147.792	310.787	87.3722	292.396	297.311	207.915	136.351	167.487	191.356	217.757	287.639	95.4906	131.449	268.035
p521	59.0211	296.554	223.691	44.6117	123.689	111.069	153.737	103.625	128.681	191.078	112.95	73.254	74.7215	175.277	65.23		p521	41.7189	95.7725	92.5664	71.6401	117.123	80.9284	172.647	51.2323	111.94	62.9651	63.5493	63.2572	36.7522	86.0912	132.483		p521	77.7562	79.578	88.6499	74.4451	151.626	106.278	86.5029	77.0248	107.405	60.9333	59.5569	168.595	118.066	43.1541	58.6382
p522	472.939	246.727	260.122	146.783	344.575	375.465	123.678	164.881	144.279	235.4	302.478	87.6167	166.659	147.895	324.248		p522	256.991	115.954	213.08	359.837	247.306	550.757	111.183	171.29	141.237	214.557	322.362	268.46	159.401	236.105	241.103		p522	406.32	230.88	361.943	527.434	458.029	490.601	248.811	188.377	494.204	252.266	336.772	236.04	204.311	291.715	252.316
p524	63.043	36.9613	31.8499	43.7817	0.55	51.2123	24.6409	25.6054	25.1231	0.55	92.4138	105.411	101.845	29.1021	36.615		p524	69.1348	222.239	89.528	42.0197	24.3649	26.0672	117.776	79.2082	98.4923	78.2254	111.426	94.8257	80.336	66.5829	0.55		p524	24.5072	23.5611	55.7087	0.55	0.55	27.8087	29.8908	0.55	48.1154	21.5752	66.2811	0.55	19.1151	25.7658	45.7444
p525	38.0068	0.55	37.2164	86.8165	47.2875	88.7519	0.55	43.7537	22.1519	0.55	85.3895	21.311	98.6747	26.3247	52.5309		p525	35.9637	50.4528	73.2529	53.3426	135.556	53.7341	31.3446	60.6188	45.9817	50.6394	102.445	76.542	56.823	40.9444	21.2864		p525	57.4837	28.2911	126.391	63.2638	101.201	111.96	91.1692	44.2886	108.155	56.8865	89.766	31.5128	52.2405	34.2296	60.2612
p526	87.4424	211.72	188.656	85.945	108.363	94.2967	142.685	54.6607	98.6729	174.044	76.6284	96.2174	136.674	89.3892	69.23		p526	101.505	165.528	130.712	73.4053	90.7062	87.1453	214.656	104.536	159.596	123.322	98.8664	111.094	40.724	145.079	131.234		p526	50.546	51.0787	129.796	40.0698	142.521	106.56	139.065	109.761	101.276	73.3975	109.773	118.613	72.9155	73.3245	97.7404
p527	102.022	0.55	0.55	19.0689	0.55	131.113	0.55	14.5906	7.57028	0.55	77.7267	40.885	53.2341	44.9512	121.957		p527	70.4219	36.6003	35.5585	28.8455	0.55	103.651	0.55	39.2764	19.9132	64.0737	72.1013	68.0875	0.55	55.8263	0.55		p527	97.1877	23.3826	121.058	46.762	0.55	116.917	29.8908	0.55	96.7728	70.6456	92.6147	20.8049	47.0221	124.136	108.26
p528	33.3481	42.9169	43.0192	16.4545	94.0325	23.7636	46.4006	17.7351	32.0679	29.0267	42.6309	45.6302	48.6108	39.6984	94.7402		p528	60.7328	51.9998	33.7836	32.1606	91.1913	64.5682	42.4773	20.451	31.4641	51.7481	73.0674	62.4077	27.114	61.7636	34.7222		p528	63.0398	26.5657	33.1052	0.55	38.2691	0.55	24.8283	25.1078	34.5647	33.3688	25.8036	35.6809	24.1066	125.23	30.9571
p529	171.03	151.937	296.204	95.5106	116.863	200.647	179.883	61.0396	120.461	298.436	97.8544	120.96	179.164	119.638	111.607		p529	137.76	188.662	181.763	113.746	109.959	121.138	202.551	127.95	165.25	193.167	129.389	161.278	75.4109	130.351	153.614		p529	79.6783	28.6481	259.468	108.363	227.714	275.83	457.343	152.101	164.151	136.088	226.005	200.898	104.311	231.662	480.437
p530	2874.81	4043.42	4777.62	1777.19	2213.16	2983.57	3407.67	1152.67	2280.17	4784.94	1627.48	2557.15	3189.25	2506.97	1815.45		p530	2125.53	4533.3	3236.79	2449.11	2354.07	2359.36	3204.32	2078.61	2641.46	3551.64	2456.13	3003.89	1824.37	2821.73	3208.51		p530	2557.96	1159.31	4482.09	1954.44	4361.23	3986.64	5625.68	2458.95	2876.04	2255.27	3855.57	3156.16	2114.58	3320.88	5060.92
p532	220.231	274.504	286.562	96.8593	87.0705	184.771	206.588	48.174	127.381	167.381	68.5313	219.084	239.399	113.54	70.5167		p532	173.505	196.573	159.592	112.54	97.7583	85.8728	195.994	115.181	155.587	178.428	81.5478	129.988	58.7295	139.334	168.807		p532	86.1054	64.3467	239.203	79.9318	195.148	201.875	152.448	113.054	108.781	119.022	118.915	128.854	88.9393	78.9959	155.207
p533	0.55	26.323	114.66	142.509	87.7939	118.611	0.55	49.1264	24.8382	0.55	19.0294	38.9784	66.4436	42.2644	0.55		p533	17.9454	26.123	187.69	0.55	37.6108	133.899	0.55	0.55	0.55	39.1616	0.55	19.8558	0.55	20.8192	168.143		p533	0.55	64.5549	164.008	58.4005	228.764	204.253	92.0497	66.625	0.55	31.7963	17.1251	61.3367	14.3789	0.55	0.55
p534	268.058	500.318	229.407	117.754	145.57	257.301	157.908	42.0647	99.9865	188.934	41.9413	377.964	216.591	69.4344	89.3696		p534	115.565	341.603	179.718	102.165	246.373	169.855	136.223	193.603	164.913	199.786	137.44	168.613	145.579	232.789	199.428		p534	129.473	211.246	209.544	139.247	187.744	157.744	245.73	40.8037	112.408	80.4273	319.613	75.53	159.019	70.9638	410.047
p535	0.55	88.5616	150.393	60.091	0.55	33.9578	211.189	24.689	117.939	115.469	23.0651	54.824	46.8936	24.9662	25.1745		p535	0.55	36.3542	116.513	165.797	54.5133	33.0839	204.749	73.9906	139.37	32.2488	117.044	74.6463	210.187	22.0529	40.0341		p535	0.55	75.205	30.2337	0.55	66.2331	23.7784	103.363	33.8613	46.5727	16.0716	27.4267	27.9195	32.9836	0.55	34.2031
p536	52.5526	61.8749	128.665	43.761	66.6817	79.1087	64.548	30.0436	47.2958	136.964	48.3525	36.0974	71.1549	53.0418	36.4751		p536	32.1998	62.8639	78.1264	67.1196	52.5731	54.534	80.0187	55.978	67.9984	76.6276	62.8695	69.7485	36.9111	68.2021	69.5616		p536	40.4849	38.3462	94.0648	59.4813	99.8499	87.0532	194.048	61.1369	74.3412	54.6203	103.479	87.9986	48.8088	87.143	150.187
p538	111.339	140.48	83.6387	36.2704	79.2948	74.6659	92.3712	24.4015	58.3863	72.0742	29.6807	77.1942	63.3614	55.1852	40.4751		p538	75.5214	84.0295	58.9934	35.9923	66.3413	79.4741	102.212	43.419	72.8156	63.9433	50.5246	57.2339	47.0789	67.4696	62.4531		p538	54.15	37.8702	87.7884	47.5102	89.995	66.096	83.1572	52.9871	64.3763	49.1629	42.7299	61.157	41.2082	56.7999	56.1737
p540	42.2632	33.6879	74.9564	25.5428	0.55	112.722	0.55	12.632	6.59099	0.55	45.1852	34.6569	0.55	55.7588	0.55		p540	32.8069	119.47	37.3635	0.55	32.3125	25.9582	0.55	14.1584	7.35418	75.2255	0.55	37.8877	0.55	56.8673	20.7396		p540	25.9488	17.76	45.4941	0.55	68.084	22.9724	38.343	34.0534	0.55	92.0128	87.6461	27.9914	0.55	0.55	28.0117
p542	253.445	359.884	354.276	160.27	448.146	230.817	340.2	132.896	236.548	465.585	193.819	262.299	316.983	219.02	193.816		p542	172.461	257.573	215.938	323.199	335.997	277.214	293.594	203.33	248.462	219.872	297.064	258.468	289.834	295.864	277.856		p542	238.074	264.229	248.515	310.458	399.8	290.581	359.702	192.603	301.534	170.821	229.914	247.503	219.172	204.514	223.973
p543	115.73	266.412	220.681	61.5019	39.1501	115.65	240.389	45.8381	143.113	233.951	69.2209	244.208	183.567	112.846	45.8736		p543	82.9764	138.561	111.368	82.6617	61.2295	51.4437	203.848	75.3277	139.588	124.919	65.1595	95.0394	54.4929	158.303	141.193		p543	66.5838	37.9	135.949	28.7223	120.81	116.676	128.896	69.4513	102.277	74.3224	111.926	140.208	51.7584	82.5656	99.2733
p544	192.413	277.778	356.065	132.134	148.734	203.988	221.897	80.6973	151.297	202.491	92.5926	140.322	181.498	154.265	126.992		p544	143.029	332.215	265.967	116.932	164.025	175.999	238.723	123.047	180.885	214.133	137.619	175.876	95.8524	217.021	199.311		p544	168.907	71.3674	329.453	112.187	320.26	259.548	352.219	167.825	173.491	152.437	298.381	210.923	145.065	237.765	395.26
p546	960.927	1789.01	927.225	433.605	965.28	1243.84	633.009	268.991	451	694.902	184.087	1441.06	932.147	259.443	885.948		p546	457.378	1272.57	685.118	495.454	1542.6	992.7	626.351	701.626	663.988	871.598	893.591	882.594	604.929	1046.2	730.768		p546	775.489	1147.86	909.184	846.912	981.991	732.698	984.504	212.497	534.148	396.61	1287.79	311.031	867.697	469.858	1560.72
p548	49.1004	107.701	114.136	49.4049	101.175	59.1679	56.8934	43.9873	50.4404	111.993	67.1775	34.4451	74.8976	50.8984	39.0765		p548	48.5668	64.446	67.2964	61.3935	57.8714	60.3509	121.523	65.7315	93.6274	59.6065	88.1675	73.887	31.0329	102.669	69.4444		p548	31.7151	41.7971	52.7141	47.5102	111.506	63.9197	94.0306	68.7653	78.1354	40.2368	68.6992	73.8052	55.814	23.9809	53.108
p550	131.113	174.259	203.229	68.7021	62.5226	114.892	202.288	36.6561	119.472	148.61	39.0549	220.27	161.948	88.4836	40.1394		p550	83.9477	171.012	122.439	137.856	64.6622	84.1641	190.193	103.88	147.037	128.017	59.327	93.672	92.4631	131.469	138.615		p550	28.1712	51.9712	79.3788	23.9006	88.094	88.5041	112.476	47.0601	49.4079	47.4285	60.9813	53.1441	31.9342	21.3323	68.0156
p551	242.553	330.196	470.637	101.072	241.365	258.92	220.435	66.1427	143.289	185.805	131.367	271.154	187.662	285.828	142.824		p551	159.688	804.398	373.093	152.364	293.835	211.155	213.431	128.055	170.743	432.962	213.083	323.023	88.7561	340.702	242.899		p551	237.233	106.887	320.838	71.4108	287.594	229.482	362.3	153.254	123.958	179.331	266.151	133.309	102.808	264.999	416.719
p552	113.182	0.55	0.55	0.55	0.55	106.041	0.55	16.0999	8.32497	0.55	39.6679	38.004	29.7213	40.3625	50.6568		p552	35.0895	33.225	36.3407	29.3621	39.9615	82.3463	0.55	0.55	0.55	27.0642	48.5565	37.8104	28.3321	29.6481	0.55		p552	71.8997	0.55	97.2236	74.9023	50.3252	128.766	44.8582	19.757	121.247	23.4946	50.6135	0.55	0.55	38.3464	40.8755
p554	170.26	62.5114	78.185	47.8487	84.6293	64.575	99.9398	24.4374	62.1886	228.158	59.0805	124.816	191.537	99.7742	114.292		p554	30.7671	83.3966	140.609	140.568	118.243	72.3484	41.9369	103.776	72.8562	122.93	113.823	118.377	89.0739	87.0165	100.261		p554	66.8541	93.56	73.3895	89.2011	87.4437	208.162	177.584	46.0173	183.581	28.9751	62.1075	80.6324	83.4373	131.967	70.961
p555	246.105	309.602	330.934	140.745	428.978	294.738	205.126	189.659	197.393	206.721	288.71	186.249	317.687	304.092	280.388		p555	158.279	174.352	261.544	271.277	381.22	328.585	216.061	182.59	199.326	255.056	331.093	293.075	222.314	301.454	285.746		p555	215.429	284.101	317.679	314.407	432.866	338.621	279.098	199.546	329.887	288.017	273.704	257.528	203.063	257.082	248.859
p556	96.8267	45.0991	77.836	50.0066	85.0362	97.1897	52.0771	42.9272	47.5021	63.0359	86.0026	98.7595	158.337	90.5968	40.2513		p556	80.9123	37.3035	88.2645	50.1998	64.9234	73.6208	58.0415	47.2208	52.6311	134.31	71.2067	102.758	32.9393	77.7636	54.0167		p556	26.6695	16.8081	152.973	44.8084	142.021	130.701	74.617	81.7171	74.9249	93.8859	82.81	110.816	51.3613	54.3816	51.0943
p558	76.4827	71.6494	74.2583	43.5328	88.0651	96.9831	70.6545	44.0772	57.3658	76.9988	45.5172	76.2621	68.8213	53.7664	53.0903		p558	60.15	70.2121	63.7767	83.9102	69.5875	83.4006	84.3421	104.352	94.3473	66.0302	76.753	71.3916	62.8601	71.0166	74.0532		p558	119.683	27.4581	156.296	98.886	140.52	123.769	109.174	65.8017	130.337	86.3472	89.6335	94.5742	74.6739	60.456	149.346
p559	102.256	107.201	105.41	56.8333	32.4593	114.306	95.8545	166.408	131.131	70.8575	197.318	51.138	80.2254	183.246	195.103		p559	109.64	143.764	96.8082	63.0726	131.75	115.176	60.1672	51.7305	55.9488	77.8667	122.053	99.96	36.7522	104.944	171.15		p559	242.038	146.007	108.095	74.6529	60.1301	90.882	73.7806	39.0749	102.527	185.575	59.4907	163.061	73.3409	104.704	85.5078
p560	1760.98	1580.29	1575.44	1060.2	1215.91	1696.27	919.627	675.568	797.598	1301.45	926.36	1601.93	1760.34	1126.86	1207.57		p560	1348.6	1867.25	1484.91	1122.65	1475.03	1414.1	912.343	905.087	908.715	1462.8	1665.7	1564.25	1017.25	1546.02	1061.59		p560	1765.21	1165.23	2041.33	1239.17	1702.35	1749.93	1346.23	712.432	1512.42	1113.54	1329.66	985.232	1054.4	1363.8	1278.17
p561	227.337	232.815	223.778	144.065	175.452	218.66	134.299	113.939	124.119	201.506	132.235	240.353	279.116	181.375	222.459		p561	186.424	263.621	232.604	140.611	227.605	208.574	125.63	111.746	118.688	215.796	272.732	244.264	146.426	213.821	202.436		p561	265.795	179.891	307.875	185.468	228.664	293.482	194.18	80.7293	235.365	210.804	182.248	156.126	174.135	211.078	210.899
p562	127.091	45.19	70.986	58.7215	63.2459	89.0619	38.058	38.4709	38.2645	56.8946	53.2056	75.2453	72.2557	51.6833	69.3699		p562	95.4823	55.9728	79.5704	50.2859	73.468	74.6752	43.306	44.3104	43.8082	75.4863	94.2863	84.8863	53.8044	66.8913	58.4693		p562	62.6494	40.9344	108.3	57.1951	84.042	96.6452	82.0127	26.8915	85.5153	72.3337	57.5364	40.6396	53.2615	82.5081	78.6853
p563	230.085	225.723	192.932	142.343	130.696	199.27	116.668	92.7543	104.711	187.08	120.868	249.165	284.752	164.922	163.774		p563	185.647	226.669	196.956	123.088	166.077	158.148	120.514	119.979	120.247	204.514	183.205	193.86	120.848	204.028	165.175		p563	260.088	131.668	261.888	130.227	175.588	234.6	192.86	71.6465	210.807	153.964	152.933	148.149	141.095	161.849	166.958
p567	90.928	0.55	23.4293	32.8467	74.8644	100.703	24.8559	40.9147	32.8853	0.55	60.2554	62.8315	33.1998	35.0191	121.285		p567	53.1321	40.9248	36.3707	0.55	72.5351	102.96	0.55	22.6796	11.6148	37.629	85.5196	61.5743	29.9208	36.8962	22.8487		p567	127.521	26.2087	104.033	74.1541	58.2291	101.482	47.4555	20.5802	74.2995	63.0608	57.3376	33.6687	45.2921	74.7064	45.8947
p568	70.4164	196.308	202.574	51.1894	25.1808	55.6206	162.467	0.55	81.5083	67.7289	47.4585	45.5878	104.971	63.2155	21.4263		p568	81.0823	77.2438	73.4936	49.9414	39.5884	0.55	161.587	36.6807	99.1337	120.289	33.0628	76.6759	31.6154	102.322	117.134		p568	20.5127	0.55	82.0862	0.55	154.527	50.902	73.6926	86.8759	79.7198	85.6998	122.327	118.074	26.0352	29.8538	59.2394
p569	58.3172	212.857	47.8185	0.55	0.55	20.974	144.233	0.55	72.3916	156.141	0.55	115.537	61.6441	0.55	0.55		p569	24.6962	24.2947	21.4193	61.6949	0.55	0.55	54.835	30.5191	42.6771	49.3351	0.55	24.9426	95.0051	69.7058	107.291		p569	21.2035	0.55	29.1261	0.55	65.3827	0.55	37.7707	16.8758	33.022	29.2757	219.248	151.599	0.55	19.3171	18.1836
p570	115.528	147.481	168.935	38.3453	48.6438	88.5453	183.538	30.1874	106.863	99.5365	26.3346	101.429	112.501	50.5663	45.3981		p570	79.2367	67.3291	67.3566	48.2624	51.3044	46.4266	176.358	80.9386	128.648	68.3127	36.3548	52.3337	60.0004	80.6937	121.352		p570	72.9208	38.7627	104.731	37.7837	121.911	60.0506	75.9817	48.5693	52.1598	49.0704	44.3861	58.9651	23.114	27.2628	62.0646
p571	89.1517	114.294	148.778	61.6264	83.7251	62.6808	60.2907	20.8077	40.5492	79.8957	23.5249	51.4346	91.0572	34.4757	35.4961		p571	62.384	44.1594	83.8122	117.319	30.111	57.1879	100.122	92.3178	96.2201	84.323	45.8371	65.08	78.3765	147.238	68.5461		p571	53.9998	38.0785	65.6772	56.6132	137.719	45.9045	99.1372	32.0777	109.114	30.1545	99.7032	33.525	41.4634	30.4583	103.12
p572	210.143	298.009	221.204	146.534	111.121	254.787	104.584	84.6145	94.5993	101.159	171.315	233.659	359.561	220.077	72.0551		p572	194.777	252.967	312.205	94.286	98.0941	123.974	125.234	126.114	125.674	386.138	142.056	264.097	77.5822	193.079	133.89		p572	120.794	95.4937	509.255	72.3252	264.932	300.858	149.806	137.037	161.066	245.606	216.101	233.669	119.484	112.103	148.715
p573	130.041	169.304	180.803	74.3252	88.5624	136.589	162.166	52.4865	107.326	116.686	146.386	107.572	163.401	112.725	112.111		p573	98.6392	233.208	205.409	102.294	105.482	115.394	227.915	181.489	204.702	164.831	155.796	160.313	97.0704	119.556	141.584		p573	85.9853	85.1411	185.709	59.2734	185.993	163.305	139.109	99.4984	155.896	84.1967	122.989	107.761	87.1526	71.8275	145.589
p574	82.8842	58.6925	178.229	108.23	76.4467	147.265	51.69	60.7341	56.2121	58.5168	130.294	103.123	237.374	100.076	75.8313		p574	60.2957	252.194	301.495	180.65	129.884	105.869	90.0706	150.393	120.232	172.428	154.043	163.236	142.455	128.077	139.475		p574	129.984	52.8636	457.771	110.525	290.395	348.818	571.8	206.021	268.054	142.378	313.883	125.081	132.615	188.306	567.928
p575	149.111	461.493	348.56	112.795	101.221	183.944	190.978	69.0536	130.016	260.487	96.5517	212.093	204.174	179.171	106.964		p575	109.154	419.69	217.232	107.719	156.339	118.593	171.855	157.971	164.913	314.271	196.051	255.161	118.412	264.481	206.888		p575	249.246	135.536	369.573	99.1354	323.112	257.895	410.856	181.819	194.004	179.146	381.953	277.327	138.996	249.251	460.059
p576	0.55	35.9156	0.55	0.55	0.55	0.55	0.55	40.6631	20.6066	47.6825	60.9962	59.315	74.1051	60.3173	18.9928		p576	0.55	0.55	0.55	0.55	29.8499	0.55	0.55	187.441	93.9955	148.625	137.404	143.014	524.487	70.3997	0.55		p576	0.55	26.5657	0.55	25.8958	0.55	0.55	119.651	22.0894	482.405	0.55	36.8008	130.363	123.171	0.55	29.274
p577	109.462	0.55	57.2426	24.4016	53.255	38.4695	94.5214	144.953	119.737	59.2121	39.8723	191.037	33.1998	34.1134	64.0273		p577	42.0588	160.992	241.449	78.2273	0.55	144.515	76.7762	269.56	173.168	36.2921	189.753	113.023	0.55	33.3107	57.2194		p577	36.2802	41.5591	112.73	24.5241	37.3687	51.1841	295.563	27.4128	48.3239	0.55	27.9898	59.2167	22.5184	18.7414	100.475
p578	121.93	204.81	135.864	66.8139	56.0127	126.98	159.886	36.9795	98.433	117.555	39.9234	134.179	145.084	96.8157	49.0624		p578	109.057	125.271	111.489	52.5246	67.8711	65.2953	148.184	90.2727	119.228	108.126	72.5307	90.3286	44.0603	117.127	129.398		p578	70.2779	32.8724	146.451	38.8228	129.965	93.945	118.683	72.7716	81.0957	78.1611	79.1001	93.8556	52.6943	47.4148	127.165
p579	71.3548	0.55	36.4311	54.4886	0.55	126.67	0.55	58.0029	29.2764	0.55	85.645	56.095	66.0033	49.4192	70.1531		p579	100.946	49.0465	60.6781	25.9609	22.0516	65.5498	18.5906	67.5144	43.0525	72.0952	99.4389	85.767	0.55	65.7732	0.55		p579	25.5283	15.9156	64.1183	0.55	0.55	88.1414	35.9658	16.1898	56.7045	50.6197	55.2839	0.55	24.1634	25.9097	31.4981
p580	0.55	0.55	0.55	0.55	0.55	0.55	0.55	0.55	0.55	0.55	0.55	0.55	0.55	0.55	0.55		p580	0.55	0.55	0.55	0.55	0.55	0.55	0.55	0.55	0.55	0.55	0.55	0.55	0.55	0.55	0.55		p580	108.63	74.729	118.186	43.5614	192.996	102.167	96.9361	34.3278	77.3432	44.1911	99.1401	70.2839	55.5871	64.2561	71.532
p583	267.924	369.522	332.199	120.618	151.085	281.272	320.504	73.2763	196.89	267.381	187.688	355.297	331.998	274.749	212.054		p583	229.575	315.656	231.973	111.852	148.316	166.256	314.995	181.778	248.386	287.272	265.254	276.263	110.998	314.331	211.966		p583	222.306	93.679	303.239	78.5601	263.282	217.472	228.429	198.311	211.808	192.559	234.385	258.678	162.592	202.47	213.815
p584	114.59	387.116	285.82	70.7148	39.1049	120.712	241.679	53.7443	147.712	218.772	81.4304	243.446	235.393	145.45	68.8943		p584	74.1129	213.765	134.984	77.7967	59.7743	68.3856	213.359	88.1227	150.741	184.167	85.9848	135.076	58.7824	203.72	132.601		p584	81.1499	51.3167	152.317	25.8958	143.822	121.955	151.479	73.7869	124.875	90.579	155.318	161.768	91.7754	76.0594	89.1446
p585	45.5143	162.757	188.482	41.603	40.0542	86.8921	90.9951	24.3296	57.6623	177.81	36.9604	65.2889	101.581	78.0684	24.3074		p585	33.7782	301.557	131.193	35.9062	49.7	34.32	111.796	59.4389	85.6173	161.407	58.6114	110.009	27.3788	92.1828	63.1562		p585	92.5626	23.1446	178.982	30.3018	111.406	127.557	229.794	75.1863	74.4663	80.5198	178.108	129.608	60.4084	88.3521	296.497
p586	65.6907	95.5174	97.2949	28.3025	53.7975	91.0938	68.5043	27.6538	48.0791	161.066	43.295	103.25	69.6579	62.8834	59.1602		p586	50.4609	184.408	119.461	66.9043	99.6985	88.8176	59.7348	57.4463	58.5905	103.659	87.1298	95.3945	58.3058	86.0527	80.1462		p586	77.9063	49.5913	85.9424	29.2626	55.0775	64.1615	79.4154	29.3885	34.3979	48.2842	66.248	34.8185	26.6024	65.6667	97.2896
p587	1380.41	342.744	327.007	853.765	381.917	629.047	100.843	533.238	317.041	756.489	593.052	648.694	2197	771.959	162.432		p587	1246.54	488.988	512.59	608.295	64.1026	376.902	126.639	543.838	335.239	1188.74	524.854	856.797	172.799	684.952	186.734		p587	494.888	189.559	2424.4	396.542	333.017	943.44	280.243	105.892	1338.23	796.712	816.705	617.571	337.947	779.48	365.415
p588	118.947	247.363	82.897	36.9966	86.528	49.6625	255.268	26.6475	140.958	554.114	126.794	113.97	85.0689	55.3362	43.4401		p588	193.296	212.535	145.964	101.734	237.679	130.918	113.597	138.804	126.201	287.826	229.543	258.685	58.1469	186.447	233.643		p588	54.6305	57.4747	158.758	0.55	53.4767	192.928	0.55	0.55	41.9446	118.236	151.774	149.443	0.55	22.4551	64.5291
p589	344.005	659.393	620.986	214.676	293.761	350.978	580.158	113.544	346.851	242.584	266.054	135.238	379.067	299.262	317.283		p589	427.776	371.769	250.323	215.566	385.959	124.774	471.682	172.549	322.115	436.582	278.78	357.681	197.954	418.813	385.772		p589	235.07	64.3467	408.913	160.03	758.779	282.077	389.945	413.058	353.402	344.14	478.84	455.659	213.698	290.074	298.361
p590	213.059	0.55	32.7225	40.4826	0.55	244.421	0.55	47.4014	23.9757	0.55	85.696	58.0016	82.1628	78.8533	85.7892		p590	91.6941	66.0985	106.796	69.1	35.1855	204.648	0.55	49.1872	24.8686	79.5623	115.076	97.319	39.0294	86.4382	23.4346		p590	160.558	64.6739	220.168	155.291	38.7194	259.467	103.892	34.465	287.567	89.5153	128.322	20.23	54.4526	72.0578	93.2021
p591	64.7523	51.6458	79.363	99.619	130.244	65.2638	105.186	73.0786	89.1324	97.6246	46.2835	62.3231	96.5611	70.5816	44.2233		p591	64.691	159.691	72.5309	80.9826	131.75	69.4035	197.831	147.562	172.696	71.7691	156.154	113.961	59.5238	93.6864	86.2002		p591	45.2601	44.415	60.2622	37.4927	87.4437	46.1463	163.321	99.9923	59.7482	32.2357	61.6106	75.4941	97.0221	23.8082	58.0071
p592	171.332	213.63	156.021	75.425	34.6745	145.647	90.5651	28.696	59.6305	86.6165	48.7101	139.475	159.614	86.0081	25.8179		p592	107.478	110.152	114.978	73.922	23.9918	66.2769	101.239	88.9879	95.1137	97.3008	46.2665	71.7836	49.6208	111.074	77.4122		p592	74.6627	56.0467	158.799	45.4734	93.0965	111.436	110.011	25.0255	119.955	79.3636	115.205	104.599	55.3318	50.524	93.0217
p593	91.062	313.193	184.729	52.7041	25.4521	109.691	236.002	41.328	138.665	197.683	87.8416	180.445	175.378	113.842	50.9365		p593	67.9692	137.682	127.613	67.2487	50.9686	58.7149	161.659	90.8233	126.241	127.626	76.6814	102.154	43.9544	190.072	105.417		p593	78.8073	42.9275	116.709	34.1674	123.862	89.1893	161.692	73.8966	101.318	67.1769	104.539	134.962	72.8871	55.1013	84.4559
p594	102.759	194.672	167.976	55.1941	28.7975	72.9439	116.582	21.221	68.9016	122.422	31.1622	97.2342	120.955	48.8154	23.72		p594	69.7419	90.6042	87.6628	79.9924	26.0067	51.371	87.8729	63.1358	75.5044	81.1927	43.1176	62.1551	70.38	92.4912	110.142		p594	52.0176	42.5705	97.7979	26.353	81.0405	84.756	83.9937	37.1541	58.8726	45.9486	67.8379	79.8778	33.5791	26.8885	66.0018
p595	63.0765	164.484	100.567	33.7804	0.55	54.4152	90.307	15.471	52.889	109.038	29.2465	93.294	78.5522	35.7134	18.741		p595	56.0704	75.2398	63.8669	57.1743	24.5515	29.7028	62.0767	52.9103	57.4935	61.139	25.9421	43.5406	57.0878	58.1781	86.5517		p595	39.9743	32.8724	68.4667	23.9006	59.8299	55.9801	58.3289	28.2635	56.1207	28.7207	52.6671	80.0934	28.5593	24.5567	53.7392
p596	132.018	260.911	151.396	42.3708	53.9331	138.036	156.661	32.7569	94.7091	176.593	56.8072	160.574	128	83.0496	42.6569		p596	126.468	91.3425	112.993	84.4269	45.7822	70.0216	128.405	74.9607	101.683	119.767	49.8089	84.7881	65.3491	118.515	217.238		p596	64.6016	66.6968	143.292	33.1283	112.606	95.2749	82.4089	53.975	64.3346	66.252	101.426	101.006	35.1106	50.6679	87.732
p597	239.335	805.646	518.281	138.338	64.6926	277.38	546.487	93.9582	320.222	461.298	136.986	487.908	429.043	290.507	106.964		p597	158.449	387.555	264.011	161.836	130.444	136.589	395.986	163.896	279.941	309.576	153.828	231.702	81.9776	382.919	274.927		p597	146.262	105.311	310.828	48.8403	269.385	214.49	298.292	153.693	234.698	144.829	251.245	319.26	151.503	170.198	181.866
p598	131.784	285.552	106.632	42.9933	29.4756	199.89	61.8388	43.9694	52.9041	76.5353	106.309	153.075	67.104	53.7966	32.4192		p598	46.8184	130.931	64.1076	58.0785	39.8869	53.2251	47.8455	70.9754	59.4104	73.7581	60.4005	67.0793	76.0994	63.3058	128.07		p598	35.6795	65.5961	65.6772	86.0005	85.8429	109.381	121.896	38.0871	81.8462	176.001	351.214	97.5207	52.2121	44.4208	287.27
p599	116.333	483.224	529.799	116.696	89.0597	246.384	220.048	58.0388	139.043	383.835	109.911	157.354	251.948	200.937	67.2999		p599	87.6631	797.893	345.206	99.2371	120.071	105.796	294.027	148.296	221.161	374.269	161.271	267.77	58.9413	222.688	161.386		p599	219.904	62.2047	474.632	60.4788	309.055	327.135	643.643	210.275	196.714	194.593	459.397	298.742	161.798	249.079	687.429
p600	192.48	377.159	257.373	82.3346	121.383	193.553	184.785	53.5107	119.148	138.992	89.5019	204.086	175.069	172.137	93.2297		p600	179.576	342.798	180.771	82.877	151.04	126.264	183.276	120.399	151.837	258.382	122.196	190.289	76.7878	191.46	145.997		p600	171.58	104.716	333.883	68.2517	264.382	198.57	250.968	140.851	131.796	136.805	220.043	205.821	101.758	164.239	302.328
p601	137.247	101.337	136.475	57.0408	61.4828	114.823	108.712	49.0186	78.8655	123.812	58.6207	68.3817	99.9075	73.057	70.4608		p601	91.2084	92.6082	94.6422	71.2527	92.2361	77.6563	112.048	72.5747	92.3113	122.865	88.1675	105.516	50.0445	99.1996	138.928		p601	74.6928	29.3323	172.5	61.8505	164.632	141.139	229.222	86.0801	108.906	104.176	133.39	118.613	67.1015	128.714	239.482
p602	1529.62	2054.06	2106.24	806.124	1059.76	1358.9	1457.08	640.116	1048.6	2174.16	855.453	1229.52	1501.87	1256.85	1081.58		p602	1148.34	1700.95	1405.64	1040.33	1197.87	1081.12	1473.09	1161.85	1317.47	1654.63	1390.18	1522.41	824.807	1561.05	1732.05		p602	1312.57	756.75	2249.39	986.824	2094.85	1884.74	2549.39	1313.13	1432.37	1105.91	1875.12	1590.23	1020.99	1823.9	2332.31
p603	90.0901	127.341	87.5218	40.5241	47.5588	83.0004	64.591	37.7702	51.1806	87.4276	39.8212	59.4845	82.8233	58.8683	50.9924		p603	55.0019	74.9234	53.067	38.1449	56.5655	49.1896	55.2313	47.4567	51.344	67.1388	68.0221	67.5805	40.1415	71.0166	73.6236		p603	92.5025	48.788	148.748	69.3324	108.354	119.376	141.046	66.817	87.8919	65.1882	118.087	93.4244	52.5241	132.514	196.683
p605	112.009	38.1433	242.321	553.517	131.193	423.13	46.0996	66.9693	56.5344	0.55	80.3065	95.4124	334.86	109.706	0.55		p605	249.439	421.097	320.207	76.7634	276.372	215.736	233.031	302.91	267.971	411.05	308.085	359.568	0.55	397.57	58.7817		p605	125.899	61.699	233.09	26.1867	256.728	97.2095	429.125	116.292	113.701	78.7624	166.481	39.5976	87.6347	0.55	89.2648
p608	124.31	246.318	267.277	96.3406	163.562	134.833	165.133	42.7115	103.922	115.122	124.802	47.2825	140.461	109.133	103.104		p608	120.956	108.289	83.5414	108.666	152.458	52.6071	170.125	64.001	117.063	157.005	112.857	134.931	68.5795	145.58	103.346		p608	98.2088	50.3945	117.776	86.7487	338.419	109.179	177.232	171.474	158.272	136.62	211.232	194.898	83.5508	83.7172	101.467
p609	0.55	0.55	0.55	0.55	0.55	0.55	0.55	0.55	0.55	0.55	0.55	0.55	0.55	0.55	0.55		p609	0.55	0.55	0.55	0.55	0.55	0.55	0.55	0.55	0.55	0.55	0.55	0.55	0.55	0.55	0.55		p609	109.922	93.5302	179.433	66.7969	214.707	121.875	143.863	44.0965	98.2738	46.7811	123.751	97.9519	70.9586	71.9139	110.003
p610	164.327	44.2808	28.3159	110.035	49.0054	44.9786	43.8634	23.1616	33.5125	39.9189	69.3742	96.514	193.21	36.1059	14.881		p610	211.023	125.271	70.9967	48.2193	23.3575	29.7028	77.7129	75.9046	76.8087	140.082	67.1633	103.623	51.6332	74.2551	0.55		p610	55.4715	15.4694	347.708	20.8662	65.7829	116.877	55.2474	28.922	164.651	58.3202	165.554	45.4186	44.6682	222.277	45.3237
p611	247.379	321.468	200.044	89.4725	180.561	244.007	93.5323	44.4725	69.0024	123.986	32.0051	232.727	148.65	40.6644	146.74		p611	117.459	214.363	130.983	105.996	299.73	187.597	114.318	124.725	119.521	134.441	154.472	144.456	100.777	152.366	131.077		p611	180.23	198.395	173.977	146.022	152.426	132.111	183.923	36.276	83.1805	64.7257	189.834	55.1922	113.386	97.6509	278.434
p612	44.3412	42.1895	66.4485	29.672	40.009	54.8629	34.8327	39.9444	37.3885	0.55	37.5479	0.55	44.1196	52.8305	50.7127		p612	27.9259	47.4292	52.7361	0.55	41.5286	43.7726	76.8843	28.4216	52.6529	36.9443	54.2817	45.613	0.55	72.4045	26.0905		p612	69.8874	52.3876	68.0155	57.1535	140.27	74.761	115.073	68.6555	101.776	59.1296	79.5307	50.9522	71.1855	74.9367	108.681
p613	253.244	797.19	563.7	146.824	88.698	285.508	554.27	105.243	329.756	531.344	157.752	520.659	384.395	277.587	107.104		p613	170.057	362.487	252.82	180.736	126.414	127.537	424.953	190.85	307.901	300.348	163.954	232.151	92.622	370.736	296.604		p613	166.625	111.915	307.916	64.0951	281.891	239.638	311.454	161.788	225.65	157.317	240.944	358.965	144.583	168.269	202.694
p614	76.7844	106.883	107.679	37.3909	49.0506	65.7115	66.5692	22.4249	44.4971	83.9513	32.2605	64.1026	80.2254	54.2796	43.4121		p614	54.4191	69.1222	74.6367	36.7242	49.4388	39.01	64.4185	53.0152	58.7169	67.3345	45.8729	56.6037	31.1388	77.725	76.7873		p614	55.081	31.266	104.321	41.774	104.952	73.1892	95.1312	53.1243	58.3722	55.1984	96.7552	80.7402	43.8457	76.0306	139.397
p616	91.4307	315.603	358.072	80.3634	58.5895	151.57	168.057	38.9022	103.48	248.783	64.802	116.808	156.576	120.605	43.6079		p616	63.3554	553.997	231.22	81.284	99.997	65.2226	187.347	100.944	144.145	264.414	115.863	190.139	33.5219	142.149	122.524		p616	166.174	35.0738	291.917	41.7325	199.5	223.759	436.476	137.284	128.669	131.972	271.385	185.591	90.8111	166.484	468.775
p617	271.309	167.03	154.101	52.4966	78.9331	348.567	125.785	38.2733	82.029	33.4299	142.835	266.833	123.332	137.208	150.851		p617	188.269	279.231	150.146	50.8886	105.333	223.189	82.0003	56.1615	69.0809	218.503	127.528	173.015	72.6572	174.11	97.0972		p617	276.096	61.6693	412.4	124.366	254.977	252.777	133.122	75.2961	219.646	187.934	222.891	157.672	62.7907	161.302	221.96
p618	2175.43	2078.74	1625.96	500.647	759.991	1842.13	1142.81	272.89	707.852	504.693	735.964	1959.47	1247.63	921.545	1041.5		p618	1537.19	1771.3	1261.48	478.319	651.249	1328.88	970.457	578.841	774.649	1643.22	981.866	1312.54	684.736	1461.47	1023.04		p618	1326.99	411.396	2404.83	749.148	2150.38	1574.5	1052.87	534.701	1362.91	1166.24	1526.06	1116.46	604.396	1428.92	1672.17
p619	2537.71	2136.84	1881.37	587.36	1136.98	2532.3	1577.88	628.185	1103.03	496.987	1523.17	2120.26	1304.43	1671.04	1638.36		p619	1918.07	2113.11	1556	742.449	1236.46	1971.73	1095.4	691.085	893.244	1894.92	1575.17	1735.05	738.964	1895.97	1122.98		p619	2249.13	697.223	3043.34	1495.3	2574.44	2462.88	1271.75	920.978	2190.21	1800.27	2030.53	1848.76	831.112	1551.45	2016.57
p620	184.403	219.494	167.627	53.3473	99.6835	160.284	126.344	27.3663	76.8551	91.0197	51.2644	152.355	135.089	119.699	31.5801		p620	144.195	128.716	115.7	82.5756	79.8111	101.579	157.191	61.0645	109.128	130.723	62.2254	96.4744	111.051	158.804	97.8393		p620	63.8507	89.0679	115.766	54.8674	150.625	58.1564	140.562	48.8437	58.0387	105.448	111.462	78.2968	49.9716	54.2665	71.6222
p621	71.6565	0.55	38.6562	119.725	105.877	39.3994	38.273	72.4856	55.3793	46.5817	63.9336	31.903	76.5708	39.9097	100.055		p621	102.889	53.6875	35.9797	27.1234	87.4601	51.7709	26.9491	48.086	37.5176	33.7161	98.437	66.0766	30.0267	47.807	28.6683		p621	56.0721	36.6803	59.3187	48.1752	40.6203	48.3629	86.8111	49.4474	44.488	44.4686	56.377	40.9271	91.5201	38.8358	42.3482
p622	1487.53	1056.69	1041.75	535.777	609.177	1457.19	858.261	771.108	814.684	691.947	1350.7	1013.1	1223.5	955.145	1149.83		p622	1146.93	1125.71	985.981	937.22	675.763	1056.8	783.686	953.828	868.757	1084.13	1607.55	1345.84	1236.65	1346.81	1788.33		p622	1162.86	332.235	1362.61	1039.61	1551.18	1709.83	1074.18	921.142	1644.97	1374.39	1832.42	1384.08	684.345	1070.42	1214.33
p623	72.4944	0.55	43.7609	140.06	166.998	55.6206	45.7126	93.9043	69.8084	49.5365	92.9502	38.8937	83.4397	44.1361	111.691		p623	82.7821	61.3872	55.594	34.098	107.497	69.0763	35.1275	68.1961	51.6618	45.4548	136.581	91.0179	33.2571	74.7563	38.5889		p623	63.6405	54.1428	56.324	64.9264	40.7204	57.7937	105.917	66.378	50.9089	55.129	67.2417	43.5142	117.3	48.1921	47.6079
p625	123.907	237.589	245.637	72.769	35.8499	103.01	145.05	34.7694	89.9099	118.192	54.2273	206.12	202.193	87.3062	35.0765		p625	92.6897	140.952	130.802	92.8222	24.4023	47.2264	150.922	105.165	128.044	130.984	52.2421	91.6132	88.3854	149.05	127.25		p625	50.3958	52.6256	149.404	46.1385	97.6988	113.733	158.655	41.4622	105.987	69.5588	119.776	161.516	43.8174	46.5223	95.877
p626	73.835	61.4657	45.1571	18.3219	102.667	181.499	0.55	13.6562	7.1031	0.55	14.2529	143.542	34.4327	20.8001	96.1668		p626	27.7074	169.852	52.4653	25.6596	196.897	127.173	31.3806	41.6099	36.4952	78.1602	73.0316	75.5959	77.2644	71.2479	29.4104		p626	87.517	144.46	65.6772	143.029	72.6863	61.1791	100.678	21.7601	36.983	52.8859	171.085	24.1107	66.5343	35.5827	312.036
p628	128.667	0.55	0.55	90.7797	40.5515	165.174	0.55	72.0544	36.3022	0.55	90.6003	53.0869	87.975	52.5286	78.1809		p628	86.4975	29.3224	95.9959	39.6948	44.2151	286.049	0.55	62.3492	31.4496	63.8781	174.94	119.409	0.55	44.3757	0.55		p628	285.106	233.32	321.371	265.4	26.7134	242.419	180.446	0.55	200.801	79.7336	114.145	22.2781	171.98	80.7807	66.5128
p629	0.55	111.566	59.6422	26.0616	0.55	23.3848	157.091	18.8851	87.9882	110.081	0.55	25.9715	0.55	0.55	29.2864		p629	0.55	0.55	41.4247	35.9062	26.6783	37.1558	107.004	17.1736	62.0887	26.3142	59.7922	43.0532	34.7399	0.55	0.55		p629	23.0355	68.7495	27.3621	0.55	34.1171	42.4385	48.9523	23.0773	34.9817	13.5048	0.55	18.8645	34.515	0.55	32.0391
p630	0.55	187.125	26.7888	0.55	0.55	20.7329	134.816	24.3296	79.5726	92.7578	0.55	0.55	0.55	0.55	37.622		p630	0.55	0.55	18.05	0.55	0.55	36.3923	73.0293	0.55	36.7896	16.6298	26.4789	21.5544	0.55	0.55	0.55		p630	33.1267	73.301	22.1932	28.6391	26.3132	44.6148	23.7278	0.55	23.1821	15.5629	0.55	30.83	39.705	0.55	25.5472
p634	190.704	217.676	99.6946	31.415	81.2387	159.01	123.678	30.7803	77.229	97.9143	86.9221	118.715	87.4026	86.5213	103.02		p634	138.585	150.831	82.669	83.9533	67.2368	114.521	79.0099	55.2438	67.1269	120.387	121.874	121.131	54.387	118.014	61.008		p634	137.673	59.7951	161.137	88.3698	148.824	137.915	51.5055	59.4082	186.082	122.93	138.69	96.299	50.5105	154.854	114.241
p635	143.313	90.7892	61.7365	80.6539	83.0922	62.302	36.3808	28.0311	32.206	255.388	40.8429	129.01	210.427	72.574	28.643		p635	131.737	99.7455	105.683	72.7595	21.0068	54.3158	50.4756	66.0986	58.2871	120.354	55.1763	87.7653	0.55	102.669	41.8698		p635	33.8775	38.6139	88.3627	0.55	37.7689	45.2999	0.55	0.55	51.8262	21.1128	41.1731	27.0931	16.2507	57.2317	22.9624
p640	40.4869	69.1489	44.3281	18.0522	0.55	91.7137	0.55	23.8624	12.2062	0.55	29.9361	99.2255	51.9132	31.9096	0.55		p640	18.7468	60.684	28.3686	29.4482	22.462	37.6284	0.55	51.8878	26.2189	38.0203	31.6673	34.8438	0.55	46.9974	46.9473		p640	26.3692	58.6349	43.0737	42.065	30.2151	33.1286	69.0262	0.55	29.1027	42.9886	128.024	24.6497	56.1543	0.55	159.144
p641	706.979	809.965	453.01	215.319	376.582	615.374	473.51	180.459	326.985	433.835	463.423	554.51	502.224	406.312	613.336		p641	581.175	590.105	372.913	339.946	345.661	507.166	406.939	342.16	374.55	602.163	638.857	620.51	330.982	550.552	354.018		p641	572.945	318.491	696.605	427.051	597.349	820.195	310.442	268.64	754.503	545.116	679.141	550.162	301.163	653.098	551.368
p642	281.062	392.526	234.555	68.1211	114.376	234.33	180.098	44.9037	112.501	178.042	126.59	229.041	186.958	153.571	140.026		p642	203.908	205.644	168.707	105.867	96.7882	162.729	142.996	88.9093	115.953	214.068	153.148	183.608	118.359	176.269	174.392		p642	156.533	86.212	319.976	120.168	289.345	224.767	156.762	85.7234	205.387	195.518	189.403	187.747	88.4288	241.392	227.76
p643	223.415	579.56	335.122	47.9109	76.6727	264.981	238.669	19.7655	129.217	123.117	101.405	442.066	248.294	173.797	103.719		p643	161.412	300.432	186.998	99.9259	75.6321	130.191	160.218	66.5181	113.368	265.979	103.697	184.838	126.038	180.549	204.193		p643	154.942	76.1867	411.949	96.6414	380.74	242.54	155.617	103.395	177.785	202.872	228.655	249.192	52.3256	187.989	242.127
p644	443.58	701.355	457.024	86.36	193.942	525.761	416.487	69.4489	242.968	250.348	258.672	619.842	328.96	324.077	244.864		p644	324.159	530.124	298.126	198.216	219.247	363.814	286.605	118.406	202.505	447.57	299.533	373.552	222.42	439.285	274.927		p644	399.563	155.675	651.07	244.534	618.109	556.657	259.157	219.742	498.916	399.524	467.843	484.801	126.687	350.155	395.831
p645	0.55	0.55	0.55	0.55	0.55	0.55	0.55	0.55	0.55	0.55	0.55	0.55	0.55	0.55	0.55		p645	0.55	0.55	0.55	0.55	0.55	0.55	0.55	0.55	0.55	0.55	0.55	0.55	0.55	0.55	0.55		p645	125.119	120.096	147.312	83.3818	281.141	93.5822	136.116	37.3736	82.2215	54.3659	160.651	128.351	96.6818	59.0166	117.968
p646	41.5594	0.55	44.3281	31.3112	38.2459	50.1791	21.8457	20.5202	21.183	0.55	52.9246	48.8501	78.7724	44.3776	33.7619		p646	23.4578	60.895	85.5269	53.7301	72.3859	39.6644	26.733	49.6592	38.1961	63.1607	82.7644	72.9626	54.9165	49.1179	54.4854		p646	53.219	27.3689	132.011	40.9427	110.405	134.167	141.75	76.3114	88.7258	57.6265	105.864	49.2993	42.7396	65.7243	178.83
p647	146.665	122.249	87.1291	30.2322	70.1627	153.499	115.249	30.3311	72.7901	106.431	85.9515	122.231	107.305	78.5816	59.4399		p647	102.233	118.098	92.5062	80.3799	80.1842	147.278	94.6822	64.0535	79.3679	116.441	101.586	109.014	60.2652	96.7322	69.6007		p647	120.373	70.7426	163.967	71.0782	127.264	131.305	64.0958	63.634	110.157	100.268	104.076	86.5253	51.2195	84.149	102.97
p648	85.3644	84.4244	79.3194	36.3949	93.9421	116.132	48.2068	28.9655	38.5861	57.4739	36.7561	123.206	62.7009	63.6683	36.1674		p648	38.1006	98.4446	64.5588	65.3975	173.316	109.904	57.3209	69.6906	63.5058	79.9536	75.8226	77.8881	80.6007	86.6695	93.0352		p648	43.7585	36.472	57.5137	63.9288	112.006	83.7081	134.619	57.8166	50.0751	74.9006	108.315	32.4111	44.5547	29.4507	90.9178
p649	42.6319	33.8243	23.9529	45.3795	0.55	39.1238	24.9419	34.8233	29.8826	70.0463	56.0153	37.0295	179.869	74.3854	30.4332		p649	63.9139	30.0959	40.2515	25.8318	0.55	36.1378	28.7866	26.4027	27.5946	85.2034	59.9711	72.5872	0.55	59.6431	0.55		p649	62.7395	40.6666	175.043	0.55	0.55	99.0634	0.55	0.55	120.914	47.2204	48.361	46.6403	40.0454	44.795	33.2714
p650	143.246	118.112	193.455	89.846	139.014	113.893	177.862	40.4475	109.155	91.8308	68.8889	134.221	149.223	136.061	64.7265		p650	132.223	293.611	217.683	252.247	147.794	140.189	272.301	190.876	231.589	160.168	155.367	157.767	168.774	260.741	374.992		p650	71.269	23.2041	128.196	64.3445	153.377	72.5041	194.753	85.5313	89.6848	78.2305	91.356	110.995	57.7425	45.3132	133.927
p651	195.631	175.759	155.017	69.3246	138.562	137.622	85.0176	45.1014	65.0595	84.241	56.1941	103.42	112.324	82.9892	75.2999		p651	146.21	89.7252	119.521	126.834	105.78	113.794	81.1356	62.323	71.7293	129.778	96.9342	113.356	65.508	107.874	124.047		p651	93.6137	52.4174	178.079	83.7144	118.809	119.053	100.326	28.7574	75.6755	74.5306	96.2252	99.3532	62.6773	97.4205	108.019
p652	101.754	85.4246	62.9145	21.8079	34.6293	100.117	48.3358	12.5062	30.421	0.55	29.5785	38.0463	38.4836	35.1398	74.7684		p652	50.8737	43.9836	44.8542	30.9551	39.2526	64.7863	54.0784	34.924	44.5012	61.1717	61.8675	61.5196	33.7337	77.9178	34.6441		p652	68.2356	20.2292	77.1225	34.1259	78.6893	66.9826	52.1219	35.1784	97.565	41.7399	79.3651	35.106	47.2206	58.1241	105.765
p653	51.6476	63.6025	49.6073	11.3708	27.3508	55.7584	34.5317	10.9968	22.7643	0.55	24.9042	27.878	24.1733	33.2983	34.9646		p653	31.4713	32.7328	43.8013	0.55	29.1782	39.2281	40.2436	18.7467	29.4951	36.9117	27.1945	32.0531	0.55	49.3107	28.0824		p653	39.5538	0.55	49.1451	21.9054	68.6343	42.0757	30.5512	13.9945	38.484	25.3446	43.2268	32.5907	24.3052	37.5403	56.5344
p654	249.759	255.137	231.065	62.0622	77.8029	109.864	136.665	32.2178	84.4412	134.473	58.0843	135.874	144.864	85.9779	51.412		p654	157.089	116.762	94.0405	198.689	50.0731	80.3103	133.989	89.355	111.672	131.082	70.5269	100.804	155.906	135.016	166.229		p654	72.7406	75.7107	139.518	49.1313	151.626	91.285	150.423	28.4556	84.9316	58.829	112.953	96.8379	51.0777	69.3517	118.719
p656	265.343	655.937	401.134	123.149	80.2441	243.904	435.882	61.7943	248.838	457.822	123.346	428.636	342.125	205.073	80.2509		p656	186.011	385.551	262.658	193.738	101.378	134.99	324.723	316.911	320.817	289	118.94	203.97	221.573	297.175	448.811		p656	166.895	219.546	327.607	77.4379	231.916	255.437	242.032	122.384	183.539	157.455	252.802	268.344	101.872	77.7004	197.675
p658	129.505	143.572	100.698	35.7931	47.3327	90.3017	70.0095	13.2968	41.6531	86.9641	46.2324	91.3875	73.5767	46.5512	51.0204		p658	91.4027	75.6265	67.5371	46.1097	47.9836	57.4788	61.6443	34.5307	48.0875	80.1166	67.5927	73.8547	53.4867	59.2576	79.1307		p658	56.9431	27.0714	143.62	49.7132	117.509	103.215	64.2719	34.3552	78.469	66.2288	70.4879	66.8344	37.8616	83.4581	70.8708
p659	220.935	59.1926	88.0454	30.6265	65.0995	128.633	49.3679	28.103	38.7354	0.55	73.3589	34.5722	33.2878	39.155	70.3489		p659	127.658	40.4678	61.0391	30.6968	53.8417	109.722	52.5652	43.2617	47.9134	68.0844	58.504	63.2942	0.55	71.672	46.4786		p659	84.1532	21.2109	91.5214	85.9174	141.471	99.6276	61.3664	46.6484	101.693	75.2012	87.8779	46.6044	30.7147	55.1877	80.4285
p660	232.967	218.312	242.801	155.145	207.052	229.095	147.071	72.5755	109.823	111.356	127.739	263.02	268.504	160.212	115.803		p660	205.899	324.762	250.654	79.8633	232.269	158.512	205.397	183.797	194.597	236.013	223.854	229.933	0.55	248.288	144.904		p660	192.243	124.142	290.481	51.5837	272.186	134.126	211.701	58.6124	138.968	160.693	191.092	167.194	97.5893	134.644	189.109
p663	203.641	60.3746	40.6632	22.9491	36.6637	245.454	22.0607	65.388	43.7244	0.55	176.552	26.8612	45.8809	66.1438	520.973		p663	111.194	34.104	66.424	77.9689	51.4537	245.803	25.9403	62.795	44.3677	117.322	178.41	147.866	32.092	137.561	66.2808		p663	234.77	66.0423	126.637	214.897	74.2371	240.968	43.1854	25.5194	365.494	140.135	211.596	63.5286	64.2371	463.208	354.234
p665	62.5067	57.3741	22.644	20.5421	0.55	51.2123	23.3508	0.55	11.9504	0.55	13.8697	125.917	36.7663	0.55	0.55		p665	28.7515	173.895	28.8198	0.55	25.4097	19.814	48.9984	68.5632	58.7808	53.2806	44.7278	49.0042	43.266	45.4552	0.55		p665	20.0322	16.8676	56.6932	0.55	0.55	23.9799	74.4409	0.55	31.8129	22.6159	285.463	0.55	48.8372	20.3247	233.621
p666	106.312	222.313	190.314	71.3165	0.55	115.925	196.654	46.3772	121.516	79.664	65.7471	150.152	209.546	101.223	33.7619		p666	84.0934	206.03	155.23	88.56	37.9466	85.1093	205.685	103.697	154.691	124.137	70.5984	97.3676	88.4914	121.253	91.7463		p666	48.1734	52.3876	192.478	29.803	151.176	109.3	141.354	46.182	104.069	77.953	97.9145	133.273	59.6427	36.2448	81.3001
p668	116.4	273.368	221.335	39.4866	36.7993	91.0938	167.842	20.5382	94.1901	148.899	38.7229	163.498	165.426	80.0307	30.6011		p668	86.0604	115.708	105.623	84.0394	30.9319	52.2799	122.712	82.6167	102.664	111.452	41.8295	76.6409	69.3738	113.233	147.638		p668	48.0833	52.6554	129.057	29.6367	86.043	79.0734	98.2127	45.3313	75.1751	57.9271	93.4759	118.685	43.9308	37.5691	84.2155
p670	162.584	135.252	236.344	101.092	124.005	204.057	187.753	82.0629	134.908	83.372	83.8825	114.266	158.513	146.99	128.95		p670	132.296	257.503	170.512	51.8788	114.288	96.3433	197.687	90.4038	144.045	116.833	100.405	108.619	51.5273	153.368	90.4574		p670	175.785	72.9143	331.422	141.949	352.776	245.724	402.712	203.113	278.144	158.519	245.813	195.508	177.822	168.787	304.342
p671	148.91	184.352	109.162	53.5341	104.069	98.7051	42.3153	37.2131	39.7642	39.3395	58.6207	93.1669	120.911	104.393	35.3003		p671	200.921	118.696	97.5903	33.2799	106.004	111.14	37.2892	56.6859	46.9876	196.591	70.9205	133.756	0.55	136.366	117.563		p671	152.058	111.439	133.118	29.0548	52.5763	54.0053	57.7126	0.55	0.55	124.341	64.393	129.752	57.232	97.6509	59.6601
p674	44.8104	0.55	24.8255	12.512	0.55	0.55	31.7795	52.7381	42.2588	0.55	14.7382	51.4346	0.55	15.668	22.0977		p674	26.6389	59.1371	91.5436	36.7242	0.55	65.0408	29.4351	110.409	69.922	0.55	72.638	36.594	0.55	0.55	36.597		p674	0.55	0.55	36.5922	0.55	0.55	0.55	107.765	0.55	0.55	0.55	0.55	23.392	14.6625	0.55	48.3893
p676	121.662	542.871	210.689	86.443	32.4141	90.715	399.071	17.8968	208.484	534.705	87.7905	239.294	146.845	47.5776	29.706		p676	73.2144	284.681	200.896	149.954	38.469	58.6422	244.344	259.465	251.904	154.331	46.8748	100.603	154.105	129.272	305.235		p676	23.8464	20.7647	69.5743	0.55	63.982	74.5595	41.3805	0.55	42.6534	31.2876	66.6455	61.6241	0.55	17.3883	46.6161
p678	1802.57	3285.23	1811.82	351.727	570.208	998.037	1027.26	277.814	652.539	1189.75	483.167	2055.22	1351.64	828.563	411.268		p678	1233.4	1545.86	781.023	654.448	737.366	833.606	591.584	674.069	632.827	1737.88	677.859	1207.87	304.98	1435.68	1911.99		p678	849.581	746.308	1262.63	369.898	513.507	520.949	574.133	122.027	457.138	855.356	959.569	1335.5	472.717	599.551	847.354
p679	63.0094	69.0125	29.6684	13.2798	33.0018	49.7658	42.1433	13.6382	27.8908	38.8181	35.9387	44.232	38.2194	34.8681	64.4468		p679	34.871	59.7699	25.9318	39.6948	25.1858	43.4817	27.4896	23.1515	25.3205	46.7917	51.5623	49.177	34.4221	41.0986	21.2864		p679	61.1177	22.7876	59.893	42.5638	30.5153	38.6097	22.8914	19.2905	71.7562	52.4003	49.9179	33.0219	18.5479	70.532	47.8483
p680	74.5053	62.966	82.548	35.6479	44.4846	77.8344	69.6654	35.4702	52.5678	0.55	29.9872	50.3754	62.0845	53.9475	53.426		p680	58.3044	112.473	64.4686	0.55	51.1552	41.8457	92.5205	24.8296	58.6751	60.4217	49.3795	54.9006	0.55	66.9684	39.2138		p680	85.1744	36.6505	142.389	39.0722	177.889	76.5343	129.424	66.2408	95.4386	77.2824	109.574	90.6576	66.4776	73.2381	102.82
p682	145.626	165.576	100.131	29.9002	40.0542	91.9893	134.213	21.3827	77.7981	50.2317	57.0115	134.348	108.097	116.861	24.7829		p682	53.2535	90.8151	121.206	59.9297	58.9908	65.0772	106.175	46.4604	76.3178	82.1057	46.5885	64.3471	65.3491	76.2214	81.6695		p682	70.6383	39.7444	162.039	45.5981	160.03	200.988	82.8491	62.6736	89.6431	60.3552	103.744	112.181	32.8417	65.2925	80.3383
p683	6608.42	6213.81	6353.36	4011.69	4851.4	6364.69	3900.19	2781.1	3340.65	4973.29	3589.32	6390.13	6911.94	4487.18	4932.62		p683	5318.02	7140.71	6065.94	4462.23	5819.38	5786.71	3947.43	3592.4	3769.92	5891.55	6298.79	6095.17	4159.36	5891.6	4451.32		p683	6610.56	4964.66	8146.35	4832.41	6502.3	6655.14	5608.87	2779.95	6246.71	4412.13	5275.33	3918.22	3986.61	5228.26	5091.1
p684	567.387	170.576	302.225	230.051	228.21	417.654	162.166	141.216	151.691	222.132	177.42	309.751	326.714	217.601	329.199		p684	425.858	293.435	350.2	231.238	298.61	361.233	165.802	167.75	166.776	311.01	400.475	355.743	167.821	258.274	252.664		p684	287.448	158.145	461.463	242.871	327.314	393.11	320.391	121.643	330.429	284.132	257.705	181.171	222.32	368.494	325.681
p686	2206.67	2055.6	2144.85	1402.82	1547.11	2233.95	1272.04	917.786	1094.91	1729.08	1238.83	2140.85	2327.29	1481.43	1716.04		p686	1719.31	2398.92	1934.3	1485.54	1983.37	2038.08	1274.64	1223.41	1249.03	1897.98	2088.65	1993.32	1295.91	2023.59	1490.87		p686	2255.41	1577.22	2728.99	1744.87	2290.1	2104.67	1920.94	1004.31	2120.83	1504.97	1859.38	1382.14	1451.19	1761.54	1739.13
p687	52.0833	56.1011	75.349	29.9832	29.0235	55.5173	45.5406	23.3952	34.4679	0.55	25.3129	32.3267	48.0384	53.4343	34.8248		p687	45.6771	72.4271	57.4291	0.55	33.3199	38.1374	81.2077	26.796	54.0018	50.672	32.4187	41.5454	0.55	59.1805	24.1767		p687	61.358	39.6849	96.157	28.4729	131.016	64.8063	101.294	61.9052	76.6344	63.9164	82.6112	65.1455	65.173	44.8814	105.014
p688	105.206	99.0635	88.0454	66.0461	65.4611	104.422	60.6777	41.885	51.2814	87.4855	47.7905	92.5314	100.876	63.0947	69.5657		p688	75.4971	110.047	89.4979	57.8201	89.5869	88.3814	56.5283	53.4347	54.9815	89.8336	98.6159	94.2248	61.0066	97.1948	72.8034		p688	96.0164	72.2896	116.012	67.6282	91.7459	97.1692	72.636	44.3983	100.275	62.7139	74.3634	65.5408	67.8106	77.067	70.9309
p689	187.52	31.0056	44.1099	17.3467	0.55	215.836	34.9617	15.1117	25.0367	0.55	71.9029	59.4421	33.3759	52.4381	75.9432		p689	97.9349	79.1072	75.7498	0.55	40.0361	144.915	0.55	17.0425	8.79624	68.0518	75.8942	71.973	0.55	97.0406	27.6137		p689	140.916	0.55	223.163	85.2523	99.8999	152.222	50.8892	44.2063	119.288	93.6315	93.9396	53.6831	17.4702	79.0246	77.6333
p690	43.872	173.304	75.0436	35.1084	0.55	40.777	101.531	9.68512	55.608	151.043	26.2324	66.3481	64.198	16.7548	0.55		p690	34.8467	93.7685	99.6059	59.7145	0.55	26.3944	72.4528	116.099	94.2757	53.5089	19.8234	36.6661	38.288	53.1275	68.1165		p690	0.55	15.3801	30.3978	0.55	0.55	27.0429	0.55	0.55	0.55	0.55	22.6568	23.6076	0.55	0.55	0.55
p691	256.16	292.371	196.597	38.2623	64.9186	106.488	99.5528	27.9952	63.774	123.117	47.2286	170.954	114.262	62.6721	47.2442		p691	163.84	130.615	88.4149	77.7106	78.9156	82.4553	66.7603	69.612	68.1861	155.962	59.7922	107.877	0.55	142.342	220.168		p691	85.9252	69.166	145.671	50.1289	83.4417	56.7861	59.6056	15.147	40.3185	81.7223	82.1806	109.81	47.8729	82.9399	87.5216
p692	3807.92	3634.89	3705.72	2305.62	2208.63	3225.51	2254.75	1454.8	1854.77	3069.99	1909.17	3710.36	3939.06	2606.11	2647.05		p692	3081.17	3903.4	3204.78	2395.51	2581.98	2611.67	2084.49	1942.34	2013.42	3307.7	2871.74	3089.72	1978.64	3351.89	2810.98		p692	3820.23	2322.99	4322.68	2388.35	3227.51	3434.25	2917.5	1213.71	3186.33	2531.8	2699.7	2435.61	2220.42	2642.36	2735.83
p693	306.836	350.564	306.937	212.642	203.843	327.766	179.496	142.689	161.093	267.381	171.392	348.179	410.638	246.975	295.353		p693	286.763	356.194	290.274	184.353	252.828	295.465	181.078	153.487	167.283	311.662	317.997	314.83	181.855	295.363	231.885		p693	363.823	235.194	408.749	254.676	308.454	354.299	261.886	107.593	300.909	271.067	275.724	186.453	223.625	268.31	257.876
p694	126.119	320.649	230.061	104.288	25.6781	201.956	258.321	75.4145	166.868	115.064	106.335	317.039	338.118	183.941	55.4679		p694	110.975	243.545	166.18	98.6774	52.7223	87.9087	315.716	143.707	229.711	251.371	84.1957	167.783	80.6537	230.091	155.098		p694	56.853	23.3826	202.2	35.5391	146.923	148.998	179.301	50.2157	139.26	159.236	153.497	140.891	81.5939	62.5576	201.221
p695	88.9506	41.0075	27.836	29.174	22.9204	109.313	0.55	27.7436	14.1468	0.55	25.5428	48.1299	43.6793	42.8682	47.2442		p695	65.8323	39.8701	27.4962	0.55	20.074	96.4887	0.55	23.1253	11.8377	69.1931	45.2646	57.2288	0.55	40.1348	0.55		p695	107.219	46.7651	148.625	75.6921	26.1131	95.154	40.324	14.0494	53.6608	79.248	49.951	29.3209	59.2456	59.1317	41.6569
p696	71.8911	42.826	25.2618	16.8487	36.2568	96.9831	34.7037	19.6577	27.1807	0.55	20.3576	58.4676	26.8152	51.8041	47.9155		p696	67.5564	34.9127	41.6052	0.55	45.4464	107.977	0.55	0.55	0.55	67.7584	40.9707	54.3645	0.55	46.7661	22.8096		p696	112.174	29.1538	106.741	55.574	48.5743	82.9424	37.1985	0.55	52.1181	66.5526	40.08	40.3521	46.4265	72.9503	42.9793
p697	53.0888	37.7341	91.0995	56.273	64.3761	89.9573	26.4041	78.6309	52.5175	71.8424	77.8033	0.55	57.1089	46.2191	90.2647		p697	30.7428	73.6576	98.7937	79.2605	74.9604	102.633	64.7428	102.098	83.4201	108.094	125.166	116.63	28.7028	82.6985	76.4748		p697	106.618	39.2089	112.976	110.441	118.209	214.852	308.197	71.8386	177.952	80.4505	230.642	68.3435	117.697	239.319	425.856
p698	171.198	77.014	34.2496	27.9705	59.4937	216.283	31.7365	48.6771	40.2068	29.0267	125.39	38.9784	59.4866	53.3739	633.923		p698	110.489	50.4177	55.0826	81.8006	55.7073	249.838	28.1741	62.795	45.4845	122.8	187.964	155.382	0.55	114.351	74.561		p698	207.17	77.2576	158.306	195.902	74.3872	241.049	40.7202	31.5289	270.347	155.397	189.436	80.4168	69.3988	719.023	365.054
p699	24.8351	30.2328	29.6248	13.757	23.7794	24.6246	32.9836	19.6398	26.3117	0.55	21.5837	66.6023	28.0921	17.902	26.4892		p699	23.6277	30.2014	25.8717	29.7066	29.8125	31.5206	30.8042	36.2874	33.5458	24.2926	38.9311	31.6118	32.4627	36.2794	28.9417		p699	72.5003	0.55	55.2575	25.2723	46.1231	67.5066	51.0213	28.4281	43.946	30.3395	25.4392	39.4538	26.0919	20.3823	120.372
p700	64.5176	243.726	314.136	61.3774	46.4738	134.419	124.28	34.7155	79.4976	218.482	51.954	92.9974	128.836	102.25	49.0344		p700	57.8916	455.201	190.548	60.0158	72.3113	59.951	165.298	98.6628	131.98	225.742	83.5158	154.629	33.0982	111.807	104.557		p700	129.143	28.1424	264.719	36.3704	162.881	198.892	345.615	128.173	118.788	102.65	211.894	153.288	91.4918	135.594	387.686
p701	56.1722	47.4632	61.8237	31.9545	76.4919	97.2586	29.4143	22.0296	25.7219	58.0533	52.4138	57.4508	72.9602	39.1851	51.7756		p701	41.7189	53.7226	67.9883	30.1801	77.0126	82.2008	46.0441	39.0404	42.5422	120.615	103.125	111.87	0.55	57.7154	86.5907		p701	42.8275	29.4811	97.5518	62.8481	124.412	67.7484	45.3425	0.55	53.5774	69.2582	87.4805	44.0532	58.3948	84.4081	69.2478
p702	187.218	195.536	187.653	169.068	120.434	148.402	93.0593	69.8442	81.4518	138.644	87.9183	165.15	240.676	118.552	153.509		p702	155.487	158.777	172.047	131.828	112.049	155.385	85.8193	77.7923	81.8058	177.906	165.565	171.736	93.9459	147.161	129.359		p702	218.852	129.169	247.366	137.834	145.773	167.054	132.242	46.8954	133.464	131.533	89.0704	86.166	127.283	134.702	112.408
p703	293.43	310.329	401.745	138.587	252.351	328.73	343.683	123.75	233.717	341.599	204.649	444.905	319.185	223.79	224.501		p703	249.998	436.918	315.725	368.361	305.812	327.495	316.904	245.438	281.171	346.324	403.517	374.92	268.757	374.399	343.707		p703	259.608	192.742	327.976	215.064	358.329	279.618	299.657	177.374	295.364	155.166	369.465	301.617	219.115	214.705	257.996
p705	47.3911	37.0067	45.3752	28.676	118.852	56.3783	0.55	43.2506	21.9003	0.55	38.4674	22.8363	48.831	36.6795	74.4327		p705	44.6086	21.8688	45.8771	0.55	115.444	117.066	36.5326	43.8647	40.1987	66.1932	67.5569	66.8751	0.55	63.0359	38.628		p705	80.9096	33.6161	71.4204	64.0951	78.6393	49.8944	38.0349	19.5375	66.4193	43.613	53.959	22.5656	42.4844	75.5988	39.1322
p706	232.163	227.178	245.768	134.665	354.973	216.318	171.884	139.904	155.894	303.36	185.006	155.236	230.505	176.152	194.403		p706	156.628	161.766	176.649	227.578	263.649	304.918	210.297	159.675	184.986	230.502	230.044	230.273	113.593	240.346	244.266		p706	176.776	197.949	266.729	304.514	320.01	238.429	233.536	147.958	259.131	149.94	231.47	180.165	190.726	178.23	192.806
p707	65.0539	54.419	69.1972	37.2871	114.873	102.769	32.0375	30.9061	31.4718	69.6408	68.378	33.3859	78.0679	46.4908	57.1742		p707	49.271	46.1986	54.0898	27.9414	86.9377	96.3797	58.2577	48.5842	53.4209	117.974	102.516	110.245	0.55	72.1347	92.3322		p707	48.8942	49.74	69.7795	72.7409	114.457	64.0406	62.0708	0.55	79.0527	56.5628	85.1287	44.1969	72.0079	77.614	83.0734
p708	64.5847	52.8732	90.5323	48.1599	112.884	104.732	38.359	37.2131	37.7861	79.3743	77.2414	40.9273	82.0748	51.9852	66.1251		p708	47.5955	45.5658	69.7332	36.1214	94.6614	119.393	60.9598	62.8474	61.9036	126.941	117.688	122.314	0.55	100.395	98.0346		p708	48.8641	44.5042	95.0494	72.0343	119.16	77.3001	71.7996	0.55	73.7575	72.3106	98.9745	55.5516	90.5842	82.7672	95.8469
p710	76.5162	268.322	302.487	74.1385	50	134.109	128.15	37.3389	82.7445	227.057	62.4521	106.47	138.743	124.801	41.1464		p710	67.0222	484.172	202.701	63.0726	88.5048	67.2585	179.781	92.6586	136.22	260.925	87.9886	174.457	43.4248	113.31	120.571		p710	128.392	30.4628	277.026	36.9524	209.755	168.263	396.373	112.752	117.37	107.969	229.284	172.584	77.2547	155.977	401.271
p711	54.3289	73.6043	81.6318	33.5107	41.953	65.7115	71.5146	19.6218	45.5682	58.2271	40.5875	112.105	78.8164	66.0532	35.6639		p711	62.5055	128.646	105.201	63.9767	50.4836	76.4566	104.302	83.2984	93.8001	89.5728	78.0054	83.7891	45.1724	102.978	80.5759		p711	29.9732	50.573	60.1802	23.1108	73.6868	50.9826	65.1523	38.3066	37.525	31.9119	56.5758	49.1197	19.7958	24.9309	54.2501
p713	63.3781	28.8234	54.7993	41.8935	0.55	54.2086	0.55	35.3803	17.9652	0.55	24.9808	68.0851	80.5337	26.4153	20.5033		p713	54.2734	81.6035	54.9021	50.5872	0.55	39.119	21.5809	72.2601	46.9205	119.05	40.5055	79.7777	47.2907	51.8938	36.6751		p713	25.9187	15.6181	156.788	37.2018	0.55	75.2043	43.0093	0.55	72.9653	55.7072	64.3268	34.3155	37.975	35.3524	86.8002
p715	69.612	77.7869	0.55	16.8695	0.55	54.0019	0.55	0.55	0.55	0.55	0.55	115.156	28.8406	0.55	0.55		p715	27.7316	185.041	24.6382	0.55	20.9322	0.55	49.719	66.151	57.935	46.2374	42.0442	44.1408	35.852	39.595	0.55		p715	23.7263	17.641	49.8015	0.55	0.55	0.55	55.9518	0.55	27.6017	20.7196	250.252	0.55	48.7238	18.9141	222.952
p716	186.347	165.985	209.206	95.0956	146.383	165.519	217.683	45.892	131.787	154.983	101.941	213.746	294.219	191.82	62.2371		p716	171.368	195.377	226.858	172.126	133.317	131.5	240.957	131.856	186.407	245.143	149.498	197.321	109.833	209.927	163.3		p716	99.2299	62.7105	247.612	72.2836	237.419	155.406	135.323	147.19	134.173	97.2389	113.483	215.451	70.0227	85.5021	96.6885
p717	120.455	0.55	41.0122	58.9912	25.7233	143.89	0.55	44.5084	22.5292	0.55	71.1877	105.92	130.642	80.5439	43.496		p717	119.329	81.709	77.976	44.3015	24.2903	93.1803	0.55	63.2931	31.9216	111.876	109.637	110.757	0.55	102.939	36.3236		p717	65.5626	45.0992	133.857	38.0747	32.7664	60.4536	80.0757	0.55	108.697	89.4922	108.647	50.8803	64.7476	51.2725	73.3654
p718	180.515	148.663	221.335	120.763	116.863	213.872	224.822	84.6145	154.718	87.7173	81.4815	131.086	161.332	125.706	133.761		p718	148.372	226.95	183.177	68.3681	159.921	146.405	262.358	135.527	198.942	139.462	154.973	147.218	84.5196	204.915	131.234		p718	198.7	104.805	339.749	158.908	370.335	259.588	287.066	204.924	265.677	153.987	200.235	196.155	150.142	154.192	276.3
p721	0.55	0.55	0.55	0.55	0.55	0.55	0.55	0.55	0.55	0.55	0.55	0.55	0.55	0.55	0.55		p721	0.55	0.55	0.55	0.55	0.55	0.55	0.55	0.55	0.55	0.55	0.55	0.55	0.55	0.55	0.55		p721	51.7473	76.0082	80.3633	39.4879	113.007	47.436	78.9752	17.6166	36.0657	36.5831	63.7637	166.044	35.139	21.5051	60.652
p723	267.589	201.309	170.201	34.8387	60.2622	415.002	147.372	41.6514	94.5119	38.2387	152.771	314.624	115.803	195.956	179.243		p723	175.836	312.351	148.672	65.9141	120.929	257.655	94.9705	55.978	75.4742	177.385	136.545	156.965	73.0808	204.491	103.659		p723	323.609	66.5481	405.016	131.848	308.154	314.762	118.243	97.5501	269.68	268.477	253.995	216.098	57.9694	169.737	220.066
p724	80.9068	219.04	167.976	71.192	0.55	128.289	179.883	56.1701	118.027	90.6721	75.0958	163.836	201.136	113.54	36.3073		p724	94.5595	206.171	148.221	58.8534	46.7523	85.7637	187.095	92.3178	139.706	140.31	63.9071	102.109	63.8133	132.086	93.0743		p724	40.5149	56.6715	164.583	26.9765	138.969	111.88	113.4	53.7829	108.281	87.226	115.603	113.69	55.7289	42.9238	96.3879
p726	63.11	189.489	78.7522	11.2048	35.217	148.058	44.4655	13.207	28.8362	0.55	17.8033	23.6413	28.6645	28.9813	19.2166		p726	18.8196	196.327	34.6861	32.1175	82.6468	54.7157	114.029	37.441	75.7352	59.9	107.597	83.7486	0.55	56.4432	60.1487		p726	51.2067	32.7832	59.7289	31.3825	1412.06	47.8793	206.815	69.5885	26.4343	62.8527	17.3901	256.27	24.7873	25.7082	86.109
p727	85.8001	119.84	83.726	58.3272	67.7667	63.4385	115.12	19.9093	67.5146	110.023	37.1648	84.6086	179.561	134.371	26.9647		p727	110.635	89.1978	118.348	50.6733	36.1556	38.3555	133.881	58.8096	96.3453	182.308	78.9357	130.622	29.2323	76.5684	61.9454		p727	34.2079	27.9936	138.615	0.55	136.318	71.295	56.392	64.6767	39.026	55.7072	60.6831	198.167	47.1639	39.7858	38.0502
p728	44.2742	63.0569	0.55	0.55	0.55	38.7106	0.55	13.9257	7.23786	0.55	0.55	61.0097	30.5138	0.55	17.1467		p728	14.91	75.8023	0.55	0.55	0.55	0.55	0.55	35.1599	17.855	33.7814	23.9383	28.8599	0.55	43.9516	0.55		p728	29.7329	60.3603	23.506	21.3235	0.55	0.55	0.55	0.55	0.55	19.7022	97.6164	0.55	35.2524	0.55	160.797
p729	326.375	149.436	137.173	30.0455	59.9458	333.173	124.624	37.6264	81.1251	0.55	132.388	205.738	92.246	123.714	176.334		p729	216.996	222.801	127.403	60.1881	105.631	212.21	80.2709	48.8726	64.5718	152.473	122.161	137.317	48.191	161.079	102.409		p729	249.486	49.2938	344.139	105.204	267.134	291.991	104.772	70.5764	239.993	201.091	209.244	153.396	47.3625	168.039	213.093
p730	56.4069	134.797	37.7836	18.3842	34.1772	72.634	50.701	21.2569	35.9789	29.0267	16.4751	42.8339	0.55	39.1248	41.566		p730	41.8889	35.1236	22.5324	0.55	44.924	73.7663	53.9343	0.55	27.2421	51.3894	22.7933	37.0914	0.55	29.8023	0.55		p730	99.4402	46.0511	118.555	46.5542	67.6338	77.4613	38.7832	0.55	28.4773	47.8217	32.9252	71.829	38.7975	68.2289	38.8016
p731	619.168	1317.83	850.087	106.778	177.984	610.07	557.754	50.9053	304.329	309.733	195.147	968.487	439.963	350.946	211.438		p731	388.364	645.269	436.178	186.635	189.397	297.901	387.772	142.318	265.045	633.987	223.353	428.67	284.803	468.702	427.017		p731	351.75	127.86	929.121	171.045	903.352	492.536	378.896	239.279	432.955	444.802	540.716	504.671	119.172	390.431	515.542
p733	17.5287	219.494	36.6492	16.8487	0.55	32.9246	156.317	28.9296	92.6234	114.716	0.55	0.55	0.55	0.55	57.7056		p733	0.55	0.55	26.2026	0.55	23.5814	58.3513	80.6312	0.55	40.5906	18.3254	33.3849	25.8551	0.55	0.55	0.55		p733	51.2368	81.6902	56.5292	48.5493	36.5683	64.2824	33.1484	17.6166	30.9373	21.7834	0.55	27.6321	50.709	0.55	33.8725
p736	157.39	356.565	125.829	57.103	234.901	194.793	231.229	93.2574	162.243	221.727	56.5773	92.6161	68.0287	147.11	127.719		p736	98.9306	95.21	81.2551	32.2897	178.614	232.315	195.633	42.6848	119.159	164.472	98.5086	131.49	0.55	147.199	61.1642		p736	257.265	170.728	220.332	273.381	232.816	212.676	125.286	50.8468	157.98	130.561	107.951	194.826	155.218	168.643	128.096
p738	1174.82	1113.52	885.82	180.439	402.441	1099.12	764.643	127.955	446.299	392.063	495.53	915.908	594.602	595.505	553.616		p738	819.905	622.416	600.162	422.694	441.741	782.671	524.643	271.421	398.032	823.437	539.489	681.463	379.014	798.455	706.045		p738	693.198	250.128	1335.49	548.175	1195.2	1059.75	529.01	368.495	950.133	727.824	865.165	774.811	250	725.242	775.822
p739	525.727	668.758	491.318	76.1304	127.803	397.817	352.843	29.1811	191.012	195.191	119.77	513.032	270.53	203.594	171.411		p739	334.042	294.877	269.697	161.104	110.146	215.046	265.348	104.536	184.942	372.638	153.291	262.965	200.866	272.616	340.934		p739	214.047	70.5047	584.613	131.64	596.298	322.178	255.107	148.205	285.732	270.35	346.278	302.407	72.8871	309.765	377.948
p743	72.5949	115.794	107.81	15.2302	38.472	87.7531	112.11	0.55	56.3299	48.9571	36.9093	68.5512	46.8936	46.9739	35.2164		p743	34.6767	77.2087	79.5704	51.1039	70.7815	70.167	109.958	26.3765	68.1674	66.9106	42.08	54.4953	52.7983	67.8937	62.5312		p743	59.0454	49.383	83.8092	50.7939	90.045	55.7383	78.4029	53.0695	89.8933	43.0117	66.0492	62.235	21.1571	28.8462	71.4419
p744	189.531	464.266	0.55	14.8567	0.55	41.9824	175.454	45.8022	110.628	0.55	0.55	101.174	35.5775	166.341	105.397		p744	0.55	317.73	15.2222	0.55	39.8122	56.8971	254.756	113.214	183.985	278.924	46.9463	162.935	0.55	66.9684	247.118		p744	162.72	25.6435	186.161	0.55	0.55	141.542	48.9963	215.406	113.909	384.747	51.2428	458.39	119.314	169.997	202.754
p745	1890.15	1825.56	1702.71	1199.85	1231.74	1976.17	1049.5	850.727	950.112	1370.1	1097.06	1758.56	2140.02	1422.02	1635.42		p745	1645.59	1919.35	1725.1	1170.14	1464.77	1680.95	1010.34	955.244	982.792	1782.46	1788.72	1785.59	1146.57	1775.07	1347.1		p745	2178.01	1335.27	2438.34	1548.26	1750.13	2367.57	1483.05	660.322	1907.61	1536.77	1448.64	1132.63	1398.38	1654.85	1580.74
p748	68.0033	69.8309	65.1396	74.1385	53.3906	66.8825	40.4232	36.71	38.5666	64.774	47.9693	68.297	124.389	46.4305	74.0971		p748	62.3112	62.7584	72.8919	72.6734	55.073	81.8373	38.8745	31.463	35.1688	75.682	74.1766	74.9293	64.6077	53.9371	57.7272		p748	94.2745	68.0058	91.1522	85.6264	54.2771	94.5898	64.9322	14.8726	64.3763	59.5458	32.859	37.3697	72.0079	75.8291	50.0123
p749	85.8336	127.796	129.581	50.0066	35.9403	74.0116	62.2259	23.6108	42.9183	67.6709	34.5083	103.547	94.8439	62.7626	34.1535		p749	73.4087	113.774	77.3743	33.323	36.0064	41.5912	68.7419	37.677	53.2094	76.8232	43.9764	60.3998	53.9104	76.4527	62.375		p749	67.2745	41.4103	103.582	38.3656	77.6388	76.4134	61.1904	24.559	72.5484	62.182	59.4244	63.6723	42.7964	53.8922	88.9642
p750	43.0341	157.029	187.74	41.5408	30.5154	78.9709	75.6859	19.8195	47.7527	121.031	33.7676	46.7741	75.9544	59.7136	23.6081		p750	39.9705	237.357	122.439	28.8885	38.9541	37.3376	91.872	48.5579	70.215	119.083	47.1968	83.1397	0.55	71.325	66.9838		p750	59.3157	17.879	154.45	0.55	101.851	90.479	212.537	68.8202	56.496	56.9328	146.474	80.4527	51.3613	74.0442	219.345
p751	218.422	373.159	505.672	139.998	103.391	270.595	262.535	75.3067	168.921	408.285	122.963	146.508	233.411	207.186	100.307		p751	166.633	510.611	343.401	141.343	164.883	146.733	316.256	190.22	253.238	380.823	167.282	274.053	60.6889	228.471	232.237		p751	214.558	52.6256	468.273	73.9047	353.377	365.704	696.337	241.474	229.069	214.989	441.212	281.243	145.462	334.494	675.076
p752	276.068	614.748	772.644	238.413	254.521	346.811	339.726	136.274	238	648.494	234.074	133.84	359.253	299.383	168.306		p752	184.87	464.553	463.283	285.57	278.35	273.579	425.205	302.517	363.861	483.08	305.044	394.062	147.486	407.478	385.186		p752	344.932	133.364	482.959	184.762	600.7	504.869	794.902	329.503	418.529	303.163	561.783	406.001	293.023	374.827	603.935
p753	33.7168	161.984	244.459	118.045	0.55	55.5862	311.043	57.931	184.487	164.253	43.1162	74.6522	61.1158	34.4455	50.5729		p753	0.55	45.0384	198.129	310.799	70.4083	74.0571	309.663	128.684	219.173	43.7919	177.337	110.564	300.32	32.424	76.2795		p753	21.8342	94.4822	50.3347	0.55	88.2941	46.5896	207.563	34.3003	82.5967	22.6621	32.6271	44.4125	54.2541	0.55	76.2808
p754	1005.2	603.701	836.955	434.954	727.441	754.408	518.061	277.85	397.956	471.147	487.178	629.798	751.046	546.479	590.427		p754	845.305	713.864	607.443	457.653	679.644	626.886	578.145	567.803	572.974	691.866	655.889	673.877	132.287	694.821	651.559		p754	590.544	336.042	894.58	281.445	798.099	559.277	711.569	231.898	578.177	430.279	604.148	514.014	354.339	647.138	655.961
p755	209.875	245.272	267.277	121.593	333.499	197.892	215.447	100.607	158.027	307.474	139.31	199.214	243.538	192.454	172.641		p755	150.169	200.827	176.92	257.155	237.53	239.513	220.349	165.679	193.014	201.025	242.711	221.868	192.023	251.18	219.816		p755	190.922	158.65	233.049	218.347	297.549	197.643	262.634	126.198	239.66	125.035	189.933	177.686	157.345	167.146	190.311
p756	23.1258	80.2419	64.7906	18.4049	0.55	34.4744	27.1351	10.5117	18.8234	40.3244	15.6066	36.1398	29.8974	43.7437	16.4474		p756	24.6962	99.7103	59.0837	0.55	25.7828	21.6682	41.9369	32.5118	37.2243	98.8007	31.7389	65.2698	0.55	46.4962	48.7439		p756	42.2268	0.55	90.4549	0.55	67.0835	46.6299	106.005	46.2643	29.0193	46.2029	97.7489	68.1998	25.2694	65.7243	170.595
p757	113.618	277.55	264.791	81.1934	58.3635	138.655	114.862	50.1146	82.4883	160.023	72.6948	109.182	124.873	138.174	69.9013		p757	103.52	261.792	185.253	63.374	122.198	79.2924	156.975	144.127	150.551	273.838	128.315	201.076	35.7461	178.313	206.459		p757	156.864	60.5686	298.932	36.8277	252.626	188.897	393.467	143.897	123.249	145.246	313.651	205.534	103.744	237.966	528.886
p758	39.582	109.429	112.609	42.9103	36.1664	49.3525	54.2702	26.8272	40.5487	96.5817	31.341	37.2413	61.468	56.7852	39.8038		p758	36.3522	83.4318	75.5693	44.8612	70.9307	47.7717	89.5302	67.5144	78.5223	107.637	69.7039	88.6706	26.5315	92.2984	109.596		p758	57.6939	38.6734	83.9323	31.0915	99.7999	71.2144	158.567	66.625	65.7522	46.9198	117.888	80.0216	56.2961	84.5808	144.477
n1	557.921	1112.95	526.81	332.286	762.477	634.382	730.703	253.931	492.317	608.322	360.434	669.221	536.885	541.495	557.51		n1	517.63	400.838	433.709	223.07	591.337	674.441	642.686	254.533	448.61	605.036	548.914	576.975	140.265	576.065	461.358		n1	752.28	524.53	757.222	734.13	895.395	795.167	539.341	279.816	614.563	504.002	513.916	690.041	625.662	634.816	566.733
n2	110.962	222.851	123.727	38.1392	100.559	55.5018	68.1632	15.1754	41.6693	120.85	16.9727	52.5755	0.388	43.9631	29.1227		n2	86.015	187.979	104.632	76.2441	70.8668	52.6247	58.7865	31.0706	44.9286	33.9638	39.2082	36.586	57.3108	34.1976	49.8921		n2	149.794	21.1157	152.291	73.4206	83.7171	208.708	77.261	50.0976	56.1489	18.9006	36.5708	38.1529	63.4664	28.0542	125.141
n3	94.9952	139.836	96.0456	94.3185	87.1508	140.804	102.692	38.1666	70.4294	93.1386	73.4558	104.916	113.895	86.5904	58.3701		n3	81.1313	84.6709	139.57	93.7733	103.993	104.47	111.782	62.779	87.2808	120.884	85.8879	103.386	62.4213	118.618	127.042		n3	105.457	75.9534	197.889	89.7362	156.743	138.085	106.912	75.772	105.906	91.4312	111.766	107.749	82.8937	60.626	91.736
n4	0.388	18.8827	15.2815	16.3838	18.8082	25.3858	0.388	49.8619	25.125	0.388	153.2	0.388	0.388	141.878	0.388		n4	0.388	0.388	22.4083	0.388	0.388	0.388	0.388	0.388	0.388	13.6302	0.388	7.00911	0.388	0.388	44.7873		n4	0.388	21.9561	25.8028	0.388	26.8092	14.1104	0.388	92.0875	0.388	81.4475	0.388	103.999	0.388	0.388	0.388
n5	156.652	344.326	309.45	160.256	153.724	197.936	289.88	82.9796	186.43	358.123	135.17	202.858	294.638	166.502	134.201		n5	139.032	248.529	271.61	210.272	210.135	182.432	223.691	162.825	193.258	250.763	206.928	228.845	132.052	214.987	276.429		n5	201.86	93.1821	371.409	147.899	290.625	316.537	331.718	198.739	223.139	164.772	307.836	238.719	171.371	204.913	374.91
n6	154.543	317.09	188.07	50.0466	92.4581	76.9457	82.6311	24.7598	53.6954	153.431	25.3756	47.1691	0.388	49.3641	23.8844		n6	105.946	302.301	124.33	109.131	92.993	57.0426	88.0539	43.918	65.9859	50.8899	51.2339	51.0619	56.672	42.0673	70.1187		n6	258.84	19.5399	175.841	58.7667	117.023	249.354	111.176	54.6019	86.4078	23.3378	58.2567	40.8499	69.2205	35.5836	157.198
n7	180.551	126.958	111.93	89.4392	159.87	182.326	82.4819	59.4749	70.9784	48.34	100	147.776	230.331	173.181	139.814		n7	130.584	92.0724	119.993	108.2	147.55	165.476	88.3686	88.2916	88.3301	155.965	155.481	155.723	107.321	155.32	168.651		n7	215.056	110.411	210.04	173.43	169.326	199.16	162.597	104.649	202.832	145.36	185.035	188.33	206.693	165.481	235.443
n8	1205.16	2105.38	1073.93	622.896	1035.75	720.946	867.179	310.953	589.066	726.339	599.944	844.42	787.366	554.33	369.179		n8	1544.93	959.961	962.171	962.398	698.743	691.853	825.025	590.068	707.547	423.431	611.391	517.411	455.11	622.568	672.581		n8	1249.14	868.631	1222.76	737.378	1053.78	923.986	478.811	577.048	782.201	476.568	512.376	364.623	454.577	464.595	552.472
n10	90.7776	233.641	41.8231	16.5628	36.406	29.5379	36.3189	7.73031	22.0246	119.699	0.388	32.7519	21.5525	21.9525	0.388		n10	60.5405	25.2809	20.4807	26.7591	25.9824	26.3773	18.4416	0.388	9.4148	15.0826	17.0068	16.0447	19.4382	20.6759	38.5267		n10	150.898	85.7758	65.4625	38.7497	59.7862	47.8069	15.4393	30.1787	23.7864	25.6843	13.0243	39.929	17.5473	0.388	24.4116
n11	85.5559	186.565	53.5523	42.5261	33.2402	76.4727	84.8684	26.3002	55.5843	89.8628	53.4224	69.0298	73.4186	42.9177	32.802		n11	81.3512	53.6829	66.4418	44.6761	25.0974	49.6362	52.1148	52.6651	52.39	70.4973	37.2157	53.8565	44.8083	61.4555	73.1045		n11	71.9981	42.1788	84.5074	38.1455	57.2368	86.3473	47.4806	22.4713	58.657	60.6697	78.7876	75.1875	39.0256	49.3597	54.1551
n12	110.46	87.7132	89.008	138.456	81.1918	81.5183	49.9664	35.0574	42.5119	49.1368	50.5843	70.2835	139.04	47.2153	15.9645		n12	68.9	29.2492	141.558	17.7619	29.0168	61.8503	26.1833	24.0091	25.0962	70.3297	17.3626	43.8461	25.9176	21.3198	83.1214		n12	25.5637	52.2114	262.055	51.5908	164.967	200.354	45.155	52.0995	28.0744	54.2273	33.2345	104.197	19.1994	57.2238	27.2382
n13	1439.54	2832.84	1271.51	879.306	1467.32	1459.6	1697.22	651.514	1174.37	1324.39	888.425	1280.15	1048.71	1209.42	1425.83		n13	1271.35	878.678	1114.81	440.478	1273.01	1820.88	1572.13	555.9	1064.01	1390.11	1164.08	1277.1	172.297	1296.57	1008.73		n13	2166.51	1164.25	2003.74	1584.28	1864.72	1886.23	1149.29	596.266	1277.18	1186.86	1139.15	1563.81	1405.09	1482.63	1297.67
n14	97.4554	76.9231	111.126	107.793	99.3482	165.192	62.2716	41.2188	51.7452	24.17	77.9076	179.979	120.729	78.4018	28.8109		n14	74.9716	92.652	242.094	56.8534	62.4589	158.784	71.4376	99.3166	85.3771	112.673	51.2339	81.9533	137.528	61.2408	212.86		n14	19.7111	128.322	101.982	44.1128	72.8618	116.393	53.4238	28.8274	31.7152	32.4681	50.6859	29.0093	22.5038	58.6739	34.0477
n15	169.355	90.3237	71.4477	19.7411	109.497	0.388	0.388	17.0866	8.73728	30.9872	56.483	52.5755	17.9604	53.139	25.3187		n15	48.1772	71.0719	136.377	42.6595	51.8384	119.867	40.1561	32.4829	36.3195	16.2557	26.6843	21.47	92.3543	42.8543	111.439		n15	40.7474	50.583	110.993	22.5851	42.8454	107.688	50	40.4885	18.123	21.9298	18.3496	35.3243	31.0495	39.934	0.388
n16	163.53	85.8858	97.252	108.285	211.732	191.366	73.2344	53.941	63.5877	31.6069	134.112	114.005	129.402	144.492	128.838		n16	164.286	163.456	197.699	81.053	171.762	196.531	65.8988	65.8314	65.8651	181.382	200.31	190.846	56.0331	155.32	77.7277		n16	87.789	156.424	175.09	51.8929	192.105	112.322	66.9251	67.1138	74.5146	87.634	113.434	38.9422	37.6013	50.3636	61.2858
n17	33.9914	73.6164	48.2574	35.0953	56.9832	52.1906	58.9157	26.4143	42.665	49.1368	46.0768	84.2305	79.5514	66.0317	60.9893		n17	31.8981	39.5042	51.9246	25.7508	46.9074	60.2261	63.9476	40.82	52.3838	67.5366	73.7199	70.6282	38.6939	57.6637	59.0422		n17	49.5815	38.9222	72.7665	42.5265	85.0329	82.2756	62.5969	47.7954	66.9903	41.8971	57.8717	62.0313	49.2804	51.256	67.453
n18	32.7362	73.1813	18.1635	11.5492	93.1099	46.672	24.2375	22.9342	23.5858	27.7114	16.7501	46.4639	0.388	28.1085	62.9849		n18	53.8529	23.8987	29.2753	0.388	101.464	67.6975	18.4416	12.1185	15.28	31.1149	32.5193	31.8171	0.388	28.6172	0.388		n18	257.901	95.7559	394.004	115.116	171.135	133.031	21.8346	57.5547	103.479	80.4662	58	52.0326	90.0152	84.3856	79.723
n19	126.024	280.108	165.751	87.2457	159.963	107.745	354.836	88.2568	221.547	163.435	115.693	372.573	191.344	224.81	212.964		n19	96.0904	125.959	158.484	177.463	194.9	143.451	256.986	127.335	192.161	222.05	219.096	220.573	151.673	232.515	277.2		n19	109.93	125.066	232.02	125.238	126.974	162.094	136.886	123.067	244.256	99.1962	175.732	169.517	292.264	163.027	171.202
n21	85.7065	137.748	98.4584	71.4887	151.862	92.871	129.242	47.8937	88.5676	138.911	80.3561	105.464	155.861	79.7956	84.6242		n21	73.9157	63.4029	96.9821	103.158	102.665	92.6455	86.3545	70.8884	78.6214	84.7978	107.947	96.3724	119.185	106.313	120.492		n21	82.599	79.1049	120.072	109.904	137.911	121.097	113.695	83.5294	124.515	59.7737	99.9602	104.657	90.6418	79.7564	84.5411
n22	234.927	131.57	195.71	232.327	176.257	220.273	74.9497	151.44	113.195	65.073	251.976	165.013	227.44	187.177	77.515		n22	240.974	130.15	181.073	302.339	76.5564	278.651	68.7941	130.433	99.6134	82.0606	158.683	120.372	234.81	116.329	161.62		n22	211.08	192.982	266.697	357.963	143.01	264.307	166.602	130.524	221.197	206.755	111.124	115.182	162.483	88.3455	135.548
n23	36.4516	109.903	45.4424	0.388	24.2086	34.531	64.3598	0.388	32.3739	41.5228	11.241	71.3804	37.235	29.1538	21.0157		n23	35.7699	45.033	34.4558	0.388	26.741	19.4906	36.2538	0.388	18.3209	44.3541	16.651	30.5025	26.6477	32.0513	31.014		n23	43.6737	18.3318	59.1825	0.388	40.625	35.9429	22.6098	21.4203	21.0356	22.4845	28.4226	28.8778	15.7811	23.2576	33.1483
n24	304.969	388.531	250.469	233.133	514.711	371.168	280.782	140.058	210.42	185.126	291.82	440.506	243.473	275.8	389.883		n24	317.397	320.894	386.061	203.447	441.069	354.015	296.513	133.667	215.09	322.768	276.734	299.751	197.85	332.389	265.834		n24	364.683	419.845	531.482	278.046	490.789	396.496	207.3	294.93	352.265	245.751	262.668	212.669	271.242	375.134	321.462
n25	134.51	268.1	71.1796	55.5526	36.7784	126.561	127.974	29.9229	78.9483	110.226	71.3411	117.844	111.354	66.7286	52.2587		n25	107.618	60.1034	96.199	77.0197	34.7696	86.2786	61.493	60.5923	61.0426	92.0598	50.5935	71.3266	65.6154	91.7897	106.912		n25	113.574	72.4341	134.611	48.4938	80.7566	155.987	76.1628	35.1334	86.6505	101.884	118.374	131.496	57.3704	77.9158	87.4961
n26	629.77	1978.16	702.212	494.825	950.466	1167.85	914.386	315.345	614.866	985.923	446.745	1045.95	814.176	649.747	1151.75		n26	501.615	622.481	587.675	212.91	929.424	1170.93	940.144	335.308	637.726	1310.62	862.935	1086.78	145.193	752.704	811.855		n26	1049.22	554.365	1378.47	1471.13	1488.82	1585	698.062	67.9145	770.712	856.756	646.598	1013.55	1112.31	1250.5	1173.3
n27	248.032	773.234	127.949	75.0698	258.939	301.108	270.49	108.082	189.286	173.351	142.014	290.85	176.187	263.14	890.207		n27	288.139	169.253	140.112	48.942	296.806	262.084	253.713	60.1367	156.925	317.238	204.366	260.802	35.1348	214.701	175.393		n27	666.976	218.248	414.482	224.945	249.836	320.257	106.266	95.9912	200.971	369.948	196.328	239.771	268.678	1164.05	256.771
n29	287.245	467.543	168.097	202.559	207.076	145.009	376.687	143.966	260.327	582.913	409.85	295.238	408.446	130.263	170.807		n29	245.374	173.176	424.071	510.052	212.284	172.362	132.49	357.267	244.878	249.366	209.632	229.499	191.097	338.112	573.182		n29	289.869	105.368	468.34	146.161	184.786	805.838	154.328	94.4898	462.298	196.302	322.208	370.609	138.213	99.8907	294.416
n31	122.761	177.254	172.386	52.1057	67.5047	88.0356	99.038	19.9961	59.517	71.7131	40.345	98.0991	56.5972	51.629	40.4724		n31	106.298	101.213	139.449	70.1942	64.9244	60.2911	64.1994	26.9704	45.5849	62.6208	77.6336	70.1272	44.9908	72.5446	95.9316		n31	81.3843	53.0518	103.621	46.6054	81.6612	86.5579	50.646	46.9446	65.3722	28.7136	53.7014	41.4419	60.6178	38.8743	64.1767
n32	18.8785	31.9353	21.8499	10.1615	0.388	18.7108	36.5426	8.67164	22.6071	29.4821	38.5643	92.8494	37.673	15.2738	58.7443		n32	0.388	32.0581	18.4929	0.388	0.388	40.4756	20.3927	15.0797	17.7362	46.6444	26.2574	36.4509	27.0127	42.2819	45.6542		n32	25.4533	11.9235	22.2532	28.1748	0.388	32.7137	30.6848	15.7149	64.4013	15.7861	43.3075	30.1276	13.0465	22.9788	43.9408
n34	39.8156	97.6331	63.2708	24.6204	34.6369	34.6886	54.7394	13.093	33.9162	41.3457	30.0501	53.9859	44.0687	38.3878	23.2607		n34	41.0056	51.4981	56.3219	20.399	30.8501	26.8321	40.4079	29.2027	34.8053	51.3368	32.1635	41.7501	26.3739	47.5761	46.521		n34	61.5075	27.3663	82.7326	22.2075	49.0132	56.1608	44.4444	21.8207	51.8608	36.1373	65.5067	56.6373	28.3719	36.7549	90.0658
n35	86.0078	154.89	152.681	56.6269	72.2533	70.7438	95.4583	25.9008	60.6795	75.6087	49.2487	70.5969	74.2071	54.9974	48.2676		n35	64.1043	116.64	143.244	54.7592	77.884	66.593	102.278	48.1549	75.2167	92.6743	64.6828	78.6785	29.3855	91.7897	81.6767		n35	97.0649	45.7506	157.342	42.0733	105.921	94.8416	97.5452	51.9494	77.2654	62.5469	97.2014	91.4353	44.7797	54.1005	152.701
n37	175.329	341.542	202.413	75.2489	106.89	100.545	123.425	26.7851	75.1048	179.814	46.9115	78.6674	60.8901	107.73	43.0916		n37	121.301	328.161	156.015	129.84	121.251	77.053	115.748	58.1321	86.9399	114.684	94.2846	104.484	90.4379	63.0294	100.266		n37	296.937	24.6875	254.956	76.2909	168.668	289.86	205.233	92.588	103.722	54.7392	145.257	92.5536	101.125	82.0989	271.289
n40	243.061	287.156	174.196	54.1201	159.218	88.5086	99.9329	61.814	80.8734	105.888	71.5637	123.956	74.9956	97.9732	120.17		n40	128.516	131.487	124.39	34.5154	193.446	167.685	151.876	52.9385	102.407	114.125	82.4723	98.2987	0.388	123.269	98.4358		n40	266.68	141.244	297.619	88.7543	150.493	214.043	96.447	55.803	85.356	120.315	81.2899	141.495	123.344	119.523	99.8304
n41	72.4514	117.299	50.2011	27.2615	75.419	39.6817	106.794	31.6629	69.2284	137.229	72.1202	50.695	48.1864	49.6545	41.9068		n41	59.2645	34.2429	99.6928	50.6484	36.0972	40.0208	39.212	40.7745	39.9932	77.871	23.3399	50.6054	39.2415	69.3967	142.067		n41	84.8075	41.1808	99.5249	57.5581	51.5625	199.301	37.2093	54.4017	56.2298	83.6235	82.1239	114.788	57.0286	41.3841	57.8168
n42	52.8699	146.537	44.8391	31.917	60.5214	54.2404	104.184	16.9725	60.5781	94.9093	56.65	70.5969	62.4671	57.4366	35.1094		n42	34.802	44.7655	66.8634	49.7177	50.6372	40.2157	55.7024	38.0866	46.8945	78.3179	54.0091	66.1635	35.6823	83.8484	88.0336		n42	40.8026	34.8776	91.4701	44.7926	78.7829	79.1166	42.2481	26.9756	60.2751	58.6217	66.7257	73.2141	35.4363	33.2411	59.8725
n43	307.529	548.817	454.826	273.018	1092.36	332.853	428.816	225.234	327.025	736.963	576.349	452.729	413.878	342.238	506.062		n43	265.568	274.255	404.976	855.982	613.652	485.577	327.417	313.349	320.383	245.512	719.053	482.282	781.635	483.488	717.175		n43	520.109	440.54	499.126	944.043	565.543	489.231	446.512	339.823	595.388	240.503	423.323	367.649	409.911	437.823	351.719
n44	72.7527	192.482	76.2735	53.2696	87.8026	73.3717	152.286	25.9293	89.1076	158.389	95.9933	134.612	101.104	91.1203	52.5705		n44	72.6838	74.9955	118.366	58.6374	67.6427	64.2542	114.992	62.2779	88.6352	112.729	80.0529	96.3908	47.546	102.95	139.852		n44	76.8016	51.6336	146.898	62.619	110.115	145.176	61.5633	39.2873	89.9676	94.503	98.0354	111.564	66.9986	52.7619	97.2608
n45	766.489	1354.16	1260.72	757.905	3167.6	995.459	1345.96	684.318	1015.14	2310.93	1625.38	1354.27	1267.92	1015.16	1477.9		n45	740.081	752.274	1196.86	2225.74	1961.58	1528.98	943.605	1017.95	980.778	693.689	2207.61	1450.65	2469.38	1431.36	2216.15		n45	1291.99	1132.47	1353.07	2518.13	1779.36	1371.38	1327.84	913.968	1889.24	657.468	1140.56	1124	1277.93	1329.76	994.707
n46	58.5938	67.2642	94.8391	50.9866	58.8454	64.8573	50.2647	39.707	44.9859	57.9017	65.0529	77.1003	110.216	56.5073	39.1005		n46	61.2444	42.2686	113.668	63.4463	38.0569	52.9496	46.7649	71.2984	59.0316	59.3808	42.3391	50.86	81.9508	68.2521	108.549		n46	41.5204	58.7772	91.3336	57.3315	66.3651	72.6581	84.6253	41.3893	81.4725	41.4704	65.9558	85.1862	45.4634	36.1414	79.0806
n48	17.9748	159.067	22.118	14.4589	18.9944	28.4867	275.263	0.388	137.825	134.573	13.4669	704.167	285.702	95.8244	53.3189		n48	58.1646	209.782	37.4074	16.4433	85.9758	0.388	47.709	16.5376	32.1233	47.9851	33.1597	40.5724	150.76	24.3962	89.7673		n48	53.5016	27.9441	173.247	0.388	26.9737	86.7685	42.3127	11.7612	20.5502	28.1589	14.8208	124.194	31.5623	84.776	22.8698
n49	119.849	244.083	232.038	94.7662	99.0689	118.782	133.791	40.1063	86.9485	193.537	72.3428	130.224	158.752	108.136	65.2922		n49	91.2947	183.476	183.905	101.374	107.533	94.7895	147.47	84.1458	115.808	139.933	115.774	127.854	66.528	105.025	180.401		n49	153.162	69.1774	174.339	81.1252	167.845	181.891	192.119	95.3906	126.78	82.3435	177.529	136.627	75.0316	98.5521	176.534
n50	584.582	1152.71	435.59	321.498	507.542	564.269	687.598	231.168	459.383	434.617	297.44	568.301	411.425	466.229	515.229		n50	517.146	315.498	477.26	168.931	510.608	716.996	567.661	201.549	384.605	545.376	379.202	462.289	62.4213	521.477	407.035		n50	851.94	481.301	892.311	584.796	771.382	727.002	471.77	197.388	498.786	465.134	441.224	603.407	529.95	520.815	588.447
n51	155.246	96.5019	107.44	115.94	244.041	219.327	66.8954	64.7806	65.838	43.205	160.045	111.106	116.173	123.12	208.723		n51	225.575	183.253	193.964	90.8259	254.893	206.081	76.7246	71.1162	73.9204	189.482	306.478	247.98	91.0767	170.487	109.127		n51	125.776	107.207	192.497	52.1195	142.352	156.548	83.9147	54.0513	76.7799	76.7117	98.677	43.2838	55.6043	54.2678	68.9948
n53	45.5897	91.1939	60.9249	45.3463	74.3948	71.5847	73.0852	28.2969	50.6911	137.14	59.2654	74.5146	95.4968	47.3895	55.4391		n53	49.0131	47.5745	92.8257	98.6597	78.8955	74.3243	68.1017	74.8519	71.4768	67.9276	102.895	85.4112	92.9931	94.7945	138.022		n53	55.5445	51.9487	89.0809	54.6877	73.602	75.6065	51.615	47.2949	89.7249	55.6352	69.6129	82.8838	57.7122	55.5506	70.5365
n54	1761.78	2249.74	1579.02	1222.83	2308.29	1558.94	1840.11	798.533	1319.32	1307.13	1445.74	1797.52	2093.04	1557.18	1895.35		n54	1561.69	1551.5	1656.83	1785.65	2172.28	1848.56	1670.76	1061.78	1366.27	1383.75	1941.76	1662.76	1266.95	1764.25	1894.26		n54	1847.55	1592.39	1954.59	1814.97	2362.75	2066.02	1504.52	1384.22	1825.73	1267.45	1472.07	1315.68	1601.3	1694.8	1782.56
n55	349.303	838.496	392.359	141.769	292.272	180.907	292.341	66.1783	179.26	361.576	193.211	118.941	224.724	184.68	91.7334		n55	255.889	272.561	352.208	296.134	214.94	197.31	224.95	146.606	185.778	240.763	119.475	180.119	179.051	257.483	411.08		n55	182.314	169.871	342.671	207.194	268.339	237.841	105.297	72.4188	152.104	120.358	141.022	179.384	89.9012	56.1083	185.014
n56	75.1125	126.784	79.1555	57.3431	92.0857	84.0937	60.0343	28.0402	44.0373	89.9513	80.8013	56.885	95.9348	63.0118	39.9736		n56	54.9968	42.2686	74.7545	90.3605	41.0914	75.104	37.8273	48.5649	43.1961	70.8324	55.0764	62.9544	64.2465	70.0406	105.949		n56	35.0052	49.0072	106.897	77.4239	80.6743	102.283	53.4238	29.478	74.7573	62.035	65.635	68.741	65.9162	68.4901	76.1897
n57	51.0624	85.4507	52.681	29.0968	50.9311	41.4161	124.618	39.9352	82.2765	47.5432	38.5086	121.135	91.8171	50.874	79.6977		n57	41.0496	54.1734	44.6359	67.8673	55.505	60.0962	73.1999	38.9066	56.0533	64.1291	74.3603	69.2447	60.7786	71.9008	53.4558		n57	42.4038	43.1243	64.7117	57.1049	44.1612	42.8226	50.8398	43.7916	77.7508	29.0549	48.3761	55.6506	75.3165	52.8177	40.536
n58	11.046	44.9008	50.2681	26.6796	50.1862	135.391	28.0409	304.363	166.202	0.388	722.593	23.0361	0.388	843.777	0.388		n58	15.5751	17.6119	66.9237	37.075	50.8269	47.5572	26.5609	10.0228	18.2919	42.5106	0.388	21.4493	0.388	0.388	272.384		n58	23.4104	110.358	147.854	36.5592	150.822	81.2928	46.7054	444.422	0.388	396.614	0.388	357.585	0.388	0.388	17.0238
n60	3118.62	4295.42	3226.21	2487.42	4758.29	3153.04	3672.46	1662.47	2667.47	2765.38	3119.59	4013.99	4422.29	3405.95	3989.87		n60	3058.09	2745.27	3334.92	3582.77	4009.89	3715.37	3369.96	2429.25	2899.61	2907.98	4257.32	3582.65	2823.83	3881.85	4038.18		n60	3689.29	3223.82	4074.99	3642.78	4938.65	4115.75	3245.67	2895.95	3978.07	2598.21	3080.8	3018.48	3444.28	3790.38	3909.57
n61	599.343	661.417	514.008	323.199	670.95	664.655	452.756	217.304	335.03	270.828	422.037	651.356	496.846	543.644	639.078		n61	681.476	523.23	652.973	235.17	690.904	612.266	514.036	300.638	407.337	626.32	588.336	607.328	200.04	558.751	374.095		n61	777.844	624.383	850.126	304.106	764.967	603.027	320.866	417.547	474.191	455.62	431.856	353.769	387.122	563.537	533.2
n62	240.752	336.669	236.126	170.91	337.058	238.406	288.165	120.005	204.085	212.306	207.846	288.578	353.075	257.448	309.873		n62	226.499	190.967	246.551	267.126	281.887	283.654	250.252	174.169	212.21	223.558	291.108	257.333	222.399	283.883	291.358		n62	262.539	224.603	324.377	263.392	335.197	281.998	228.682	239.478	316.1	204.493	252.274	203	233.925	285.45	310.541
n63	19.4308	104.769	0.388	0.388	0.388	19.1839	164.516	0.388	82.4522	98.0965	0.388	543.228	254.512	87.3454	28.5615		n63	52.4449	197.521	23.2516	0.388	63.5336	0.388	26.1203	0.388	13.2542	31.9528	23.1264	27.5396	208.345	0.388	73.6824		n63	69.5687	13.3417	123.416	0.388	0.388	91.9634	23.9664	0.388	0.388	21.4605	0.388	107.289	24.042	40.0455	0.388
n65	175.882	94.7616	26.6756	38.0049	29.9814	25.3858	46.9834	20.5951	33.7893	75.9628	132.832	70.0484	151.919	76.3111	39.537		n65	151.263	43.6508	41.6842	0.388	0.388	16.9569	32.792	36.5376	34.6648	99.2101	62.3346	80.7723	0.388	64.9611	22.0566		n65	50.0784	19.1722	64.7799	0.388	33.3059	49.6321	18.9276	16.3155	92.3139	43.6463	73.0775	102.421	36.6897	113.221	27.7521
n66	262.291	104.42	66.4879	97.7206	194.32	48.459	74.5022	21.1942	47.8482	160.425	99.1653	117.453	246.977	96.6955	48.33		n66	192.621	61.1289	81.8023	48.6318	31.8616	61.5255	41.352	57.5399	49.4459	119.041	62.1211	90.581	54.3905	79.6989	85.3367		n66	63.1087	39.5525	243.829	100.915	128.372	137.032	41.6667	38.5867	105.097	54.4406	105.157	128.338	41.8172	215.788	62.6991
n67	76.2171	115.037	50.9383	49.8675	37.9888	97.0756	71.7429	22.6775	47.2102	69.3227	20.4786	62.9182	56.1591	53.0228	82.5663		n67	41.1816	55.6893	52.1655	36.2218	34.1375	72.4402	42.4849	48.9749	45.7299	55.9174	56.7842	56.3508	25.0963	70.8992	64.9176		n67	130.635	59.0923	103.211	109.375	84.8684	119.763	78.6176	60.2572	92.0712	65.3628	59.1549	100.447	67.2265	57.5585	104.584
n69	246.927	450.226	130.094	100.988	75.1397	263.318	236.185	57.364	146.774	212.395	136.95	229.969	197.827	138.277	88.8648		n69	229.007	108.659	141.919	101.142	73.2691	167.035	121.979	99.9544	110.967	178.869	79.3414	129.105	94.1795	213.914	221.529		n69	212.019	149.333	297.756	99.3292	127.878	218.536	156.137	63.4603	193.932	201.123	224.686	212.735	127.673	141.386	151.801
n70	291.864	272.711	148.66	58.328	86.0335	130.03	193.154	67.9183	130.536	150.509	117.474	201.683	114.508	133.109	126.78		n70	185.713	154.316	171.797	168.931	67.8956	93.6201	152.442	103.872	128.157	183.505	81.6896	132.597	77.0228	191.664	227.404		n70	138.916	58.1994	199.869	96.9876	116.859	156.057	129.587	99.7948	73.3819	101.372	135.633	199.711	91.1546	77.5254	119.488
n71	39.5646	57.9534	47.6542	19.383	24.7672	41.4161	92.1023	13.9488	53.0256	59.3183	61.3801	161.879	87.2613	39.7816	126.593		n71	15.9711	75.2631	38.2507	22.9586	38.942	79.6518	33.2956	30.615	31.9553	89.4902	44.4739	66.982	55.9419	81.7737	98.0505		n71	39.864	29.73	40.5472	59.8997	20.2303	62.4789	50.969	27.9766	114.482	31.4868	80.8407	59.5974	31.3344	48.3	91.3506
n72	97.4554	32.6314	31.9035	28.2911	37.8957	79.0481	0.388	12.6937	6.54084	0.388	62.1592	77.257	94.7083	89.378	26.753		n72	97.2343	51.8548	55.9002	17.2965	41.4075	44.3087	15.6093	21.549	18.5791	108.986	47.4625	78.2242	0.388	85.8516	43.3426		n72	87.6234	20.4853	120.003	26.664	67.9276	83.6095	50.0646	0.388	67.0712	78.6743	108.108	88.7383	53.8951	49.3039	69.5729
n73	58.0917	276.975	81.5684	32.096	24.4879	118.73	51.5326	26.7851	39.1588	39.3094	39.1208	150.753	68.2495	33.7418	0.388		n73	21.3828	76.3777	55.84	20.0887	40.3328	50.2859	35.0579	93.2574	64.1577	51.5602	22.2725	36.9164	23.8186	52.8703	86.7815		n73	13.5825	30.8331	28.738	33.6889	53.6184	47.0347	76.1628	25.1239	20.712	91.3885	106.569	25.7203	20.3389	11.6567	137.154
n74	303.764	596.415	330.898	199.291	319.181	259.376	651.204	175.857	413.531	309.783	171.953	626.205	373.401	369.94	427.985		n74	214.135	308.677	356.304	340.888	292.128	316.463	462.991	197.084	330.038	443.541	434.065	438.803	324.883	424.823	285.387		n74	215.608	284.904	529.571	231.516	303.618	332.332	279.134	244.232	439.32	145.829	276.912	292.396	494.115	301.68	321.59
n76	59.3971	85.0157	56.9705	24.2623	56.0521	40.9957	78.1565	19.1404	48.6484	79.3271	46.1881	78.9024	77.8868	27.3535	33.7998		n76	62.7403	36.606	43.0095	75.9339	30.6605	25.5327	26.8127	38.3599	32.5863	46.9237	30.1711	38.5474	63.7902	52.298	114.521		n76	43.9497	24.6875	63.756	20.168	30.1809	54.0548	14.8579	19.3684	46.521	31.7428	42.6659	55.9137	24.099	18.1822	38.3518
n78	88.6187	148.538	94.571	40.0193	95.2514	77.9969	83.3768	26.614	54.9954	67.1093	53.1998	118.471	86.2975	67.0771	51.3857		n78	76.6875	96.1744	90.4765	68.643	89.1999	63.8643	83.3963	63.6446	73.5205	85.8033	82.33	84.0667	59.6835	76.6941	110.186		n78	49.5815	59.6176	73.5856	34.4442	47.0395	62.6895	49.8708	43.2911	26.6181	31.8708	55.177	28.6804	36.4618	37.5915	53.8339
n79	72.2506	142.882	112.265	61.2376	65.8287	86.196	103.513	48.2931	75.9028	93.4927	54.8136	116.121	118.188	99.2508	82.7534		n79	50.5091	61.3965	144.931	65.0751	46.4017	54.7687	101.964	79.0888	90.5263	111.388	70.5177	90.9528	58.1321	87.6402	71.756		n79	101.095	90.7658	212.224	117.533	151.891	173.607	135.594	88.1337	159.142	80.3382	145.642	115.38	90.7558	105.468	179.618
n81	71.5978	253.046	62.3324	28.9178	27.5605	115.892	24.2375	15.6032	19.9204	28.6853	21.0907	115.964	47.2227	32.9868	16.2139		n81	26.7944	73.2121	50.4789	0.388	25.3502	40.9304	29.0156	72.574	50.7948	46.5885	19.4262	33.0074	0.388	41.8527	102.577		n81	27.717	43.5445	52.2881	21.6787	57.1546	37.2768	64.1473	16.5657	32.8479	58.3658	108.044	20.9841	28.03	12.9953	125.848
n82	29.0709	36.0251	62.1984	50.4494	36.8715	36.0552	35.8714	12.6937	24.2826	0.388	13.0217	28.5208	27.5977	32.1157	0.388		n82	17.203	20.7776	75.6581	0.388	30.2812	38.6564	22.6586	11.4351	17.0468	29.2156	0.388	14.8018	0.388	18.315	68.9629		n82	0.388	14.1822	45.8033	24.7001	99.3421	60.0219	36.4987	28.9275	0.388	23.0391	13.7301	26.1808	0.388	0.388	0.388
n83	41.1713	85.1897	42.2252	28.873	62.2905	58.34	59.1394	22.9913	41.0653	74.1036	52.9215	71.9289	85.3338	61.8503	71.2789		n83	49.2331	42.8928	74.5738	44.4434	48.9304	50.7406	55.3877	32.4829	43.9353	85.133	80.4087	82.7709	54.938	68.109	88.2262		n83	65.3725	47.5365	72.7665	68.5107	69.1612	80.8716	56.5245	35.6839	62.2168	63.2296	62.7478	51.7695	47.7422	53.8774	62.8919
n84	69.3384	197.529	225.804	42.7052	53.1657	52.1381	166.754	7.27391	87.0138	110.757	33.6116	194.004	174.172	107.381	25.3187		n84	72.9037	122.302	142.16	48.0113	42.8615	30.4054	230.551	53.2574	141.904	103.902	33.302	68.6023	79.1217	132.569	145.438		n84	29.9808	28.6795	105.054	0.388	162.829	43.7353	83.7855	90.8363	51.699	40.7451	91.1704	113.077	31.4483	45.4556	94.3699
n85	0.388	0.388	0.388	0.388	0.388	21.0234	0.388	52.7715	26.5798	0.388	209.516	0.388	0.388	197.456	0.388		n85	0.388	0.388	12.4089	0.388	14.54	0.388	0.388	0.388	0.388	0.388	0.388	0.388	0.388	0.388	39.4899		n85	0.388	20.2227	18.4305	0.388	39.3914	0.388	0.388	198.188	0.388	102.737	0.388	107.223	0.388	0.388	0.388
n86	210.074	216.237	192.225	64.2369	87.3371	143.695	351.928	43.5294	197.729	199.734	262.938	487.753	275.539	117.603	429.669		n86	70.6159	331.817	148.606	94.8591	118.912	234.278	148.036	85.9226	116.979	337.404	145.447	241.426	208.253	289.678	339.613		n86	207.657	72.0664	151.813	260.069	65.3783	199.09	217.054	119.664	481.311	120.657	225.969	196.487	74.348	136.869	373.304
n87	412.165	304.995	389.075	456.238	333.24	629.336	184.801	148.873	166.837	91.9876	245.075	602.072	404.24	261.339	91.7958		n87	304.726	323.569	894.765	205.153	225.75	586.798	216.641	337.494	277.068	378.63	185.154	281.892	431.2	172.848	637.04		n87	65.5933	464.019	341.921	119.12	300.74	383.93	201.486	96.0913	92.3139	124.241	168.226	113.538	63.1246	143.506	130.987
n88	125.773	195.092	172.989	105.017	462.849	129.872	187.188	80.3838	133.786	336.255	179.8	163.916	167.776	156.629	174.113		n88	98.9942	105.359	167.942	295.281	232.135	203.157	118.958	128.109	123.534	89.8812	265.42	177.651	335.925	175.567	248.016		n88	213.565	161.572	199.664	335	265.049	169.676	181.202	132.075	229.693	89.2126	165.467	152.151	171.542	170.946	131.373
n89	1401.93	2227.64	1917.9	1326.32	2241.81	1579.75	1776.57	717.493	1247.03	1755.91	1593.04	2080.3	2599.61	1674.6	1398.45		n89	1336.91	1448.32	1947.53	1405.75	1739.43	1709.78	1788.77	1453.03	1620.9	1886.72	2069.49	1978.11	799.157	2331.37	2308.23		n89	1520.79	1287.64	2127.98	1040.35	2429.03	1635.47	1865.18	1051.1	2043.12	1405.26	1803.58	1715.56	1314.73	1511.91	1771.57
n90	89.422	129.742	61.4611	49.2408	81.4711	108.481	92.8481	34.3728	63.6104	75.0775	79.6327	90.8122	91.9047	63.2441	97.3459		n90	96.0904	70.8935	83.4889	97.9617	82.3724	82.9652	73.0111	97.9499	85.4805	75.8041	105.172	90.488	35.9561	96.7977	98.7248		n90	83.4272	53.7346	107.921	49.7024	87.8289	116.323	48.385	65.312	75.4045	66.8561	93.1593	63.8732	47.6283	43.3919	97.9674
n91	207.061	236.773	262.668	191.771	248.696	321.816	161.832	256.612	209.222	92.4303	627.935	167.364	251.884	472.734	176.108		n91	228.787	184.947	248.479	103.701	241.112	300.741	170.191	184.692	177.442	186.075	298.366	242.221	25.7351	238.596	359.84		n91	298.151	214.781	312.227	175.771	322.615	221.484	181.072	77.7739	224.676	351.176	206.016	440.271	188.804	168.827	177.369
n92	96.3508	264.793	50.9383	31.8722	127.002	101.596	92.326	48.8065	70.5663	51.3502	45.8542	95.5135	64.8327	100.412	308.189		n92	105.99	58.0078	43.7925	0.388	102.602	92.3857	93.0262	32.8474	62.9368	120.382	59.4171	89.8994	0.388	64.6749	75.6087		n92	249.398	70.8058	158.434	92.2289	77.2204	130.083	43.0879	44.6925	61.6505	134.438	62.7478	116.103	94.6299	443.624	77.4103
n93	60.1	133.223	59.2493	54.8363	55.0279	62.0191	105.824	33.3744	69.5994	53.7406	111.686	84.0738	96.6357	103.258	83.6888		n93	71.4078	56.4473	79.3326	40.3326	47.9189	47.1674	78.7387	56.7654	67.752	69.6594	50.6646	60.162	25.8264	69.7545	103.252		n93	76.0286	43.0718	79.7974	40.4871	80.3454	64.7956	61.8217	63.11	71.7638	93.0951	65.1859	122.023	53.3254	75.1272	65.59
n94	27.163	58.6495	43.5657	26.1424	38.9199	27.9611	92.6244	24.9595	58.7919	39.575	33.8342	60.5676	41.1775	44.9503	62.4236		n94	21.2948	20.0196	34.1546	54.9144	37.3616	45.3482	48.2754	21.959	35.1172	46.421	66.3194	56.3702	46.4509	39.2771	40.4531		n94	30.4777	39.2373	44.3698	37.7678	35.3618	47.1049	36.8863	29.1777	73.5437	18.218	34.9027	37.1662	64.264	37.703	37.0028
n95	65.4222	119.3	75.8713	55.3735	32.1229	58.4451	62.8682	21.7076	42.2879	74.3692	36.3383	106.953	74.1195	49.8287	38.1027		n95	60.8484	49.4917	63.8516	77.2524	21.3675	47.7521	52.1777	38.3144	45.246	79.3793	46.6086	62.9939	61.6	72.5446	117.314		n95	37.6002	39.4474	74.6095	34.973	79.6875	49.2811	78.6822	23.0719	55.3398	44.329	72.885	83.4101	41.5893	34.245	71.0505
n96	106.393	173.773	136.662	79.8149	119.832	110.741	101.35	37.2253	69.2876	62.9482	70.8959	142.291	170.843	89.0876	84.25		n96	106.21	100.232	148.967	65.2302	76.3035	80.8212	144.323	81.8223	113.073	141.777	82.5435	112.16	48.1849	116.758	112.498		n96	92.427	60.6156	165.738	65.867	152.714	141.385	130.103	65.4622	113.269	74.6211	100.666	89.4619	86.255	72.7847	123.535
n97	18.1756	33.5886	58.244	31.4693	49.5345	115.786	25.8036	239.098	132.451	0.388	571.397	31.8117	0.388	825.483	0.388		n97	23.5826	29.5167	69.5139	25.2079	39.1949	49.4413	18.6304	0.388	9.50921	28.7128	0.388	14.5504	0.388	0.388	213.92		n97	21.8092	129.846	102.187	41.5446	140.789	76.1681	47.416	446.875	17.4757	375.452	15.0774	357.453	17.7751	0.388	0.388
n100	12.3012	59.4326	16.8231	9.6691	19.0875	19.7095	113.506	9.09952	61.3027	41.2572	0.388	310.83	130.804	49.4802	49.2654		n100	29.4343	84.448	23.613	23.2688	35.5282	14.0982	30.5262	15.0797	22.803	16.9819	32.5904	24.7862	96.3697	23.8238	37.9488		n100	37.1585	14.7074	56.179	0.388	18.75	38.6106	33.0103	13.3126	24.8382	21.7592	14.4358	75.7137	26.3779	52.26	26.403
n101	108.401	183.867	129.558	78.83	92.6443	123.302	105.675	40.249	72.9621	96.5029	91.9866	144.955	176.625	128.753	74.5841		n101	117.165	139.558	177.58	101.607	106.901	136.954	120.468	74.8519	97.6601	112.505	96.4193	104.462	87.7001	106.385	153.722		n101	124.837	92.972	194.818	86.4882	163.569	145.808	97.2868	81.2272	106.877	87.122	99.3828	93.5403	89.4454	65.8687	114.349
n102	772.815	1002.87	704.625	556.466	951.024	677.427	728.093	361.299	544.696	577.866	554.257	798.427	885.842	653.871	827.347		n102	763.927	590.512	737.365	711.948	918.108	830.107	718.719	488.747	603.733	653.804	834.401	744.102	636.624	880.194	794.614		n102	830.904	758.431	881.731	727.407	985.444	916.194	625.517	586.507	761.165	571.754	643.133	629.72	688.388	713.457	726.051
n104	303.713	429.081	229.759	148.125	238.454	302.842	282.571	89.2552	185.913	151.926	188.592	291.085	267.479	249.085	183.03		n104	387.221	192.527	243.6	101.607	197.618	229.795	263.595	104.647	184.121	304.445	185.011	244.728	138.166	264.781	197.064		n104	240.895	183.895	285.059	155.905	314.803	224.503	200.581	137.03	147.573	214.093	265.491	203.329	186.183	177.249	213.665
n106	769.049	1048.73	1003.75	701.502	1164.34	821.49	873.816	385.974	629.895	872.687	844.407	1096.09	1290.61	921.308	789.182		n106	718.082	739.522	986.085	766.319	952.182	924.376	910.184	709.841	810.012	939.647	1076.84	1008.24	414.134	1089.53	1148.87		n106	847.192	670.974	1112.25	533.508	1196.79	862.56	1059.24	579.1	1040.05	735.63	955.461	849.954	695.794	731.751	891.15
n107	674.657	1584.75	454.223	336.449	532.868	819.703	622.343	308.728	465.535	482.426	304.73	511.495	409.76	661.537	657.724		n107	652.526	405.208	452.925	149.075	610.934	860.187	631.546	184.829	408.187	756.142	490.137	623.14	65.8891	579.642	445.176		n107	1454.43	564.87	1204.67	696.06	904.852	1058.63	436.886	195.386	535.599	711.439	513.531	734.114	638.367	817.642	714.745
n108	96.5517	175.774	148.727	83.9332	144.134	113.474	172.496	42.8162	107.656	120.673	76.5721	131.086	146.574	137.406	65.4793		n108	95.7384	97.1553	135.353	60.9643	106.648	109.667	171.324	70.1595	120.742	113.399	98.4117	105.905	96.461	144.445	143.801		n108	106.12	67.8117	119.525	75.3845	150.164	96.5967	130.039	104.149	104.126	101.628	81.9956	87.0938	83.8052	95.5403	92.8281
n109	51.5143	54.7337	53.9544	50.9418	101.676	73.9499	54.2919	37.1397	45.7158	48.34	67.3901	88.1482	84.3701	63.3602	52.3834		n109	59.4405	50.2497	65.6587	27.6123	71.3094	83.1601	64.8288	52.5285	58.6786	91.0543	75.2853	83.1698	31.3932	94.0076	76.6682		n109	65.759	51.2659	100.344	68.1331	77.9605	74.9747	54.4574	26.8755	79.7735	70.9093	79.2368	72.622	63.1815	65.5341	83.8987
n110	70.9451	144.97	73.7936	47.674	26.7225	86.5114	100.157	22.4208	61.2887	107.304	41.2354	79.7643	82.4426	45.0084	43.2787		n110	62.2564	51.9886	72.4053	65.6956	20.4825	38.1367	43.4919	52.3918	47.9419	91.1661	43.9757	67.5709	40.8841	65.6765	117.218		n110	69.5135	42.2313	90.8557	35.3506	53.9474	101.3	49.2248	21.5705	74.6764	48.2968	62.2987	93.343	60.9027	45.1767	74.0698
n111	302.96	596.415	192.359	140.739	82.8678	271.623	234.842	74.0227	154.432	278.353	142.348	239.371	247.065	149.021	118.985		n111	268.648	153.157	184.989	131.857	77.4415	184.252	164.338	136.082	150.21	210.542	105.101	157.821	105.039	234.089	278.452		n111	257.183	152.537	291.612	103.71	164.803	293.37	163.63	76.3726	222.168	191.481	267.801	250.033	134.966	139.211	203.836
n112	77.0706	185.781	93.0965	55.9107	57.1695	51.5074	81.587	13.1786	47.3828	64.6304	43.5726	171.595	137.55	51.629	37.978		n112	78.9754	73.5242	118.366	80.1998	38.4995	57.3025	85.2216	124.92	105.071	103.847	61.5518	82.6992	88.0651	133.213	202.747		n112	23.5761	59.1974	75.3604	16.2401	52.4671	41.2782	43.7984	20.5695	43.0421	30.5908	101.243	50.8486	19.1425	29.8947	70.6008
n113	49.9076	88.2353	66.622	28.1568	25.8845	31.7454	65.1055	12.8078	38.9567	50.6419	27.1007	64.7204	65.5336	24.1594	16.5257		n113	36.8698	38.8354	56.6231	32.9641	14.2239	26.0525	57.3389	34.3052	45.8221	47.0354	23.2687	35.1521	29.6592	65.7481	82.5435		n113	21.8644	22.5339	65.1895	16.6934	42.8454	44.5075	42.3773	27.1258	42.9612	26.751	53.0598	50.3223	23.9281	16.7321	53.7054
n114	44.3846	110.599	31.9705	20.7707	58.8454	56.2902	56.9021	22.2781	39.5901	36.5649	21.0907	40.6657	36.7969	47.6799	33.6751		n114	48.7492	22.0706	31.6848	0.388	44.2523	71.7256	52.1777	15.2164	33.6971	48.7113	28.7479	38.7296	0.388	54.015	25.0424		n114	76.6912	46.8011	83.5518	59.8997	69.4901	71.5349	27.261	13.3627	35.1942	51.6673	37.4049	53.1509	53.2115	54.3794	44.1335
n115	48.8532	107.031	37.8686	22.8298	47.2998	51.4548	39.9732	16.5446	28.2589	22.6649	29.7718	43.5648	26.4587	36.239	43.7152		n115	43.2495	27.9115	30.3596	0.388	47.0338	57.0426	45.7578	9.38497	27.5714	42.3431	23.838	33.0905	0.388	46.1453	31.8809		n115	85.194	47.1163	93.7227	51.7418	60.0329	54.0548	22.2222	14.4137	28.479	49.0221	33.1704	49.4672	37.9431	43.7266	46.8959
n116	62.1586	188.131	122.721	34.961	24.7672	52.5586	105.153	7.55916	56.3562	54.4489	24.4296	125.131	108.989	65.509	31.1806		n116	49.9811	105.226	101.922	32.6539	22.5687	23.3888	129.972	36.3098	83.1411	78.0386	33.6578	55.8482	33.5834	104.667	80.3282		n116	29.3182	27.9966	74.1317	0.388	95.5592	41.8398	61.8217	26.0247	44.4984	46.6329	61.7213	71.3722	22.9596	30.7313	79.7872
n118	75.5141	167.943	72.6542	25.5604	65.6425	31.3249	145.947	14.5763	80.2615	129.615	44.0735	93.0845	132.031	43.4985	20.4545		n118	34.142	22.1598	52.5872	145.973	17.5745	32.5494	70.4305	55.3531	62.8918	61.8387	33.1597	47.4992	133.421	85.8516	207.755		n118	26.0054	21.4833	30.1715	43.8862	70.5592	27.589	36.5633	24.7735	63.754	33.9187	131.206	102.289	24.5548	27.1618	32.3774
n119	49.0541	80.4908	100	52.8667	85.0093	56.0274	79.2751	19.0548	49.165	410.27	52.6433	34.9459	53.706	55.6943	29.4969		n119	36.1659	126.36	104.933	113.241	99.7572	56.198	116.377	46.8793	81.6282	44.4099	64.1847	54.2973	76.2014	36.1292	87.2631		n119	60.5137	0.388	83.7566	89.6607	102.056	130.504	67.7649	59.7568	52.2654	41.6837	60.5664	44.0074	70.5309	49.527	123.985
n120	26.0082	69.4396	92.4263	22.8746	24.4879	31.5351	51.1597	5.81913	28.4894	327.49	12.7991	28.5208	43.1926	46.2861	19.332		n120	21.9987	125.78	69.7548	55.9227	31.1662	32.7443	59.353	22.5513	40.9521	72.2848	37.5004	54.8926	45.9034	17.2419	51.4332		n120	29.0974	0.388	38.7041	37.239	38.898	75.2555	73.8372	21.7206	22.8155	12.8848	38.239	22.2997	23.3584	23.9827	104.392
n121	51.6649	70.0487	87.2654	31.7827	52.9795	49.5102	56.8275	26.5284	41.6779	53.3865	36.7835	67.8545	67.2858	52.1517	59.1808		n121	38.8497	42.0902	58.5507	48.6318	50.3844	45.0234	62.6888	37.6765	50.1827	51.9512	44.1181	48.0347	33.9484	52.441	62.7023		n121	46.2687	18.9095	63.2099	37.3146	71.6283	78.204	69.2506	46.4942	55.5825	36.8626	34.5177	47.4938	47.2295	35.0259	51.7782
n122	0.388	51.4271	0.388	0.388	0.388	15.1894	114.102	0.388	57.2452	61.089	0.388	282.074	142.544	56.7396	26.067		n122	22.2627	69.1546	0.388	0.388	37.7409	0.388	14.4763	0.388	7.43217	24.9701	17.5049	21.2375	107.595	0.388	42.2831		n122	19.6007	0.388	72.1521	0.388	0.388	62.4789	19.6382	0.388	0.388	11.0076	0.388	79.0028	15.7242	44.5074	0.388
n124	53.8239	77.5322	74.1287	45.2568	22.7188	36.6333	58.4682	18.4272	38.4477	54.2718	37.0061	66.0524	94.3578	51.0483	24.2585		n124	50.993	43.3833	55.1172	43.1248	16.2469	21.1149	38.6455	40.3645	39.505	53.7388	25.4746	39.6067	62.33	57.4491	96.7984		n124	19.7111	19.75	58.2268	20.9989	34.5395	51.0362	61.0465	27.2759	55.9871	33.1934	55.177	55.7821	40.4498	22.3095	48.6946
n127	189.087	268.796	138.539	118.939	164.339	256.17	142.292	59.7316	101.012	92.2532	151.196	228.715	176.625	130.263	66.7889		n127	154.607	109.194	153.003	114.25	79.5909	190.229	158.233	94.6697	126.451	233.222	115.917	174.569	98.2862	179.43	122.419		n127	99.6047	117.87	218.504	83.2402	145.066	212.569	77.3256	82.7786	134.628	116.39	124.918	142.547	82.7798	68.2112	135.805
n128	54.8281	89.1925	46.1796	22.2031	25.6052	48.4064	44.224	15.8315	30.0277	49.9336	18.8091	55.7097	48.4493	38.3298	90.6733		n128	49.8931	49.7592	25.7213	0.388	32.2409	38.2017	42.6737	20.3189	31.4963	58.3753	50.9492	54.6623	19.2557	53.0134	28.7987		n128	101.095	42.9667	61.8447	26.2108	46.4638	69.9203	20.6072	12.4118	40.4531	37.2466	54.0221	37.5608	52.6418	59.399	67.5815
n129	0.388	0.388	0.388	0.388	0.388	13.1922	15.1391	6.98866	11.0639	0.388	0.388	0.388	0.388	14.3446	14.9667		n129	10.3834	0.388	0.388	0.388	0.388	15.2677	0.388	15.3531	7.87054	13.7978	0.388	7.0929	0.388	14.6663	0.388		n129	100.157	108.31	150.311	99.1026	187.911	108.882	110.53	40.4384	156.23	50.5154	103.232	82.226	93.8892	80.9276	112.422
n130	114.275	189.001	74.6649	25.6947	43.203	168.135	142.964	33.2318	88.0977	68.6144	66.611	190.949	103.645	114.467	109.257		n130	66.9641	99.028	92.4643	59.1803	67.9588	82.4454	129.909	40.9567	85.433	112.058	105.029	108.544	85.2361	113.11	109.223		n130	118.322	50.8457	174.544	76.7441	90.7072	167.781	84.9483	60.7077	137.702	56.9578	137.75	100.776	58.5668	155.943	195.485
n133	137.271	190.741	117.828	61.4615	129.609	204.032	137.072	44.7559	90.914	45.5954	154.702	206.854	110.04	134.909	132.829		n133	140.572	116.863	118.065	72.6762	103.108	173.986	104.859	59.1344	81.9967	149.653	151.282	150.468	92.8106	177.141	139.756		n133	158.959	54.6276	214.955	103.937	205.757	194.668	104.005	87.9335	233.981	154.234	181.25	168.136	74.4049	133.634	176.855
n134	94.5935	90.7588	75.2681	49.7332	99.3482	100.177	75.9192	88.542	82.2306	79.3271	214.58	100.215	81.3037	145.188	109.132		n134	75.0596	60.1034	110.716	33.3519	92.4872	141.307	65.8988	46.8793	56.389	103.511	100.76	102.136	21.9022	107.815	144.861		n134	115.893	100.011	146.966	97.2142	117.023	116.885	53.1008	36.7849	87.8641	125.862	97.2655	154.651	70.4169	89.6283	74.5195
n137	69.2882	25.2349	0.388	0.388	0.388	67.8005	0.388	8.24376	4.31588	0.388	16.6388	36.5913	21.2896	21.604	43.4034		n137	49.4531	16.4081	19.2759	0.388	16.2469	18.0613	0.388	0.388	0.388	31.1707	15.726	23.4484	0.388	15.0956	21.9602		n137	142.45	42.7566	54.6773	17.9775	41.6941	47.8771	0.388	12.2616	22.3301	50.6861	51.5841	43.8758	26.7767	46.7384	49.1443
n138	27.2132	0.388	0.388	23.5461	0.388	31.0095	0.388	14.0344	7.21118	0.388	33.8898	22.6443	42.6669	17.5968	34.9847		n138	34.186	17.4336	27.4682	16.133	0.388	31.9647	0.388	15.8087	8.09833	25.8639	40.7736	33.3188	0.388	22.1068	25.1387		n138	58.8573	60.2479	76.9304	52.4217	21.9572	77.7126	32.9457	0.388	64.2395	34.5587	52.9956	20.7867	46.9446	42.4996	44.3905
n139	386.307	441.612	346.783	140.605	250.186	542.562	356.775	115.926	236.351	102.523	421.925	543.933	367.882	418.433	408.341		n139	336.712	288.122	381.604	177.774	250.847	471.674	248.678	148.064	198.371	413.431	378.063	395.747	200.77	537.288	309.851		n139	413.989	143.135	646.639	321.328	525.411	519.558	248.32	231.22	596.278	445.295	456.814	477.371	237.23	381.492	484.955
n140	109.054	54.7337	53.0161	60.4767	31.0987	109.9	24.3866	38.1096	31.2481	0.388	64.0512	76.3951	90.6781	72.7685	61.6753		n140	135.028	59.1225	78.3085	56.0002	31.1662	59.7713	27.3162	53.8041	40.5602	129.487	86.386	107.937	46.4509	81.3444	50.6627		n140	89.9976	67.2865	133.451	49.5513	38.1579	116.534	57.2997	28.9275	96.8447	54.4832	100.024	64.3336	54.9206	63.3031	93.0851
n141	39.9161	87.8002	51.2735	20.0992	53.0726	45.358	123.201	30.8357	77.0183	37.0075	18.5309	68.2463	56.4219	64.0571	40.9713		n141	24.4186	25.7268	42.0457	78.028	62.5853	48.7916	50.4783	25.6948	38.0866	71.838	70.3043	71.0711	43.5306	53.3711	51.1442		n141	34.7843	50.7406	76.8622	39.4296	60.0329	60.4431	52.0672	54.752	94.5793	18.4313	50.4292	54.335	83.6913	37.3684	57.6241
n144	174.426	231.03	189.946	82.6798	147.207	290.018	197.628	73.8801	135.754	81.1864	217.585	293.827	188.891	224.229	221.445		n144	172.03	156.768	195.771	82.3716	150.711	250	123.238	90.5239	106.881	229.368	218.598	223.983	115.808	248.612	184.061		n144	235.705	79.8403	345.402	158.398	290.132	330.085	114.147	119.213	297.492	220.408	300.715	233.456	117.419	189.854	273.152
n145	3325.03	3921.51	3302.88	2466.16	4803.17	3354.39	3094.12	1551.4	2322.76	2062.59	2734.45	3619.87	4234.01	3403.62	4081.61		n145	3328.98	2933.52	3611.83	3267.48	4060.78	3952.44	3487.35	2303.42	2895.38	3182.66	3753.52	3468.09	2412.89	3469.84	3634.52		n145	3819.65	3276.55	4336.09	3510.97	5006.33	4250.04	3160.21	3269.76	3757.28	2791.79	3276.42	3090.12	3212.74	3111.45	4025.21
n146	46.2926	34.1977	22.6542	54.2096	69.3669	73.4243	32.4409	50.0901	41.2655	0.388	63.8843	42.2328	59.2255	37.6328	61.6129		n146	40.6976	22.249	60.9602	21.4073	74.9128	97.5832	28.1974	31.8451	30.0212	43.0134	77.4201	60.2167	0.388	31.6936	41.1273		n146	123.788	95.4407	97.4771	113.53	51.1513	82.6266	72.9974	13.3627	110.194	42.793	55.3695	28.1542	95.0287	70.4979	63.5985
n149	0.388	45.2489	0.388	0.388	0.388	14.5587	115.818	0.388	58.1029	56.5737	0.388	352.749	155.511	42.337	22.2006		n149	27.3224	83.6009	0.388	0.388	32.1145	0.388	19.0081	0.388	9.69803	20.166	15.0855	17.6258	127.672	0.388	36.8894		n149	26.2263	12.2912	80.0704	0.388	0.388	61.7067	16.0207	0.388	0.388	9.72763	0.388	64.6625	21.1365	46.9057	0.388
n151	18.5773	37.4173	0.388	0.388	0.388	19.3415	72.4141	6.98866	39.7014	40.6375	17.1397	192.281	71.8416	31.6511	23.6349		n151	22.0867	49.0904	15.6617	0.388	23.9594	19.2957	0.388	0.388	0.388	17.8757	21.7744	19.825	75.2888	0.388	26.9687		n151	24.7355	18.3318	49.899	0.388	0.388	33.4859	13.6951	0.388	0.388	15.9141	17.9005	49.1383	0.388	31.1775	0.388
n152	340.768	759.398	254.759	58.7756	124.022	113.316	561.19	38.4234	299.807	431.873	100.501	404.15	432.539	116.093	22.5748		n152	130.76	77.4924	203.241	283.879	42.1029	63.9943	280.4	215.08	247.74	159.876	95.7789	127.827	384.658	286.601	757.243		n152	83.8689	17.3338	126.488	70.5502	316.036	61.8471	158.269	47.0947	101.537	115.494	528.865	436.719	47.7422	58.1162	77.2818
n153	36.1002	79.7076	207.306	79.8596	26.8156	13.6652	69.953	43.4438	56.6984	89.243	65.3868	47.0124	91.7295	45.6473	46.1473		n153	30.6662	69.1546	187.097	92.9976	17.3848	14.2931	64.7029	112.255	88.479	79.4351	76.6373	78.0362	32.8533	66.8927	188.107		n153	25.1772	25.0026	127.375	20.5457	65.0493	90.6296	63.8889	29.0276	97.1683	23.3804	64.8651	106.104	38.0001	22.3095	107.604
n156	341.722	794.553	487.735	180.4	133.892	401.022	681.781	70.6853	376.233	296.237	147.691	574.491	636.499	309.426	109.132		n156	299.842	445.202	328.775	166.062	170.687	149.298	620.846	297.13	458.988	401.924	128.939	265.431	146.288	347.628	501.329		n156	163.431	127.324	407.588	72.4386	409.704	407.447	364.729	234.623	241.343	232.61	302.896	365.347	158.039	100.281	477.76
n157	22.845	50.4699	30.63	16.2047	0.388	19.289	62.8682	7.01718	34.9427	0.388	0.388	39.7254	39.4253	34.4968	24.3832		n157	21.3828	27.4211	28.4923	0.388	23.3905	0.388	49.5972	19.6811	34.6391	29.8301	22.6283	26.2292	18.4344	64.8895	37.3709		n157	38.2076	12.3437	27.5093	0.388	17.8454	23.9386	27.8424	13.9633	30.6634	15.9994	41.7036	39.5343	17.0915	44.4516	47.2171
n158	42.6775	103.637	51.4745	34.8714	43.1099	43.6762	114.699	13.4639	64.0815	165.029	66.2215	79.9994	74.7328	27.6439	22.7619		n158	39.6857	47.0394	81.7421	154.505	26.6146	38.0068	75.2769	99.7267	87.5018	57.8167	51.3762	54.5965	135.155	74.3332	184.447		n158	13.7481	24.1622	29.8302	0.388	36.3487	42.8928	25.1292	23.5223	45.1456	21.3752	34.646	46.7702	0.388	14.8916	43.9408
n160	1639.67	4198.57	2712.33	1395.75	877.654	1956.97	3519.58	807.404	2163.49	2931.21	1743.85	3726.91	3816.72	2185.32	1690.61		n160	1446.9	1699.97	2030.18	1576.93	1018.18	1322.83	2783.61	1537.45	2160.53	2515.61	1782.87	2149.24	1234.92	3140.38	2991.22		n160	1406.12	1038.5	2528.94	799.468	1834.29	2157.07	2037.73	1346.43	2542.96	1483.34	2519.6	2551.64	1542.34	1903	2030.08
n161	1854.01	5405.59	2025.34	1239.21	1873.65	1860.1	3688.79	569.961	2129.38	3515.18	1980.3	2463.84	2149.55	1668.04	1335.15		n161	1793.34	2029.78	2993.61	1424.05	1554.96	1643.26	2380.35	1327.79	1854.07	2861.4	1742.73	2302.07	1269.96	2621.19	3615.45		n161	2084.35	1335.01	3556.27	1228.59	2689.31	3376.18	1434.56	757.319	2106.55	2122.67	2158.32	2748.65	1300.78	1271.36	2113.14
n162	485.52	1757.14	242.828	176.282	441.248	185.374	1565.89	141.599	853.744	2893.67	1132.83	645.401	678.991	275.161	241.65		n162	249.377	214.598	620.445	993.578	229.543	184.511	241.629	543.462	392.546	559.007	155.908	357.457	413.495	691.678	2184.18		n162	426.301	102.427	344.651	104.843	346.793	1829.58	180.362	93.3887	696.197	788.066	577.113	1018.55	200.141	147.466	424.504
n163	66.3761	0.388	25.2681	88.4544	29.9814	95.2887	0.388	65.3511	32.8695	0.388	158.765	32.3602	71.0531	65.7994	119.422		n163	95.2984	41.2431	57.4062	35.1359	36.3501	84.9792	16.4904	48.9294	32.7099	47.594	119.973	83.7834	41.0666	42.9974	23.2124		n163	97.2857	43.5445	105.805	70.7768	37.9934	91.7528	56.8475	49.0966	121.683	86.9513	97.6505	44.9283	81.4694	70.3306	57.3029
n165	131.848	315.698	319.035	69.6981	92.8305	129.872	620.404	52.6004	336.502	199.646	80.69	357.451	411.6	115.918	52.7576		n165	102.91	177.769	137.883	112.233	111.136	104.6	565.144	223.827	394.485	147.195	83.9666	115.581	157.97	201.465	397.307		n165	79.4518	70.6482	147.786	38.7497	242.516	100.317	179.845	137.981	96.2783	76.4557	99.2545	113.406	33.1575	19.0188	95.7832
n166	642.473	1106.25	934.048	378.93	538.082	461.044	620.777	203.612	412.195	787.34	348.525	395.531	560.627	429.99	336.252		n166	541.52	683.119	851.033	421.553	479.252	488.436	555.577	271.754	413.665	506.497	424.103	465.3	306.083	574.276	619.125		n166	735.495	371.625	888.352	387.951	713.98	693.025	581.977	355.388	571.359	364.914	685.542	455.137	326.732	358.123	707.485
n170	82.2923	19.1438	16.8231	78.8748	69.7393	211.864	19.9866	185.157	102.572	20.1859	160.991	60.2542	82.5302	38.2136	196.563		n170	106.518	21.1343	76.6219	38.9365	113.033	324.389	0.388	71.0251	35.7065	46.421	210.984	128.702	0.388	43.5697	32.0735		n170	235.043	108.047	185.261	252.666	45.0658	198.178	114.276	15.6649	229.45	62.4616	85.3319	24.8651	164.306	132.964	81.3933
n171	111.514	168.813	44.7051	78.0243	88.6406	59.2335	154.971	65.4081	110.189	247.1	186.366	153.182	200.806	59.7015	79.3859		n171	91.7786	63.9379	156.677	256.422	92.7401	72.0504	66.4653	152.21	109.337	117.309	93.2172	105.263	83.9585	142.084	226.056		n171	123.788	36.1382	191.268	71.4566	57.4836	367.222	52.1318	45.0428	153.074	83.0261	153.405	178.069	56.6868	51.4791	119.231
n172	0.388	46.2061	0.388	0.388	0.388	11.5629	89.2684	0.388	44.8282	57.5476	0.388	233.025	106.098	28.3989	19.4567		n172	14.2112	65.2755	0.388	0.388	32.4938	0.388	16.3016	0.388	8.34481	12.5688	0.388	6.47842	133.33	0.388	34.6741		n172	22.1405	0.388	50.5133	0.388	0.388	43.1736	0.388	0.388	0.388	0.388	0.388	82.9496	16.7497	47.575	0.388
n174	64.3678	25.409	26.7426	21.1735	25.8845	63.0177	0.388	8.44344	4.41572	0.388	28.9371	48.8145	60.9777	55.8685	24.6951		n174	85.883	33.0836	33.8534	0.388	31.7352	36.7074	0.388	20.0911	10.2396	69.4918	41.5564	55.5241	0.388	50.724	36.6004		n174	69.9	13.7619	86.9648	22.8873	47.1217	53.3528	29.522	0.388	53.479	44.0303	74.3607	41.3761	37.9431	38.8185	37.9021
n176	135.012	89.5405	119.437	243.16	182.775	124.406	46.163	41.9605	44.0618	27.977	65.6093	93.0061	167.338	90.2491	0.388		n176	89.6668	29.6058	258.057	24.5098	33.1892	112.071	24.1062	31.3895	27.7479	132.168	0.388	66.2782	32.397	21.8922	115.484		n176	29.0422	62.1914	423.766	65.7915	300.576	349.812	68.6693	69.2158	42.7994	74.0665	48.8252	185.568	28.144	72.7847	16.8954
n179	103.33	126.784	98.0563	46.9578	49.162	69.6926	154.971	27.4697	91.2201	76.8482	51.6416	162.428	160.855	94.3144	37.4167		n179	69.9119	117.621	95.8978	42.5819	55.3785	56.5229	175.478	66.6515	121.065	97.4225	55.2187	76.3206	43.4394	104.739	91.0194		n179	53.0047	24.8976	92.4257	19.2616	82.7303	79.959	91.4083	69.466	57.0388	59.0911	76.4779	94.0666	49.2235	41.7745	100.409
n180	46.8951	25.322	112.064	297.817	77.1881	195.781	29.4578	33.0606	31.2592	0.388	54.2014	46.8557	128.264	67.832	0.388		n180	123.457	141.787	214.746	29.3963	111.705	126.624	116.062	134.761	125.412	178.142	207.284	192.713	0.388	197.53	58.0791		n180	78.8445	28.2593	105.668	22.5851	105.181	61.6365	141.602	53.8011	68.2848	34.4733	85.2677	26.7728	58.9656	0.388	55.9538
n183	42.6775	98.4163	45.7105	28.7835	72.3464	76.788	88.5226	27.0989	57.8108	89.7742	108.403	82.0366	70.7903	30.6057	56.8735		n183	32.6461	71.4286	68.8513	82.6818	73.7748	69.9064	85.4733	51.6629	68.5681	85.4682	84.2513	84.8597	57.7671	47.6477	86.1073		n183	50.8514	32.619	87.1014	44.2638	59.9507	135.067	53.553	31.58	66.1812	61.0963	71.7943	75.2533	41.8172	33.9104	55.1187
n184	46.2424	35.938	25.9383	32.4542	43.9479	38.0524	30.129	30.037	30.083	40.9031	29.9944	26.9538	32.5039	27.702	105.515		n184	35.2859	39.8163	39.8771	30.0168	42.9879	59.3815	29.2044	28.3371	28.7708	35.5279	52.4436	43.9858	61.6912	39.921	50.1811		n184	40.2504	26.5784	47.305	44.1883	32.4013	37.9788	43.6047	18.918	43.6893	23.5511	30.1549	23.7469	48.255	51.7022	53.9624
n185	102.376	103.811	60.3887	27.7539	50.6518	84.2514	77.1124	17.7141	47.4132	53.0323	50.3617	87.8348	101.892	53.6617	230.051		n185	79.1074	66.9699	63.2492	63.0585	45.7695	76.6632	68.1647	66.697	67.4308	114.516	131.287	122.902	54.208	93.8645	60.8722		n185	104.298	47.2213	102.87	60.2018	80.3454	113.515	62.6615	24.5733	149.515	54.3979	140.124	48.5462	81.8112	242.95	144.735
n186	93.8404	165.855	82.9759	29.0521	57.2626	104.486	84.6446	25.0451	54.8449	46.9234	79.7997	114.318	97.9499	76.0207	159.832		n186	85.839	79.053	89.9946	64.92	59.1716	81.6658	94.0332	60.0911	77.0622	115.298	121.04	118.169	55.3943	131.925	78.113		n186	106.451	37.4514	138.502	58.1624	109.704	120.465	60.2713	42.14	145.227	62.1629	119.785	83.5416	59.1935	182.324	124.949
n188	71.2464	115.124	95.3753	83.0827	161.453	99.651	81.2887	104.915	93.1021	57.6361	115.582	104.838	106.273	85.7193	114.994		n188	86.411	81.9511	125.294	50.2606	166.894	98.4278	77.7946	94.9431	86.3688	111.611	121.68	116.646	49.0974	110.319	88.2262		n188	96.6232	67.0238	153.451	81.7295	202.22	137.594	89.8579	74.2706	125.405	101.031	90.0155	69.7934	107.847	104.799	104.07
n189	102.727	47.2503	54.4906	70.862	88.3613	98.6524	35.1257	57.6493	46.3875	20.9827	107.958	61.5078	65.884	74.3365	153.97		n189	102.954	79.9447	125.414	61.4296	99.2515	123.96	49.9748	65.3303	57.6526	72.8435	167.435	120.139	48.5499	116.186	87.0704		n189	71.9981	114.245	88.6031	55.8208	74.0132	74.7641	55.2972	48.7463	53.9644	47.5715	56.3319	22.0366	44.5518	35.7509	32.6344
n190	67.1795	80.5778	62.8016	24.0832	19.7393	33.0593	97.9939	18.9407	58.4673	58.9641	19.143	107.972	91.7295	60.0499	23.3231		n190	42.0615	44.5871	39.2145	31.2578	21.9365	22.869	55.073	50.5695	52.8212	44.8568	21.2763	33.0666	38.7852	76.3364	76.0903		n190	51.4587	35.0352	109.832	26.8151	64.6382	62.9703	54.9742	31.7301	60.5178	42.0251	38.6881	50.2565	25.4663	29.5043	43.6196
n191	38.46	27.9325	18.5657	48.3903	58.8454	32.744	29.0849	65.7219	47.4034	22.3108	47.468	30.0096	63.0804	27.6439	71.9025		n191	34.626	24.7013	29.0946	39.4018	48.9304	58.7318	20.2039	53.2574	36.7307	28.8804	76.0681	52.4743	30.3893	45.9306	44.691		n191	49.7471	55.9408	43.9602	72.7407	37.4178	61.7067	45.9302	29.5781	78.7217	25.0017	49.7876	24.9309	41.7602	48.1327	39.6367
n194	34.7445	90.5848	24.933	12.3102	19.2737	43.8864	24.1629	10.5543	17.3586	28.9509	12.7991	97.0022	63.0804	16.7257	78.6999		n194	21.7347	46.8165	25.0587	0.388	37.8673	22.6741	39.9043	39.18	39.5421	49.214	40.6313	44.9227	0.388	75.7641	33.5183		n194	45.3301	50.5305	42.7998	15.6359	23.273	30.3971	28.876	0.388	27.1036	17.8766	99.8961	14.6691	52.0721	55.3833	147.112
n195	48.7528	235.555	30.1609	15.9809	57.7281	17.3443	282.87	25.2162	154.043	367.242	257.318	76.16	130.191	29.1538	24.8198		n195	32.0741	19.2616	95.6569	152.023	27.1203	20.7251	28.3862	69.4761	48.9311	51.6161	18.003	34.8095	57.8583	91.0743	364.078		n195	56.5384	12.3963	58.7047	17.5998	49.3421	312.254	29.6512	11.3107	91.5049	218.317	79.4292	165.768	21.991	18.6284	39.6367
n196	126.476	387.313	207.842	97.5415	121.974	116.049	243.642	49.6052	146.624	224.17	135.782	218.686	166.287	127.65	98.7802		n196	114.261	163.769	216.854	119.447	72.8266	97.908	208.774	101.549	155.161	209.481	114.992	162.236	130.866	176.211	295.018		n196	96.7888	75.9008	213.658	79.8411	185.362	177.96	142.054	51.0485	134.142	144.72	166.558	195.566	74.5758	72.5058	143.964
n198	18.5773	37.4173	24.5979	16.3838	51.1173	47.0399	72.8615	10.4687	41.6651	32.2266	48.5253	40.1172	35.7456	15.8546	13.9066		n198	24.1986	26.7523	51.021	22.881	20.5457	31.185	78.7387	25.8314	52.2851	42.0637	19.2839	30.6738	0.388	22.1783	25.1387		n198	18.9381	0.388	24.3693	0.388	24.3421	55.2482	14.5995	11.0605	18.7702	15.4447	23.354	21.0499	0.388	12.4933	20.6856
n200	0.388	0.388	13.6059	0.388	0.388	12.7192	0.388	0.388	0.388	20.7171	0.388	0.388	0.388	13.5316	12.597		n200	22.4387	29.4275	68.008	82.4491	37.8041	74.5192	40.7226	87.2893	64.0059	29.3832	110.082	69.7324	56.3982	76.0503	132.05		n200	12.9199	24.5299	0.388	0.388	0.388	16.8483	0.388	14.2636	0.388	10.1116	0.388	0.388	0.388	0.388	0.388
n202	210.275	311.521	246.984	175.387	144.413	147.584	196.883	65.3226	131.103	391.147	163.996	267.892	347.38	161.798	154.095		n202	272.828	276.262	323.414	394.484	281.444	275.403	307.15	376.674	341.912	370.586	539.806	455.196	273.321	478.337	491.89		n202	232.282	152.642	408.202	222.226	301.398	286.28	325.581	228.117	387.46	159.013	300.779	233.851	168.921	141.888	340.22
n203	118.443	225.896	71.3807	56.045	23.5568	68.221	110.672	30.5789	70.6254	89.5972	36.2827	109.304	80.4275	50.2933	49.889		n203	115.229	68.4412	81.8023	60.8091	29.9019	38.4615	70.2417	53.3485	61.7951	84.6861	35.2945	59.9903	29.568	85.5655	112.209		n203	75.8078	36.5585	131.812	37.4656	48.0263	101.3	75.1938	33.2316	68.0421	58.5364	71.9868	81.3709	47.1155	54.2678	87.1107
n206	164.032	491.733	70.7775	43.9586	120.484	167.031	145.276	58.5906	101.933	78.973	62.6043	169.793	113.72	164.934	434.72		n206	214.179	127.92	80.0554	20.7092	152.291	173.922	141.113	39.2711	90.1919	225.457	85.6744	155.566	0.388	95.7246	61.3538		n206	455.399	102.794	257.618	82.6359	131.414	201.266	73.3204	64.161	88.1068	208.931	104.9	165.505	148.753	737.384	147.947
n207	11.7991	37.2433	20.3753	14.9513	34.73	45.4631	36.1697	11.296	23.7328	67.1979	25.32	20.2937	54.9325	16.6096	0.388		n207	13.7712	70.4031	80.7783	118.593	112.401	46.3228	96.9914	97.5399	97.2657	19.9984	57.4958	38.7471	71.1822	26.1848	109.512		n207	0.388	257.538	0.388	0.388	0.388	14.9528	0.388	0.388	0.388	8.70367	0.388	25.5887	15.4393	0.388	13.876
n209	64.1669	107.727	79.0214	35.2743	39.9441	45.4631	88.2243	26.4713	57.3478	58.4329	27.9911	56.4148	77.2735	46.2861	33.1138		n209	52.005	62.8678	50.4789	44.8312	27.4996	41.2552	72.4446	44.9658	58.7052	59.0457	35.3656	47.2056	30.8456	57.3775	65.1102		n209	41.2443	33.0392	64.0291	44.4149	79.1118	60.2325	61.1111	45.243	58.8997	35.028	49.4668	60.5184	33.2145	28.835	59.6156
n210	68.987	57.2572	50.6032	23.3222	24.581	73.3717	63.6886	19.6823	41.6855	26.0292	43.9065	85.4058	74.6452	48.3768	73.8357		n210	50.2451	44.2304	62.5866	32.3436	52.5338	57.6923	55.5136	25.9681	40.7409	67.9835	49.953	58.9683	46.5422	72.9739	55.3822		n210	82.0469	37.3464	92.9718	46.7565	64.8849	119.552	58.2687	31.63	97.6537	32.8521	72.9491	55.7164	41.1905	105.189	99.1238
n212	76.6689	127.48	97.7882	74.3984	100.559	85.5128	88.3735	27.3556	57.8645	117.22	63.3278	90.3421	116.436	61.9664	56.6864		n212	99.3462	63.715	128.245	153.419	83.0046	84.2646	78.5498	78.6333	78.5916	83.6247	88.0938	85.8593	93.0844	95.4384	207.081		n212	78.4028	52.6316	92.9036	63.2233	94.3257	83.3287	55.7494	51.6491	85.4369	60.7977	78.8518	74.0034	50.192	55.6064	74.5195
n213	23.8994	48.8166	33.445	25.5157	117.877	42.625	75.248	23.5047	49.3763	89.243	79.6327	37.0614	69.2132	32.1738	50.7621		n213	17.291	30.0517	52.9486	75.7012	80.2862	65.6185	45.0025	39.6355	42.319	54.074	77.5624	65.8182	45.1733	33.9114	64.8212		n213	27.5514	39.9727	51.469	54.9143	37.8289	75.1853	26.5504	29.3779	48.9482	33.748	55.177	66.9649	31.7332	27.3291	33.9192
n214	75.3133	159.328	97.9893	43.8691	89.6648	76.315	72.7124	21.8503	47.2813	70.2081	54.7023	74.5146	93.8321	61.5599	47.4569		n214	65.7322	50.9185	104.452	82.4491	43.3672	59.8363	61.2412	37.6765	49.4589	86.9206	70.4466	78.6836	66.7105	92.8629	101.903		n214	61.3971	60.1429	77.8861	51.7418	123.109	90.419	82.4289	50.7482	58.4951	58.7924	71.666	65.5835	44.5518	38.3723	77.2176
n215	150.275	238.34	119.772	66.2065	202.048	105.012	183.086	94.2756	138.681	138.291	95.9933	149.578	169.003	131.947	285.615		n215	115.757	125.736	136.076	160.632	177.768	165.216	206.193	119.863	163.028	179.148	233.114	206.131	175.218	172.562	215.557		n215	130.8	143.66	188.538	174.034	181.25	169.606	168.605	120.865	255.583	101.244	171.113	108.604	208.744	177.081	170.688
n216	1363.92	3680.13	3866.96	1441.14	1120.2	2076.96	2549.03	614.203	1581.62	3303.32	1384.08	2128.01	2626.95	2048.55	1033.82		n216	1268.8	3945.29	3439.49	1260.7	1486.31	1352.39	2824.71	1432.48	2128.6	3199.58	1690.79	2445.19	699.867	2393.83	2642.93		n216	2280.86	591.028	4055.81	951.446	2992.76	3047.99	5251.68	1960.06	2202.75	1641.32	3645.98	2711.88	1552.08	2698.55	6482.3
n217	168.903	46.5541	64.4102	87.9172	73.6499	235.673	36.1697	77.5884	56.8791	0.388	158.765	123.564	130.279	117.022	212.527		n217	206.48	113.118	121.86	40.5653	87.1137	144.751	39.0232	48.6105	43.8168	154.625	213.617	184.121	34.6785	137.22	65.1102		n217	202.964	88.9274	239.597	77.1218	94.3257	150.371	108.656	41.1391	182.282	177.188	197.097	96.8951	141.859	113.499	111.779
n218	44.7361	98.0682	55.8311	30.9769	30.1676	35.8975	60.7801	9.5274	35.1537	32.0496	19.0874	88.8534	92.0799	49.5383	24.508		n218	34.142	67.059	38.8531	23.4239	22.2526	21.1798	56.3318	26.6515	41.4917	45.8623	24.763	35.3127	26.4652	44.7859	58.5606		n218	25.8398	18.8045	57.0664	15.6359	42.6809	46.1923	39.6641	32.0805	31.9579	35.3266	34.8385	49.8619	28.201	17.6803	61.1574
n220	151.932	177.863	156.836	117.909	221.322	163.089	85.2413	57.7919	71.5166	228.685	204.73	159.294	193.972	106.162	92.1699		n220	112.193	108.079	221.794	184.599	128.901	176.001	100.076	124.601	112.338	172.054	183.873	177.963	161.62	200.821	325.551		n220	160.947	112.985	259.256	181.663	210.28	222.046	132.171	72.2687	166.343	142.672	179.774	144.257	119.868	95.0941	124.306
n222	399.763	932.562	201.072	140.336	190.875	431.138	337.907	119.007	228.457	185.126	144.352	366.54	207.64	271.27	284.554		n222	393.249	257.491	231.131	47.4684	253.945	412.487	307.276	88.3827	197.829	371.479	166.368	268.924	31.0281	274.582	193.886		n222	764.041	247.873	708.893	249.494	397.286	535.774	202.455	86.8825	182.848	323.87	242.779	344.034	284.402	394.766	401.377
n224	62.9619	122.085	78.6863	40.1984	62.6629	37.3166	73.5327	18.8551	46.1939	81.2749	44.463	74.0445	110.916	65.6833	33.3009		n224	48.9251	57.5174	80.8987	97.0309	37.0455	52.2999	77.291	51.4351	64.3631	79.2117	48.8857	64.0487	65.1591	84.6354	128.583		n224	36.9377	34.5625	81.6405	33.8399	95.5592	87.2599	75.5168	63.3101	66.5858	46.8889	68.073	56.2426	52.5278	46.6826	75.8685
n225	84.8028	261.312	85.8579	45.6596	50.2793	94.7105	115.221	27.4982	71.3597	180.876	28.2137	85.9543	95.0587	53.2551	44.5883		n225	83.6391	31.3893	46.1418	40.4877	38.1202	65.0988	48.2754	25.6948	36.9851	70.8883	36.1484	53.5183	33.4009	72.8308	74.2603		n225	72.7158	19.4348	76.3843	58.54	61.4309	83.5393	42.4419	34.9332	50.9709	41.8544	62.4912	60.4526	46.8307	45.3998	52.6133
n226	87.7651	174.121	147.922	60.9243	46.7412	36.7384	103.289	26.8992	65.094	99.6016	34.335	156.081	228.053	74.6269	40.8466		n226	67.4481	81.7282	139.148	129.375	32.3674	44.1138	136.644	109.704	123.174	82.2282	71.9409	77.0846	98.6512	161.687	249.268		n226	32.5758	20.6429	63.6877	36.6347	60.2796	55.88	88.7597	62.3592	99.11	37.4599	87.385	97.7503	31.9041	26.0463	91.4791
n228	77.7233	291.768	84.6515	38.7212	26.6294	117.941	34.1562	20.2814	27.2188	44.533	29.6605	128.5	63.168	23.9271	0.388		n228	21.9987	74.5051	71.0801	24.8976	26.0456	36.1876	37.3238	75.9909	56.6573	36.0307	21.7032	28.867	25.3701	49.0785	90.3452		n228	17.9995	39.4999	43.0046	26.1353	47.6151	34.6793	87.9199	15.765	25.3236	85.3727	129.345	25.1283	26.4918	12.4933	120.323
n229	52.2172	36.8082	34.7185	56.0897	24.9534	75.842	25.6544	33.3459	29.5001	0.388	45.6316	29.226	87.5241	35.3098	34.6105		n229	69.5159	42.0011	40.2385	20.6317	23.4537	55.2885	29.708	39.59	34.649	35.5838	51.2339	43.4088	0.388	25.0401	20.4192		n229	63.1087	37.714	101.504	61.0327	39.9671	72.9389	39.5349	0.388	60.356	42.665	54.2146	25.3914	46.7737	29.7832	58.4592
n230	83.4471	150.975	116.488	57.7013	29.7952	85.0397	81.5124	25.9293	53.7209	47.3661	71.8976	99.5095	158.49	70.0389	29.0603		n230	65.9521	72.3649	118.969	54.449	29.4594	44.6985	100.201	57.1754	78.6884	62.9001	35.8637	49.3819	37.2338	107.028	103.541		n230	38.318	35.613	89.4222	35.4262	78.2072	73.5707	58.9793	27.4761	73.1392	57.8964	71.7301	69.2014	29.5683	32.9623	72.2068
n231	77.5225	146.102	173.324	83.8884	89.6648	90.1379	112.462	36.9115	74.6867	70.7393	61.1575	78.589	114.859	102.503	95.1633		n231	80.7793	135.545	203.241	50.3382	69.3496	69.7765	101.586	40.2733	70.9297	153.117	78.8433	115.98	43.1656	99.8025	74.5492		n231	89.335	33.5119	147.854	67.3777	129.194	133.171	148.966	76.823	69.9838	65.3628	114.717	84.2652	91.2116	131.849	154.371
n232	49.6566	149.582	125.67	47.7188	48.5102	64.0163	89.2684	23.5332	56.4008	109.872	47.8019	66.0524	90.5029	78.5179	39.6618		n232	41.7096	123.64	112.282	45.1415	52.2177	61.1357	101.775	48.9749	75.3749	105.02	56.215	80.6173	27.469	67.4651	115.58		n232	77.685	24.1622	132.359	32.0271	110.362	108.601	160.53	85.5313	70.6311	74.0238	117.989	117.485	58.9656	100.002	210.453
n236	86.2588	131.483	44.7051	32.2751	44.3203	87.1946	66.9699	24.1608	45.5654	73.838	41.6249	54.3776	45.2953	58.7723	67.0383		n236	75.0596	48.2433	57.5869	41.2633	55.9475	78.1575	50.2266	26.8337	38.5301	78.5972	64.327	71.4621	35.9561	61.8847	68.5776		n236	109.764	67.9693	92.9718	46.9076	57.8125	78.555	39.8579	23.7225	57.4434	66.3015	63.9668	69.2672	51.3884	60.7933	63.727
n237	94.0412	141.838	79.4236	48.0322	78.0261	80.5197	47.8783	25.1306	36.5045	42.5852	47.3011	100.842	120.466	95.1856	27.3142		n237	115.889	70.7598	83.5492	22.5707	47.4131	67.0478	63.1923	39.3166	51.2545	102.45	36.3618	69.406	0.388	94.2937	77.4387		n237	90.881	46.3284	114.474	56.8783	78.2072	65.0062	62.5323	25.9246	57.6861	73.9385	71.4735	58.4791	50.7617	48.6904	71.2432
n238	47.598	123.912	143.231	44.1824	93.203	67.6954	80.0955	27.2415	53.6685	203.453	47.0228	46.5422	87.1736	63.0118	42.0315		n238	45.4053	130.15	90.7777	77.0197	86.5448	68.2822	93.9074	47.7449	70.8261	69.7152	87.0264	78.3708	54.4817	55.3028	88.5152		n238	91.5435	34.9827	125.942	72.5897	146.135	149.949	168.605	88.5842	97.1683	49.2354	125.752	87.4227	86.4259	70.8326	185.785
n239	39.6148	109.641	36.7962	14.1008	43.6685	42.0468	48.9224	10.9251	29.9237	38.4241	20.8125	64.5636	56.1591	27.9923	17.7106		n239	31.0182	18.1024	32.7089	29.9392	26.8674	40.7354	36.9461	29.4761	33.2111	25.0818	27.6094	26.3456	32.7621	37.7747	56.9233		n239	25.7294	27.9966	35.5641	30.3653	38.7336	31.5203	29.6512	24.5733	27.2654	28.1163	31.3097	42.2313	23.5293	16.6763	30.5144
n240	24.1003	169.683	76.2064	42.3471	49.4413	26.0165	47.58	20.7663	34.1731	62.9482	30.6066	51.9487	56.5972	29.5604	27.0648		n240	36.1219	43.5616	59.6952	85.8619	28.5743	20.0104	51.1707	100.957	76.0637	41.0582	43.8334	42.4458	59.501	47.0753	123.286		n240	25.7294	124.488	64.9847	21.5276	44.4901	47.5261	33.2041	26.275	31.9579	24.4044	29.385	88.8699	22.9026	24.5404	60.3865
n241	57.5394	115.037	69.504	36.7068	95.8101	69.1671	88.7464	30.7786	59.7625	73.5724	61.6027	124.426	111.793	86.5323	55.5015		n241	68.284	55.9568	76.0195	58.2496	69.9818	75.2989	62.6259	47.3804	55.0031	85.8033	75.0007	80.402	53.9342	111.464	104.311		n241	55.4893	42.8091	91.4701	48.947	83.7993	69.2884	56.3953	27.1758	60.7605	75.3891	84.8828	103.276	65.1186	55.7179	83.5132
n244	105.188	175.6	121.113	66.878	112.849	116.47	99.4854	46.6386	73.062	117.486	100.779	117.688	154.635	94.4886	100.526		n244	91.0307	85.206	169.086	101.53	77.5047	117.983	104.355	68.8383	86.5969	138.76	139.399	139.079	72.7336	118.404	121.648		n244	99.4942	86.6162	167.65	95.5525	125.822	162.445	95.2842	65.8626	104.369	102.055	101.628	86.8307	70.303	75.908	110.237
n245	80.5852	94.9356	50.7373	30.4845	56.1453	88.456	64.8072	27.4127	46.1099	35.4139	69.8943	78.1972	91.5542	51.9194	122.166		n245	76.6435	51.186	62.4059	54.8368	52.3441	95.3742	54.6324	45.6492	50.1408	87.9261	115.917	101.921	46.9985	84.7785	67.4218		n245	87.2921	65.1854	92.4257	82.0316	88.4046	118.219	41.2791	35.6839	132.201	59.987	99.1262	70.517	61.1305	123.148	100.922
n246	89.422	225.809	241.689	43.1081	33.2402	64.4368	153.106	6.90308	80.0046	78.5303	35.448	190.243	149.991	94.779	15.4656		n246	71.7158	132.558	143.244	51.1914	32.7467	32.0296	204.179	59.5444	131.862	110.494	25.19	67.8421	50.8314	117.831	156.033		n246	31.4163	26.0532	96.1801	0.388	138.322	29.7652	113.953	76.1223	42.0712	34.6867	93.6726	108.012	16.009	30.5082	98.6741
n249	926.354	1920.73	1207.44	635.341	663.128	1077.4	1306.44	493.2	899.818	1088.8	960.378	1547.49	1317.68	1161.97	1306.34		n249	991.13	1014.22	1256.25	731.804	1042.96	885.72	1298.97	654.715	976.842	1228.51	1293.23	1260.87	472.266	1304.95	1494.07		n249	1187.69	761.582	1526.12	392.86	1502.55	1089.03	1050	830.589	1175.4	983.002	1097.06	1036.97	909.096	1154.13	1128.65
n250	151.731	364.775	230.831	129.011	81.8436	91.3993	152.286	35.9131	94.0995	115.538	82.1369	380.487	307.692	176.317	69.2833		n250	173.13	186.865	254.021	138.372	88.947	120.777	220.481	196.31	208.395	199.928	114.778	157.353	129.223	335.895	349.052		n250	73.7649	130.528	159.117	53.7058	191.118	108.11	215.375	99.3444	141.909	61.779	221.35	162.413	71.1575	70.2749	253.88
n253	128.284	193.091	137.601	104.749	221.415	150.685	122.828	76.5044	99.6662	104.825	161.658	187.971	236.289	152.099	323.156		n253	225.927	166.265	155.292	62.7482	225.181	199.649	135.574	98.5877	117.081	218.586	242.934	230.76	40.7016	160.9	155.455		n253	251.165	146.602	260.212	82.6359	175.658	159.427	107.041	62.8097	150.647	188.281	141.022	138.271	110.81	410.327	138.696
n254	145.656	204.49	86.4611	82.3217	81.5642	136.757	124.916	56.2801	90.5981	150.952	86.7001	100.528	85.9471	87.8681	125.907		n254	132.432	84.6264	107.283	78.8812	81.1713	126.104	103.852	58.3144	81.0832	146.972	113.213	130.092	58.0408	94.7945	123.671		n254	206.221	111.724	193.657	102.426	122.368	187.367	70.801	48.8965	103.641	122.577	107.723	122.155	97.0227	125.993	137.861
n256	572.733	1528.02	1149.13	524.683	543.296	615.513	690.879	279.347	485.113	898.893	519.032	830.944	901.437	777.746	632.094		n256	544.644	949.973	957.352	519.36	688.818	608.043	794.688	576.993	685.84	1017.85	808.357	913.105	451.094	938.001	1279.38		n256	943.097	512.396	1205.15	502.991	1031.99	895.134	1170.74	689.555	799.434	635.112	1215.75	1004.74	670.328	998.572	1826.56
n257	44.3344	107.031	57.5067	35.4534	51.676	53.6623	44.0003	23.5618	33.781	54.3603	55.4257	55.8664	68.5124	54.9393	38.7887		n257	33.1741	55.4218	61.5626	33.4295	45.643	36.3176	45.3802	39.0888	42.2345	56.9788	53.2263	55.1025	30.7543	57.2344	70.6966		n257	74.5931	35.5079	95.4292	43.2819	93.0099	86.9089	89.3411	46.0437	63.3495	64.7655	88.7965	82.4234	44.8936	89.6841	136.576
n259	5860.68	13346.6	8256.3	4326.43	2783.05	5824.54	10420.2	2433.91	6427.07	8165.38	5195.94	10902.4	10516.7	6921.95	5202.11		n259	5301.56	5945.29	6711.34	5045.84	3562.5	4120.52	8489.11	4639.73	6564.42	7218.93	5748.3	6483.62	3564.49	8787.13	8935.89		n259	5153.16	3590.29	7416.72	2441.46	6659.87	6752.99	6459.75	4327.96	7377.02	4494.04	7494.07	7299.76	5204.59	5646.58	6369.04
n260	53.4724	77.4452	137.064	117.327	82.4022	67.9582	62.3462	33.3744	47.8603	38.4241	29.438	70.9103	116.086	62.3149	0.388		n260	44.9654	44.5425	203.783	23.0361	42.419	98.8825	61.1782	43.508	52.3431	81.6137	0.388	41.0009	44.4432	26.3278	238.095		n260	18.4964	29.3098	98.0232	44.3394	134.951	105.372	97.4806	56.4536	0.388	38.3559	29.5133	45.7834	23.8141	19.9112	18.6299
n261	63.0121	0.388	17.8954	17.4581	38.3613	111.056	0.388	8.32934	4.35867	0.388	34.6689	30.0096	29.788	29.8507	14.842		n261	87.2029	40.8864	63.9118	0.388	63.5968	56.328	0.388	0.388	0.388	76.7538	45.1854	60.9696	0.388	50.3663	20.0339		n261	87.0161	12.5013	107.785	22.3585	81.4967	66.691	28.1008	19.0681	27.3463	81.3622	49.8518	15.5901	13.2174	18.74	32.9556
n262	50.711	46.8152	79.2225	40.3327	44.5996	57.5516	65.4784	29.8943	47.6864	26.7375	36.8948	41.841	60.8025	43.15	32.8644		n262	40.2137	81.104	82.2842	19.7009	49.12	46.5826	75.0252	27.7449	51.385	40.332	32.5193	36.4257	23.7274	54.8735	43.5352		n262	63.1087	36.716	105.259	46.4544	100.164	82.6266	120.413	56.804	83.1715	49.2354	74.8098	60.1894	52.0721	42.4438	103.364
n264	51.213	62.3912	48.0563	33.1256	62.3836	47.9334	47.3563	19.9676	33.6619	35.3254	48.581	62.9966	88.1374	40.3624	40.7843		n264	47.0773	37.364	68.008	35.291	48.6143	43.3342	52.6813	46.6059	49.6436	51.0016	63.8289	57.4152	20.7158	68.7529	61.0649		n264	50.0784	39.3424	64.7117	24.3224	58.7171	47.4559	50.7752	33.8822	54.8544	41.1291	58.5133	49.9934	42.5578	45.6229	49.0801
n265	55.28	66.133	48.1233	31.6932	81.1918	65.8559	56.5292	23.4762	40.0027	38.6012	50.9738	74.4362	107.762	48.2026	36.6684		n265	58.3406	57.8741	67.5261	52.5099	93.6251	79.5218	80.4381	62.9157	71.6769	67.7601	89.8728	78.8164	56.2157	83.0615	84.1809		n265	38.4284	30.4129	52.9707	36.1815	56.8257	53.9846	68.0879	26.5252	55.5016	37.0332	60.6947	37.6266	41.4184	37.6472	48.6946
n267	300.45	572.833	380.362	191.905	392.924	289.177	461.929	178.111	320.02	350.066	431.107	381.897	387.244	484.116	223.316		n267	327.253	268.414	439.01	177.076	336.317	374.22	481.558	173.303	327.431	368.183	290.041	329.112	201.135	392.199	430.055		n267	371.861	243.723	461.856	238.239	458.799	328.471	307.041	254.392	360.518	338.846	226.996	363.242	240.99	267.435	219.704
n268	156.601	337.713	184.115	94.408	167.691	179.12	170.259	56.7365	113.498	146.525	127.49	223.622	190.555	155.99	85.4973		n268	174.362	143.66	159.87	74.4602	130.607	130.977	145.707	89.5216	117.615	182.667	121.325	151.996	72.8248	190.304	227.019		n268	166.302	106.576	239.392	108.696	220.312	163.077	171.318	95.2405	164.725	132.859	177.208	214.906	109.898	92.5843	167.797
n269	158.61	372.433	212.131	114.91	111.732	140.647	190.618	28.8104	109.714	155.378	95.882	363.171	241.283	123.817	87.6176		n269	174.45	167.291	225.167	199.491	83.0678	95.0494	198.389	234.989	216.689	213.056	145.02	179.038	147.201	297.834	381.511		n269	57.0905	134.415	128.741	42.9042	125.658	95.2628	109.561	44.4422	94.4175	66.8561	187.987	140.508	40.108	50.5867	132.722
n270	67.2297	243.909	92.9625	62.0882	38.2682	110.846	168.245	24.5316	96.3884	279.77	111.909	148.951	135.097	56.0427	43.154		n270	75.3236	102.417	139.931	182.272	67.7692	83.6798	155.274	195.581	175.428	100.16	101.258	100.709	152.95	137.22	280.86		n270	60.4033	136.884	89.0127	33.3867	66.4474	100.528	73.385	44.4422	79.288	63.5709	123.314	97.3556	29.7392	33.4084	80.8151
n271	143.547	400.54	302.346	95.9748	78.3985	159.095	266.015	61.9851	164	259.938	94.9917	250.889	262.485	197.514	83.1275		n271	124.029	123.016	190.772	164.355	52.2177	96.8035	208.585	124.374	166.479	222.999	99.7638	161.382	169.925	251.832	326.514		n271	113.132	84.5677	210.859	100.462	162.418	179.223	156.331	122.416	179.693	122.193	204.604	246.744	93.2625	94.8711	182.765
n272	145.405	183.171	181.568	133.801	175.978	151.684	128.72	54.5401	91.6298	101.284	141.458	211.712	208.954	168.302	85.3725		n272	154.739	122.258	190.29	84.3882	172.584	127.664	166.478	119.544	143.011	211.492	208.209	209.85	33.2183	209.263	164.413		n272	126.273	96.0185	192.906	49.3247	216.365	83.3989	171.382	54.3016	154.207	122.491	152.699	115.906	96.7948	84.3856	152.187
n273	41.9244	97.6331	85.3887	24.7995	28.2123	42.2571	79.4988	16.8298	48.1643	57.0164	33.4446	83.2902	78.062	42.0466	19.1449		n273	42.8975	35.5359	59.635	44.8312	17.8906	22.999	63.3812	32.4374	47.9093	53.3478	25.19	39.2689	40.7929	68.3236	84.9515		n273	33.9561	22.5864	51.1959	30.8185	41.6941	54.827	43.7339	34.6829	53.479	31.2735	70.5111	73.1483	29.6822	32.8507	57.0459
n275	114.526	307.518	215.885	54.1649	36.406	95.4463	142.815	10.4687	76.6416	100.841	44.7969	206.228	181.707	96.5794	39.3499		n275	106.914	174.915	156.195	54.9144	45.8327	34.5634	212.865	81.0023	146.934	156.077	47.1067	101.592	56.7632	170.773	131.954		n275	47.8147	43.6495	152.564	0.388	135.526	44.0863	94.832	49.1967	71.0356	57.3845	106.697	95.5137	29.1125	43.6708	128.739
n276	22.6944	57.8663	18.1635	11.1911	60.6145	30.6942	19.4645	11.296	15.3802	0.388	0.388	81.4881	24.1808	19.3391	43.154		n276	20.5908	33.1282	15.1798	0.388	57.4015	43.724	21.5257	29.0661	25.2959	33.7962	35.4368	34.6165	19.4382	46.8607	34.5777		n276	42.5142	252.232	20.7514	32.2537	38.5691	18.3225	0.388	10.4099	20.712	13.6955	28.0376	0.388	37.2594	0.388	44.3262
n277	67.782	86.3209	84.5174	62.8044	103.259	62.2819	67.0445	22.7916	44.9181	54.4489	40.0668	75.6899	124.759	48.4349	63.7956		n277	58.6486	69.7343	104.873	111.69	54.8728	57.6273	89.7533	80.4556	85.1044	97.1991	85.9591	91.5791	102.667	91.432	99.6879		n277	40.6369	48.8497	101.163	56.274	127.22	77.151	82.6873	36.1343	87.7832	37.7159	85.4602	53.0193	48.6538	57.7815	113.771
n279	60.3511	171.076	65.3485	19.2487	57.635	37.9998	119.323	11.8379	65.5804	120.319	29.1041	98.5693	85.7719	30.3153	14.3431		n279	32.6461	19.6183	43.8528	97.3412	0.388	27.027	57.1501	44.1913	50.6707	38.0976	25.7593	31.9284	126.029	78.5543	137.926		n279	16.84	0.388	24.9836	19.7148	68.6678	16.6377	40.0517	17.2664	35.356	23.0391	111.381	98.0792	13.0465	18.9073	25.6321
n280	88.0664	24.1907	37.8686	47.3159	74.2086	77.2611	15.4374	17.7141	16.5758	0.388	63.8286	41.2925	70.8779	91.2364	71.1542		n280	81.7912	45.8356	59.9964	16.9087	96.1538	62.0452	14.2246	20.1367	17.1806	73.2345	95.4231	84.3288	0.388	89.6434	35.9262		n280	83.2616	25.8956	88.057	34.2176	106.826	84.0307	70.6718	32.2807	70.9547	51.198	107.21	62.8865	41.8741	44.7305	54.3478
n282	61.4054	154.194	111.93	62.0434	63.3147	78.9429	79.8717	34.1161	56.9939	90.7481	58.2638	97.3156	97.3366	95.1275	49.1407		n282	56.9767	98.0917	91.1391	67.8673	70.8668	70.6861	87.4245	60.1822	73.8034	94.6853	80.978	87.8317	73.3724	113.897	147.846		n282	93.1999	49.1123	137.615	49.8535	132.319	88.8043	133.14	80.3764	97.2492	77.3517	117.861	99.9868	75.1456	112.551	177.755
n284	65.7234	118.604	114.477	67.2361	97.7654	65.0675	95.16	45.7828	70.4714	155.821	71.2298	89.0101	132.381	87.7519	85.4973		n284	58.1206	61.9315	82.6456	106.494	86.608	86.6034	81.9486	72.7107	77.3297	73.6814	124.74	99.2108	72.5511	104.024	133.88		n284	82.3781	68.9148	97.8184	75.6111	129.276	99.8961	111.434	81.6275	128.722	66.8561	104.131	101.237	79.7033	90.9669	87.0465
n285	93.5893	111.121	117.024	77.9348	363.222	93.5542	102.021	72.3683	87.1947	143.338	164.997	119.96	128.264	80.7829	165.257		n285	69.12	89.1742	139.63	259.913	242.755	198.805	105.614	109.658	107.636	59.716	224.931	142.323	193.013	132.498	185.217		n285	147.309	142.872	131.198	289.15	204.03	143.912	141.408	110.755	157.362	60.9683	124.341	107.354	113.658	102.345	126.298
n286	44.3846	32.1963	61.126	188.279	45.0652	152.104	42.5833	97.3278	69.9556	33.112	245.075	76.6302	335.903	56.5073	140.999		n286	82.5832	103.353	208.722	181.807	64.9244	98.9475	106.181	261.686	183.933	94.7971	253.892	174.345	90.4379	92.4336	84.4699		n286	125.444	55.7306	233.59	109.904	102.796	249.986	148.385	121.065	365.696	98.3429	231.359	66.3071	195.527	116.232	186.748
n287	16.2677	62.3912	60.4558	23.5461	0.388	58.2874	113.506	70.3715	91.9387	50.4648	106.678	46.934	29.5251	43.2081	63.6708		n287	0.388	10.8793	37.2869	32.3436	31.2295	37.552	57.9053	19.7722	38.8388	18.7695	57.9939	38.3817	33.1271	30.0481	133.303		n287	34.8948	69.8603	43.8237	27.3439	42.1053	60.7941	35.0775	26.7254	150.728	35.028	75.3872	117.485	31.6762	34.5797	74.9692
n288	161.271	540.289	99.1957	68.3104	430.168	308.308	106.57	49.7478	78.159	79.2386	40.1224	477.254	112.318	95.5921	132.206		n288	94.0225	290.53	214.445	70.7372	388.725	379.353	178.059	231.207	204.633	150.659	227.35	189.004	78.8479	178.786	183.773		n288	179.001	1457.09	175.227	144.5	285.691	107.969	130.814	55.803	67.1521	94.0764	238.095	15.3927	210.681	65.813	384.996
n289	30.2257	18.4476	15.9517	27.6196	25.6052	55.0814	21.0307	19.0548	20.0427	0.388	52.5876	21.0772	22.9543	27.5858	39.4747		n289	45.9773	29.4721	39.6964	22.1054	19.6606	47.7521	12.7769	25.3303	19.0536	38.6562	64.4693	51.5627	0.388	29.8334	0.388		n289	23.4656	26.5784	38.9089	15.6359	22.6974	36.996	17.4419	0.388	30.0162	20.9059	30.4115	15.0638	18.8576	19.0746	16.4457
n290	173.773	450.313	206.568	114.865	101.862	193.941	194.869	58.0487	126.459	263.568	145.019	233.103	264.763	175.562	102.896		n290	170.534	159.265	246.973	177.153	96.7228	133.901	265.358	187.973	226.665	241.825	127.444	184.634	184.526	207.117	276.044		n290	134.72	223.185	218.641	107.94	240.296	229.277	171.641	131.775	175.485	111.228	205.182	185.831	106.309	86.5608	172.615
n291	132.351	284.807	86.126	60.4319	163.408	228.577	93.743	37.0256	65.3843	66.5781	36.394	226.443	60.9777	45.8215	86.4327		n291	50.5091	249.376	140.594	49.5625	240.227	246.232	131.231	142.916	137.073	68.8773	171.349	120.113	47.6373	143.229	126.271		n291	148.8	704.853	149.765	116.249	248.931	92.9462	160.659	54.4517	59.1424	70.696	239.507	16.3794	161.173	45.0651	384.032
n292	327.713	290.637	282.909	286.671	418.622	317.454	230.293	162.479	196.386	138.734	319.533	352.436	474.593	318.718	396.306		n292	339.044	275.192	415.638	338.018	445.051	450.689	278.512	273.576	276.044	288.972	426.736	357.854	217.744	351.062	339.132		n292	387.1	364.166	429.022	367.405	487.418	467.89	327.067	320.705	381.311	257.483	313.418	259.505	318.3	237.875	416.088
n293	29.3722	57.3442	29.2225	16.6076	32.7747	25.9639	62.3462	11.8094	37.0778	31.1642	27.8242	89.0101	68.5124	31.4769	77.7021		n293	47.6052	57.6512	53.31	48.6318	50.4476	16.1772	65.4582	34.533	49.9956	79.8262	139.47	109.648	75.1976	66.6781	26.8724		n293	33.5696	14.9175	42.3902	0.388	40.1316	20.4987	35.2067	30.9294	59.7087	22.7405	43.2434	20.3263	20.7377	35.4163	66.0397
n294	161.321	168.465	250.804	90.6031	200.186	189.421	154.076	60.7585	107.417	107.039	115.915	158.51	158.139	167.199	187.084		n294	129.264	278.134	281.308	108.277	230.301	175.156	165.597	75.1253	120.361	279.084	189.708	234.396	83.5022	210.837	179.631		n294	224.994	48.8497	355.982	143.518	371.711	277.786	339.406	239.978	233.9	179.748	300.651	244.376	164.534	287.681	468.573
n296	121.656	229.551	67.9625	52.5534	58.7523	116.47	116.265	20.1102	68.1877	113.59	44.9638	112.203	103.207	50.7579	65.7288		n296	95.8264	62.199	86.9827	44.2883	48.235	88.6175	80.5639	42.7335	61.6487	99.0984	64.8963	81.9973	43.6219	77.9104	95.7389		n296	112.635	57.359	174.339	68.5107	95.6414	160.269	68.1525	29.428	80.5825	58.4084	100.153	83.2127	67.2265	98.8868	97.7747
n297	61.4557	0.388	26.2735	65.0874	24.9534	91.7672	0.388	33.7167	17.0524	0.388	74.6244	34.7891	52.3918	39.5493	45.1495		n297	81.7032	34.6442	53.4305	24.2771	22.3158	75.039	0.388	24.7836	12.5858	40.2762	102.254	71.2652	28.4729	42.9974	0.388		n297	74.5379	34.0372	92.2209	43.5085	24.5066	90.77	36.4987	15.6649	63.754	39.5931	77.0553	24.7336	48.5398	29.1139	35.718
n298	350.207	466.411	375.469	266.258	363.222	347.149	324.334	119.549	221.942	255.069	265.999	385.188	509.813	271.328	189.079		n298	323.689	323.034	427.083	247.347	293.961	315.619	374.434	243.827	309.13	360.363	301.355	330.859	86.97	388.908	380.452		n298	259.833	242.515	412.639	130.752	406.168	304.602	318.152	177.419	325.162	220.237	341.777	287.528	208.915	210.49	336.044
n301	39.9663	115.646	31.5013	18.2191	77.5605	36.8435	35.6477	18.2561	26.9519	29.0394	12.6878	74.3579	27.3349	13.6477	31.6172		n301	16.587	107.232	51.9848	22.881	89.3896	47.5572	39.212	34.533	36.8725	38.1534	61.623	49.8882	0.388	50.6525	36.2151		n301	36.9377	160.311	51.742	45.9256	73.602	30.2567	43.0233	15.6148	21.3592	20.7352	84.6903	0.388	77.5384	16.3417	141.137
n302	42.075	57.3442	64.5442	43.2424	43.8547	72.9513	67.2683	22.5349	44.9016	24.3471	35.8932	53.359	71.2283	45.8796	34.2987		n302	40.2137	62.422	63.0083	31.9558	55.3153	43.854	71.6264	41.4579	56.5421	54.0181	56.8554	55.4367	28.8379	64.5318	50.8553		n302	64.4338	40.6555	103.894	49.6269	99.3421	67.8844	65.6977	56.3035	82.6052	38.5265	80.2633	60.7157	50.4769	42.1649	70.665
n303	48.1503	75.0957	75.3351	46.0178	64.3389	70.481	74.353	26.9277	50.6404	0.388	39.8998	58.6871	77.7992	73.2331	41.2208		n303	49.1011	78.9192	62.1047	22.8034	49.6258	40.5405	90.6974	15.9909	53.3441	56.8671	43.6911	50.2791	24.0924	71.9008	36.6967		n303	66.4215	39.8676	134.475	38.4476	187.582	85.3645	95.5426	61.2582	89.3204	71.4639	88.0907	65.3204	58.6238	58.0604	102.85
n304	55.4808	76.401	97.7882	59.268	55.959	68.0633	73.6073	28.354	50.9806	41.8769	44.9638	47.8743	63.0804	74.9753	45.8355		n304	45.1854	88.8621	89.0308	26.6816	50.1315	48.4667	91.075	42.779	66.927	48.432	53.5109	50.9715	23.2711	67.6082	42.6684		n304	86.7952	37.2413	140.072	66.6979	135.033	99.1239	123.902	78.3745	105.34	52.734	93.3518	88.8699	72.4109	53.487	123.728
n305	83.0957	109.729	84.5845	40.7356	58.1937	58.0772	129.689	32.2334	80.9612	58.0788	52.9215	78.3539	111.53	88.2165	95.2256		n305	72.5958	84.9831	69.032	33.5846	68.7807	43.0094	140.861	54.9886	97.9248	73.0669	82.4012	77.734	46.0859	97.7278	73.0082		n305	55.8758	35.0877	93.0401	38.9008	52.3026	53.2124	63.3075	58.3554	74.3528	46.3769	68.458	55.3217	116.108	66.3707	83.1278
n306	20.2342	80.8388	121.917	63.3863	0.388	48.459	187.411	85.8892	136.65	103.497	89.1486	46.4639	59.4883	47.3314	105.016		n306	0.388	20.1088	125.414	110.837	57.1486	64.1892	140.106	91.6629	115.884	32.7349	210.344	121.539	69.9958	37.9894	138.696		n306	27.3306	103.215	50.7181	24.5491	82.648	47.1751	80.0388	47.6953	126.618	31.9134	50.8142	77.424	72.354	25.2655	65.3973
n307	107.949	260.79	186.059	71.1306	49.5345	95.604	145.648	31.9196	88.784	152.014	67.3901	172.614	180.918	84.9062	37.1049		n307	93.1426	100.99	127.763	109.751	45.2005	50.1559	129.721	92.4374	111.079	128.984	59.844	94.4142	98.925	123.913	231.257		n307	63.3848	51.7912	166.694	48.796	101.151	115.551	103.036	54.9522	110.761	63.2296	114.396	138.732	58.0541	42.89	108.503
n309	58.2423	91.3679	79.6247	64.6845	44.1341	82.99	54.441	65.8075	60.1243	30.1903	121.091	50.0682	69.038	101.458	121.23		n309	73.9157	61.9315	89.3922	38.5486	60.5624	57.9522	55.073	42.9157	48.9944	60.6656	86.0302	73.3479	33.8572	81.2729	84.5662		n309	99.439	64.6602	90.3096	47.2853	56.3322	65.2168	38.2429	41.8397	66.4239	113.489	70.4469	74.5297	48.9386	100.616	77.7958
n310	796.463	2025.84	1302.28	427.903	339.479	627.97	1095.01	207.891	651.451	1079.15	443.851	963.753	1093.57	663.047	311.494		n310	768.855	555.377	888.501	629.886	219.744	421.713	931.332	512.62	721.976	695.812	376.284	536.048	662.724	1018.99	1332.74		n310	569.745	353.188	870.058	381.379	763.322	765.051	760.401	518.242	772.654	486.211	860.633	925.602	438.34	338.212	821.513
n311	16.6693	309.085	197.922	29.3654	0.388	41.2059	181.52	26.7281	104.124	147.056	62.2705	32.5169	48.7997	95.8244	0.388		n311	23.8026	32.1919	89.0308	54.9919	22.8215	27.6117	138.784	28.4282	83.6061	32.3438	0.388	16.3659	19.1644	32.7667	201.206		n311	21.4227	34.1948	44.5063	15.4848	69.4079	45.1393	65.7623	73.2696	33.4951	50.8567	22.4558	132.088	23.8141	0.388	0.388
n312	54.5268	35.4159	53.6193	21.6212	29.9814	41.0482	61.5258	15.0327	38.2793	18.5923	27.4903	36.9831	35.5704	48.4929	40.7843		n312	48.7492	39.7271	43.0095	0.388	39.9535	30.3404	36.2538	15.5353	25.8945	38.9355	35.7214	37.3285	26.4652	63.6733	36.6004		n312	45.8822	18.857	62.8686	23.1894	36.9243	31.9415	39.7933	33.682	34.0615	28.0309	35.6084	34.6007	31.5053	26.7714	57.9453
n313	90.1249	175.339	146.18	83.4408	46.5549	73.1089	102.096	24.7028	63.3992	70.7393	63.6617	141.664	163.746	81.1313	37.5415		n313	88.8748	78.2058	103.668	59.5681	29.3329	52.105	75.3399	72.0729	73.7064	85.524	54.5072	70.0156	55.2118	117.617	157.96		n313	61.9492	34.2473	124.645	41.9978	85.4441	95.2628	87.4031	66.7134	90.9385	46.2062	93.1593	89.133	52.4139	41.886	91.4148
n314	86.8111	129.307	139.946	60.2976	27.7467	55.5018	93.5193	23.8185	58.6689	63.6565	67.724	94.8083	172.157	60.1661	29.7463		n314	74.1357	56.0906	84.6335	85.7843	43.6833	34.9532	94.9773	107.289	101.133	68.7097	38.71	53.7099	71.6385	113.181	160.753		n314	45.7718	25.1602	90.6509	34.5197	61.0197	101.511	95.478	39.4875	100.647	45.6942	77.2478	89.3304	41.7032	26.1579	84.6053
n315	50.962	0.388	19.7051	47.3159	52.4209	68.7991	0.388	35.2856	17.8368	0.388	90.3172	54.0642	104.433	62.6633	176.42		n315	76.9955	39.5934	44.0937	49.7952	41.7868	84.1996	19.8263	46.1959	33.0111	80.2172	133.991	107.104	29.568	68.9675	38.4304		n315	151.119	173.915	123.826	145.255	61.0197	154.864	72.6744	27.7263	149.757	88.5299	118.951	47.8227	149.607	173.233	105.162
n316	27.5145	191.525	112.332	36.2591	0.388	96.3924	252.666	116.24	184.453	107.127	119.421	64.0152	27.6853	59.1788	125.533		n316	11.2193	22.5611	66.2611	56.2329	49.12	89.7219	119.587	30.3417	74.9644	21.7301	107.947	64.8385	33.5834	27.6872	150.062		n316	74.9796	156.844	59.7969	50.6088	79.852	123.554	46.7054	41.039	179.288	53.8859	83.343	152.94	71.2715	53.8216	92.3785
n317	114.878	97.7202	59.2493	27.4406	66.7598	99.2305	75.6954	14.6619	45.1787	42.8508	88.7034	74.7497	45.0324	50.1771	151.413		n317	93.0546	71.0719	65.7189	58.5598	68.9703	133.381	49.786	34.2141	42.0001	74.24	113.355	93.7975	40.2453	80.8436	68.6739		n317	131.518	33.1442	138.093	80.823	85.6908	126.432	38.1783	43.191	135.437	88.5726	106.312	63.7416	41.9311	124.543	79.723
n318	38.711	34.4588	63.5389	74.5774	160.428	26.8574	26.1764	23.305	24.7407	126.87	53.478	0.388	62.2919	33.6256	0.388		n318	28.3343	13.7328	85.3563	100.987	36.5397	71.0109	33.7362	25.4214	29.5788	28.5453	37.0022	32.7738	18.9819	42.1389	42.4757		n318	33.0727	45.3829	73.7221	107.487	121.053	68.5162	40.4393	49.9475	86.5696	19.1139	34.0686	72.6878	41.3614	29.6716	15.1609
n319	2256.29	3211.89	1771.45	1243.96	1212.01	4173.83	430.01	468.497	449.253	187.251	420.256	4276.71	1278.69	627.214	88.6153		n319	526.913	1630.73	2439.85	265.264	1075.27	1740.71	398.351	1156.22	777.285	1148.07	318.931	733.499	513.059	536.215	3553.13		n319	305.384	2170.13	1674.99	1415.84	2646.79	1789.85	2435.27	440.218	265.939	1422.79	2709.7	950.138	727.471	266.766	3548.28
n320	36.6023	56.9962	36.9973	28.7387	24.9534	41.784	24.1629	30.636	27.3994	30.1018	58.709	32.6736	48.1864	67.5417	58.5572		n320	39.5977	32.9053	57.7676	22.5707	29.5226	47.4922	26.5609	26.0137	26.2873	35.2486	31.7365	33.4926	22.4498	43.6413	55.1896		n320	48.5876	34.2473	49.4211	26.8151	33.6349	49.4215	33.3979	20.8198	47.4919	54.1419	35.2876	59.5316	26.2069	37.9819	37.8379
n321	155.246	31.5872	61.3941	81.1578	247.486	35.7924	25.8036	17.7141	21.7588	104.825	41.0128	39.5687	132.907	62.7795	39.537		n321	89.1388	20.2871	55.84	105.253	26.8674	50.6757	25.9315	27.6993	26.8154	68.3187	40.8448	54.5817	41.5229	54.2296	68.7702		n321	40.7474	25.9481	141.506	125.087	147.286	91.121	40.8269	28.1267	136.812	24.4044	66.5332	73.4772	39.8232	160.461	48.6946
n325	66.4263	45.771	41.756	58.328	61.7318	88.2984	35.4985	35.2285	35.3635	0.388	114.19	79.0591	94.7959	76.3691	66.1653		n325	92.7906	49.8038	87.8863	35.3686	79.7805	88.0327	40.7226	48.656	44.6893	79.4351	109.37	94.4026	0.388	77.1234	52.7816		n325	80.6665	73.9048	116.112	35.1996	91.1184	80.661	60.7881	27.0257	102.67	82.2155	77.6969	65.3204	55.7752	73.1751	63.0204
n327	92.5349	0.388	25.6032	45.4358	45.2514	140.804	0.388	93.1631	46.7755	18.6808	98.8314	65.739	50.4643	35.0775	136.758		n327	59.0006	32.5486	76.5617	16.4433	102.981	198.09	0.388	32.3462	16.3671	37.0362	111.149	74.0926	24.1837	32.4805	20.0339		n327	136.542	50.0053	115.43	121.083	35.1151	81.6438	48.4496	0.388	149.353	53.2033	63.646	22.0366	63.9222	80.7603	71.8214
n328	18.7279	48.8166	42.6944	24.8442	35.8473	16.8187	44.224	10.8966	27.5603	57.4591	28.0467	20.2937	41.1775	37.1102	0.388		n328	22.0867	18.682	62.1649	101.219	13.9711	15.0078	42.5478	26.7882	34.668	14.4123	16.5799	15.4961	51.5614	43.9274	62.317		n328	16.0118	0.388	24.9154	26.8907	42.5164	30.3269	25.7106	11.9614	19.1748	31.0601	26.7544	45.3888	15.4393	0.388	33.1483
n329	51.8658	22.1893	32.9088	18.622	50.3724	49.2999	15.1391	17.9138	16.5264	0.388	38.453	40.2739	30.8393	43.9631	58.8067		n329	40.4336	44.9438	57.5267	27.7674	84.2057	64.0593	14.4134	18.7244	16.5689	68.0952	72.0121	70.0537	24.0012	52.1549	37.7562		n329	92.2613	19.75	120.959	40.2604	76.727	81.5736	63.3721	43.0409	59.2233	49.4488	85.5244	51.9668	29.5113	78.0274	115.634
n331	57.69	20.1009	34.9196	34.6924	39.3855	58.9707	0.388	27.6123	14.0002	20.4515	58.9316	32.6736	55.0202	46.1699	38.7887		n331	44.9654	39.3704	62.948	39.3243	31.672	49.961	0.388	39.3622	19.8751	69.2125	64.6828	66.9476	20.7158	40.0641	35.1556		n331	67.4154	28.1017	94.6101	65.2627	30.6743	108.18	100.517	34.783	80.2589	67.0268	79.5576	64.2679	66.3719	74.7925	104.52
n332	425.169	694.222	135.657	69.5191	64.8045	153.786	113.208	37.5106	75.3591	100.044	120.979	588.438	179.078	84.3255	103.644		n332	193.017	505.841	106.439	38.9365	79.4012	70.1663	112.601	177.54	145.07	199.482	166.012	182.747	96.461	226.291	158.826		n332	164.204	149.175	79.3196	68.5107	112.664	69.148	135.142	32.9313	113.026	158.501	739.244	69.0699	204.756	68.0439	732.154
n333	70.443	201.183	72.7212	38.8555	27.3743	74.6331	26.7731	21.7362	24.2546	42.3196	32.7769	66.1307	48.0112	29.3281	13.0335		n333	13.5512	35.4468	52.4065	30.327	31.103	40.1507	40.1561	76.6743	58.4152	39.3824	16.7222	28.0523	33.9484	52.298	103.83		n333	13.7481	48.6396	26.2123	35.8794	56.9079	28.642	72.739	19.2683	27.4272	62.8883	121.967	25.2598	28.5998	12.7722	114.734
n334	51.6147	72.3982	51.1394	43.0186	37.2439	56.1325	0.388	14.2626	7.32528	27.977	39.1764	49.9115	70.0894	29.27	19.8309		n334	46.2853	33.1282	91.9824	20.0112	33.126	31.8997	14.791	30.3417	22.5664	53.4595	33.4443	43.4519	0.388	50.5809	53.1669		n334	43.6737	29.9926	43.5507	24.7001	46.2171	32.6435	30.4264	12.9623	23.2201	38.3985	77.4403	32.6931	18.8006	32.4603	59.6798
n336	99.0621	276.975	165.617	43.6005	35.8473	84.9872	122.38	10.5828	66.4817	93.9354	18.0857	179.195	121.78	39.317	38.4145		n336	55.7007	59.9697	101.922	90.0503	53.9245	53.8591	110.02	66.4237	88.2219	80.1055	46.7509	63.4282	56.0331	118.976	179.824		n336	47.1521	20.5904	99.0471	46.1522	81.9079	53.4932	85.8527	22.7216	69.9838	32.6387	114.717	61.8998	32.075	44.3959	112.486
n337	63.0121	67.2642	95.4424	58.7308	62.2905	80.4146	88.5226	33.0321	60.7774	47.9858	57.0395	75.6899	94.4454	66.264	63.0472		n337	54.4248	93.8113	124.27	34.9808	69.9186	54.3789	96.8656	60.3645	78.615	63.1794	84.7494	73.9644	40.4278	88.8565	80.0393		n337	97.0097	52.2639	158.093	79.69	146.135	98.3517	89.7933	88.384	124.757	65.1068	109.199	79.3317	84.0901	65.7014	107.218
n339	78.2254	157.675	71.7828	30.9322	59.1248	69.1671	89.4921	21.3939	55.443	57.8132	49.0818	71.1454	80.1647	65.6252	45.7732		n339	64.1043	60.8168	74.6943	51.1138	58.0337	56.0681	97.3061	22.1868	59.7465	63.2911	63.6866	63.4889	42.253	71.6146	87.6483		n339	69.8447	24.2147	116.044	45.9256	88.3224	84.5923	57.2351	62.6595	69.4175	44.8836	53.7014	74.727	36.063	31.791	70.7293
n341	90.627	182.823	70.5764	37.5573	19.3669	53.452	86.6582	13.4639	50.061	56.0425	35.281	100.058	84.6329	56.6816	12.597		n341	68.196	56.7148	62.7673	44.8312	16.7526	30.3404	71.3746	43.1891	57.2818	81.2786	25.19	53.2343	42.3443	91.432	106.912		n341	29.263	30.8856	84.2344	29.4589	44.3257	52.8614	60.3359	18.3674	46.9256	50.4301	62.7478	77.424	22.3898	26.381	58.138
n343	30.2257	25.583	14.008	21.8898	0.388	62.7024	16.4069	21.1942	18.8005	0.388	31.9978	33.6922	41.0899	18.526	24.508		n343	21.1188	11.8602	47.5273	0.388	23.3905	47.6221	0.388	22.779	11.5835	20.3336	27.3959	23.8648	0.388	17.2419	20.2265		n343	30.5329	28.6795	100.958	32.4047	0.388	60.4431	34.8191	0.388	52.9126	31.6575	27.9093	0.388	37.0316	24.0385	42.7202
n344	33.6902	137.922	74.7319	14.5484	77.8399	33.69	42.4342	8.12966	25.2819	80.8322	0.388	57.5118	0.388	0.388	0.388		n344	10.9114	31.5677	27.5887	60.9643	58.6026	48.2718	37.2608	20.2733	28.7671	13.8537	22.2013	18.0275	0.388	26.3994	78.4982		n344	34.177	112.774	29.2158	128.939	89.0625	28.642	115.375	17.4165	23.1392	10.8369	65.0576	0.388	48.141	0.388	83.1278
n345	72.4012	192.395	124.263	53.8963	65.5493	71.2168	125.96	18.4272	72.1937	226.649	69.8386	126.62	113.37	51.3967	34.1116		n345	71.8918	67.282	100.114	145.895	46.3384	53.1445	121.916	136.173	129.045	97.0315	50.9492	73.9904	103.579	95.2953	272.673		n345	34.5083	32.0412	81.2991	42.8287	114.967	89.1553	73.062	35.834	75.2427	39.8491	71.7943	94.9217	36.6897	21.8075	93.599
n346	81.8907	146.798	847.118	1355.82	756.052	783.017	63.3903	340.39	201.89	0.388	122.871	248.225	480.2	384.053	0.388		n346	101.414	93.3654	1905.19	39.014	262.479	1153.2	63.2553	55.5353	59.3953	217.357	0.388	108.873	70.0871	55.1597	2043.36		n346	54.2194	377.456	1227.68	445.358	1938.57	1272.75	725.388	521.345	21.6019	255.009	71.666	437.377	76.6268	0.388	58.5235
n347	692.23	565.872	216.086	66.3408	398.51	253.648	98.3668	24.7313	61.549	243.028	36.394	892.765	306.115	65.6833	104.829		n347	176.518	363.028	132.1	163.967	261.91	182.627	129.154	200.957	165.055	194.119	158.683	176.401	148.114	305.131	416.378		n347	206.939	202.91	194.749	419.827	326.809	115.621	366.602	31.6801	137.864	63.1442	899.45	92.6194	223.671	83.8836	1597.61
n349	1580.58	3077.71	1516.49	950.571	1160.34	1698.74	994.034	302.081	648.058	1120.85	312.243	2639.2	1722.62	458.679	706.491		n349	808.629	1544.85	1526.23	787.726	1639.93	1034.76	994.084	1099.09	1046.59	1353.41	1081.32	1217.37	789.301	1624.96	1854.97		n349	985.556	1277.08	1357.72	1052.51	1473.68	1074.22	1651.81	254.442	850.971	542.059	2163.58	568.807	1172.25	463.647	3170.35
n350	157.053	220.327	150.469	116.611	158.845	139.753	186.591	72.3397	129.465	165.826	143.239	215.708	260.032	131.308	367.183		n350	157.819	151.284	187.218	189.253	149.699	125	161.82	228.656	195.238	139.766	318.717	229.242	103.579	273.724	165.954		n350	186.124	149.018	161.711	87.9234	162.911	179.153	139.212	83.2291	300.647	80.5516	188.693	148.73	159.293	371.62	184.179
n351	13.0543	17.7515	110.724	142.977	98.7896	82.7272	18.9425	41.4755	30.209	0.388	16.6388	32.5952	64.0442	56.3912	0.388		n351	13.6392	11.3697	211.072	0.388	39.5109	137.279	0.388	0.388	0.388	24.2998	0.388	12.3439	0.388	0.388	200.435		n351	0.388	46.486	130.652	52.4217	219.243	141.174	78.553	56.4536	0.388	29.1402	0.388	54.927	13.0465	0.388	0.388
n352	315.362	641.316	299.866	189.801	248.79	331.224	185.472	62.6127	124.043	219.035	80.0223	561.719	333.976	117.37	154.406		n352	160.635	306.759	313.415	170.017	312.611	188.734	180.639	225.968	203.304	264.113	220.235	242.174	163.354	359.647	349.63		n352	214.503	287.268	284.103	204.626	288.158	208.567	310.336	60.3573	165.939	114.172	456.109	119.195	233.185	93.8114	627.698
n354	115.179	219.196	191.756	121.132	215.829	120.674	140.503	80.4409	110.472	266.135	128.548	164.23	232.083	149.951	161.391		n354	98.4223	105.181	142.943	166.449	153.239	143.061	152.19	124.055	138.123	155.407	183.09	169.248	153.042	181.934	250.039		n354	132.898	111.724	161.779	147.37	192.516	164.27	200.452	135.379	179.207	96.551	157.575	177.871	169.263	145.29	154.692
n355	25.7571	25.2349	31.1662	85.0075	74.3948	27.0677	37.8104	33.2603	35.5354	36.4763	44.6299	27.5806	60.8901	29.5023	33.4256		n355	42.4135	32.504	31.0222	0.388	35.7179	30.5353	24.6098	32.5285	28.5691	24.2439	38.71	31.477	20.4421	28.188	36.9857		n355	23.1343	23.7945	27.6458	21.6787	24.9178	24.43	48.062	37.7358	21.6019	24.6177	42.281	33.614	40.222	16.1186	23.2552
n357	49.4055	63.0874	33.378	13.6084	22.9981	37.8947	34.1562	0.388	17.2721	18.7694	21.4802	53.9859	42.2288	33.7418	15.1538		n357	25.8265	29.5167	51.6234	15.7452	22.379	21.9595	40.5967	0.388	20.4923	31.6176	30.5269	31.0722	22.9061	28.9749	28.0282		n357	24.349	13.2367	73.5174	15.938	65.7072	43.3141	25.7106	38.2864	38.754	21.3752	42.4735	38.2844	12.078	29.337	36.4246
n358	238.141	403.933	134.182	105.51	112.942	246.92	215.079	80.7547	147.917	224.967	135.058	167.756	152.269	150.938	216.643		n358	239.522	161.227	166.436	98.427	124.349	192.113	172.331	91.344	131.838	252.885	179.888	216.387	82.9546	171.274	191.767		n358	363.082	209.266	305.196	147.974	197.533	290.983	113.501	64.0609	167.395	177.615	181.763	203.526	176.156	203.128	207.627
n360	49.5059	42.2903	34.6515	30.5293	136.872	24.4397	50.4139	12.2373	31.3256	98.8048	17.4179	72.7908	82.2674	34.2064	93.1053		n360	35.6819	52.5236	49.1537	66.6263	79.9702	50.6757	59.1012	47.3349	53.218	47.594	112.928	80.261	98.1036	67.322	78.0166		n360	53.8329	23.5844	38.4993	52.4217	80.0987	74.3429	58.5271	27.6763	63.754	13.5248	45.6173	29.0751	75.3165	55.1602	59.3586
n361	269.521	519.405	444.839	224.269	277.561	253.332	321.873	117.98	219.927	449.048	226.767	305.737	394.253	294.616	229.676		n361	228.127	316.123	368.713	313.431	259.065	240.644	279.708	221.276	250.492	311.931	306.692	309.311	182.792	351.062	475.227		n361	303.618	178.012	403.424	238.088	393.997	368.556	340.762	222.812	375.324	219.554	370.007	304.828	227.146	318.858	453.734
n363	35.5479	45.2489	73.5925	79.591	41.6201	42.625	29.1595	21.2798	25.2196	0.388	22.0367	28.4425	66.3221	37.1682	0.388		n363	24.1546	18.2361	103.126	22.6483	28.7008	55.0936	40.7855	24.9658	32.8757	47.203	0.388	23.7955	28.8379	20.3898	132.821		n363	11.3739	16.2832	43.8237	29.9121	78.2072	91.2614	53.8114	26.5252	0.388	29.5242	17.3872	25.9176	13.9011	16.007	16.1887
n364	39.5646	144.883	57.6408	24.1728	34.5438	44.7273	46.9834	10.5543	28.7688	43.1164	0.388	81.4097	54.0564	15.9127	22.6995		n364	26.3105	46.549	46.7442	25.9835	36.2869	32.8742	37.072	36.2642	36.6681	35.5838	22.1302	28.857	37.0512	54.3012	66.4586		n364	28.7661	32.5139	32.9019	31.5739	32.3191	24.7108	44.4444	13.0124	27.1845	17.4073	51.2633	16.2479	52.243	16.1186	84.8623
n365	0.388	0.388	0.388	0.388	0.388	0.388	0.388	0.388	0.388	0.388	0.388	0.388	0.388	0.388	0.388		n365	0.388	0.388	0.388	0.388	0.388	0.388	0.388	0.388	0.388	0.388	0.388	0.388	0.388	0.388	0.388		n365	63.5504	35.0877	80.0022	28.3258	122.451	55.8098	57.6873	18.1172	49.6764	28.3722	66.7257	47.8227	39.1965	47.575	56.4678
n366	93.74	53.5155	29.6917	31.8275	47.7654	25.8588	45.8647	19.7964	32.8306	43.7362	36.3383	62.7615	72.4549	41.582	111.44		n366	87.1589	50.6064	36.6243	38.2384	41.9764	23.1289	43.429	65.3759	54.4024	49.214	133.849	91.5313	30.7543	113.324	69.6371		n366	62.6118	19.3823	54.6773	26.0598	45.477	46.0519	29.4574	18.968	68.932	28.2869	68.2655	39.1396	52.8127	40.5475	74.1983
n367	164.183	338.67	149.464	97.7654	183.054	200.774	139.608	47.4088	93.5083	92.6959	55.9265	274.239	153.408	52.5001	173.177		n367	104.406	175.227	153.063	105.253	249.456	191.398	111.468	132.483	121.975	144.626	148.934	146.78	105.404	172.633	183.58		n367	160.174	215.779	163.486	183.098	197.122	140.823	155.168	35.4337	116.424	75.6878	247.719	67.4911	145.79	82.322	328.592
n368	95.1458	281.935	199.062	48.0322	74.4879	120.99	127.228	29.495	78.3615	71.4475	83.6394	116.982	158.314	99.9477	64.5439		n368	61.5524	155.743	190.049	87.3356	89.2631	103.755	121.853	50.9339	86.3935	284.391	88.7342	186.563	67.8968	109.819	132.339		n368	144.327	23.4794	263.011	106.203	269.408	227.873	168.152	72.7691	155.502	107.772	243.356	214.38	56.6868	150.31	295.187
n369	55.4808	132.788	65.9517	32.4094	56.2384	78.2597	48.7732	18.1705	33.4719	38.7782	15.3589	91.6741	57.8237	23.114	60.3033		n369	32.7781	59.4792	43.5516	34.05	92.1079	51.8451	48.5901	38.4055	43.4978	69.5476	52.5859	61.0668	40.5191	70.0406	56.1527		n369	50.2993	70.4906	49.7625	55.6697	76.4803	53.072	50.5168	18.4675	37.7832	27.9029	87.8341	21.0499	58.111	27.2176	113.963
n370	51.3135	0.388	0.388	47.4055	20.8566	78.0494	0.388	42.0461	21.217	0.388	87.0896	29.1477	69.2132	40.3043	138.941		n370	58.0326	11.0576	58.7916	16.5984	30.7237	117.074	0.388	37.2665	18.8273	37.3714	130.931	84.1512	0.388	38.3471	23.8866		n370	133.616	98.6973	112.563	65.4138	0.388	100.668	59.5607	0.388	149.029	47.7848	73.5907	15.1954	118.957	123.427	54.1551
n371	81.5392	56.8221	72.0509	86.0371	24.8603	50.1934	65.553	18.4272	41.9901	27.3572	61.8253	50.1465	96.2853	60.7468	27.6884		n371	61.9924	70.1801	105.114	112.543	22.1893	43.3342	90.8862	51.1617	71.024	56.085	71.3716	63.7283	33.8572	76.6226	165.761		n371	20.5945	11.0831	42.4585	30.2142	49.0954	67.5334	95.801	36.6849	78.3172	27.3909	31.7589	33.2851	34.2969	18.0707	104.135
n372	240.35	324.052	300	246.786	356.331	241.612	206.354	101.464	153.909	201.859	246.8	325.796	407.307	252.279	296.091		n372	268.34	235.019	298.596	221.441	282.393	216.151	234.454	201.412	217.933	258.192	358.139	308.166	148.844	338.756	356.661		n372	271.925	185.944	340.146	161.495	318.174	211.726	247.739	122.316	277.104	200.27	289.615	215.958	206.123	218.856	266.857
n374	0.388	0.388	0.388	0.388	0.388	0.388	0.388	0.388	0.388	0.388	0.388	0.388	0.388	0.388	0.388		n374	0.388	0.388	0.388	0.388	0.388	0.388	0.388	0.388	0.388	0.388	0.388	0.388	0.388	0.388	0.388		n374	77.7402	66.1834	86.8966	49.4002	116.941	92.0336	63.2429	38.0862	69.7411	25.6843	81.2257	59.5974	55.4334	53.0966	67.0675
n376	41.2717	26.7142	36.7292	35.6772	36.1266	115.366	21.2544	8.64312	14.9487	0.388	28.1024	48.266	21.7277	15.5642	27.3766		n376	46.1533	52.702	41.5638	0.388	60.3727	67.7625	13.784	11.2984	12.5412	44.0748	26.6132	35.344	0.388	26.4709	26.6798		n376	54.9924	35.1402	91.4701	30.5919	77.7138	59.7411	57.1705	13.2626	25	35.668	64.416	22.2339	28.6567	18.0149	60.3865
n377	225.839	307.692	185.456	79.4567	180.354	176.544	169.364	38.7371	104.05	118.017	109.293	193.926	205.011	162.437	53.3189		n377	209.076	130.64	161.918	142.87	104.119	123.441	203.927	72.3918	138.16	161.105	93.0037	127.054	147.566	225.861	180.979		n377	101.371	113.142	160.755	89.283	188.487	85.6453	145.026	74.6209	104.045	118.054	138.199	119.326	84.375	83.6048	133.171
n378	77.9242	125.653	225	118.044	106.238	54.5558	122.753	52.8571	87.8052	122.001	116.416	100.842	128.088	98.6701	96.9094		n378	76.6435	158.418	249.383	133.796	61.7003	46.4527	131.986	120.592	126.289	203.448	124.171	163.809	60.0485	107.744	225.767		n378	64.3786	66.1834	241.235	64.3563	215.872	165.253	90.6331	71.6681	110.032	48.5528	96.1748	158.269	79.5324	58.7855	224.394
n379	214.342	438.044	186.394	96.691	51.8622	165.665	176.747	27.5553	102.151	97.4768	67.7796	318.117	221.044	135.199	60.3657		n379	202.916	168.941	161.557	100.676	52.3441	84.9792	157.792	129.567	143.68	205.179	72.0832	138.631	80.4906	231.871	233.761		n379	85.967	111.776	181.78	46.0767	140.214	127.134	143.605	44.3922	119.256	96.8069	177.593	188.199	72.8097	75.5734	157.776
n380	59.7988	187.174	61.4611	16.518	46.0894	22.7053	102.841	9.47035	56.1559	131.651	32.7212	74.0445	86.3851	25.7274	13.5324		n380	29.5663	19.44	44.9371	111.923	15.0458	21.9595	53.8771	53.4852	53.6812	37.9859	26.0439	32.0149	163.719	91.0743	156.13		n380	16.564	0.388	26.5536	36.6347	73.7664	22.6749	41.2145	12.9623	36.0841	27.9456	110.931	98.0134	14.1859	20.2459	18.6299
n381	0.388	106.422	51.2735	0.388	0.388	125.562	0.388	25.4729	12.9305	0.388	83.4725	0.388	0.388	61.1534	0.388		n381	0.388	14.58	39.5759	0.388	18.2066	33.1991	33.7991	0.388	17.0935	50.443	0.388	25.4155	0.388	0.388	98.0505		n381	0.388	39.7101	25.8028	15.8625	41.3651	22.6749	25.7106	29.9284	0.388	243.319	0.388	50.9144	0.388	0.388	0.388
n382	175.731	43.6826	16.8901	26.1872	24.1155	25.9639	0.388	0.388	0.388	0.388	15.0807	112.83	62.9928	32.348	13.2829		n382	182.501	62.2882	37.4074	0.388	0.388	27.4818	0.388	31.5262	15.9571	109.6	32.0923	70.8464	0.388	66.9643	23.3087		n382	55.8758	0.388	82.5279	16.4667	0.388	26.1148	14.1473	0.388	36.0032	12.7995	66.1483	26.4439	34.5818	49.0808	94.2414
n384	69.4891	0.388	59.0483	31.6036	159.777	37.4742	0.388	14.0629	7.22545	0.388	0.388	47.5608	42.2288	32.1157	0.388		n384	55.0848	27.2873	62.8275	30.4046	51.0165	88.0977	13.6581	15.1708	14.4145	32.4556	19.1415	25.7986	0.388	40.0641	120.107		n384	41.6308	15.2327	56.1107	77.2729	100.247	65.0764	56.7183	32.8312	22.8155	0.388	25.4071	45.5861	31.2204	31.4006	45.868
n385	148.016	468.761	193.499	56.045	128.399	180.223	151.465	33.5456	92.5055	118.637	33.389	306.521	154.722	56.217	121.106		n385	68.988	200.285	143.305	64.4546	217.784	130.782	154.141	115.216	134.679	133.956	120.186	127.071	112.614	183.651	212.475		n385	95.9606	172.97	114.815	132.338	131.99	88.3831	145.478	23.9728	91.9903	56.1898	206.721	57.8871	182.879	76.2426	381.334
n386	88.3676	162.113	148.995	72.3392	167.691	64.1214	225.595	34.3728	129.984	194.511	44.3517	95.5135	109.953	80.8409	68.9715		n386	65.0722	119.583	136.739	121.773	111.452	71.8555	288.834	82.779	185.807	117.477	122.677	120.077	141.087	163.619	203.71		n386	60.3481	33.2493	101.846	59.6731	209.375	90.9104	111.757	84.0298	69.0939	33.2361	64.416	82.8181	73.6073	41.7187	86.5968
n387	83.4973	176.036	133.646	55.9555	159.683	51.6125	205.161	29.6661	117.413	196.901	38.2304	72.7908	107.412	76.4272	49.8266		n387	39.4657	83.8238	109.993	85.0862	121.504	62.2401	202.795	72.7563	137.775	78.0386	69.1657	73.6022	103.032	114.612	193.886		n387	57.3113	22.849	56.9299	42.9797	125.247	81.5736	94.2506	82.7286	75.3236	28.0736	45.104	77.1609	63.0676	38.4281	88.9094
n389	43.8323	0.388	0.388	49.3303	0.388	62.1768	0.388	26.7851	13.5866	0.388	47.1898	23.3495	39.8633	19.5714	39.2876		n389	32.2061	0.388	36.5641	23.8893	19.5974	112.006	0.388	17.5854	8.98671	23.2943	65.1809	44.2376	0.388	0.388	0.388		n389	104.96	92.5517	90.0366	121.461	18.8322	103.266	56.137	0.388	85.2751	28.8842	49.0177	0.388	66.7138	35.3047	32.3774
n390	53.3218	105.726	113.405	43.6005	25.5121	40.365	66.2242	12.6081	39.4161	51.7043	32.7212	143.779	129.753	47.6799	23.136		n390	57.5046	75.1739	95.2352	77.4851	24.402	35.6679	82.9557	98.3599	90.6578	68.1511	51.8743	60.0127	57.2195	122.553	143.512		n390	14.1346	30.0977	44.4381	0.388	46.2171	21.3411	56.4599	14.6139	36.9741	18.218	70.7036	44.9283	16.3509	19.4092	55.5042
n391	34.6441	24.7128	59.5845	42.3918	31.6574	135.496	0.388	25.2733	12.8306	0.388	30.217	42.5462	24.1808	39.1428	0.388		n391	22.6147	10.8793	64.2732	0.388	29.7755	93.3602	13.0916	0.388	6.73982	21.0039	0.388	10.696	22.0847	0.388	80.3282		n391	38.7597	27.629	84.1661	48.8715	73.9309	67.6036	46.1886	30.9294	16.4239	62.2483	22.0708	29.0751	0.388	13.051	19.208
n392	197.773	324.922	212.399	151.93	173.929	200.09	295.622	97.3563	196.489	223.285	202.949	289.283	340.021	238.516	184.714		n392	198.252	188.737	205.65	182.97	166.768	194.257	269.323	148.975	209.149	211.659	236.743	224.201	155.688	256.482	255.625		n392	219.693	158.945	267.311	139.665	297.368	303.9	192.313	190.331	280.502	167.076	281.659	251.48	190.114	207.143	222.145
n393	544.616	1276.71	908.847	402.745	572.346	583.715	1001.34	280.602	640.972	1241.88	685.253	940.952	809.445	705.848	725.199		n393	473.588	551.676	824.589	808.436	773.782	543.334	906.596	485.103	695.849	580.066	869.126	724.596	543.266	1042.45	1274.56		n393	676.583	431.4	788.759	377.3	1053.95	592.708	714.147	539.012	802.427	422.768	691.317	692.343	565.329	669.842	627.313
n394	68.7359	97.5461	64.5442	18.0848	46.0894	61.5986	73.1598	11.0107	42.0853	30.7216	25.0974	73.1826	69.6513	61.4438	42.468		n394	48.3532	44.3196	58.3097	21.2522	43.9362	45.2183	64.0735	41.6401	52.8568	73.2345	35.5079	54.3712	31.8495	66.9643	48.5437		n394	46.103	13.7094	92.0844	29.9121	90.1316	66.7612	40.0517	23.6725	50.7282	31.8708	54.4713	47.9542	30.9356	56.9449	85.3762
n396	38.3596	154.716	80.9651	31.3351	21.0428	36.2654	75.77	17.8853	46.8276	68.703	53.8676	53.7508	81.1284	57.7269	29.2474		n396	55.5248	48.5108	51.8041	64.6097	0.388	25.013	84.0257	43.918	63.9718	63.347	29.4595	46.4032	43.7132	72.1154	82.5435		n396	39.2566	27.629	56.3155	21.4521	49.4243	35.8727	44.5736	29.0776	58.0097	52.35	63.0045	69.6619	30.7077	41.886	54.2193
n398	44.1336	130.613	126.072	10.5196	19.46	25.9639	97.7702	8.07261	52.9214	21.8681	13.0774	79.4509	45.0324	47.9122	19.6438		n398	24.2426	58.4091	50.0572	0.388	25.9192	15.5925	100.264	15.0342	57.6493	45.583	18.2165	31.8998	22.9973	73.5462	61.9317		n398	22.4166	0.388	46.0081	0.388	62.4178	23.0961	52.907	23.2221	24.5146	19.8392	35.6084	58.8081	14.015	26.0463	46.4462
n399	69.5895	219.283	168.365	21.8002	36.6853	43.9389	192.632	9.55592	101.094	27.977	33.2777	116.904	50.3767	95.7082	29.8087		n399	47.7372	106.831	67.9477	17.2965	56.4532	25.7277	167.17	17.9499	92.56	79.1558	27.6094	53.3826	23.5449	110.82	114.232		n399	71.2251	20.3278	89.354	24.1714	106.332	43.5949	73.1266	55.3025	45.8738	44.4143	67.6881	112.091	18.8006	31.3448	80.3654
n400	111.263	128.785	122.721	45.3463	73.1844	64.3317	71.5191	13.8347	42.6769	47.2776	36.6722	125.288	131.33	59.2369	56.2498		n400	101.986	72.0974	120.234	86.4824	35.1489	51.8451	109.768	42.8702	76.3193	120.661	55.5034	88.0822	96.2785	104.882	99.0137		n400	71.2251	49.6376	109.628	46.7565	113.816	105.372	85.5943	26.8255	69.0939	40.6598	77.4403	48.0858	54.18	40.7148	96.5541
n401	150.125	114.34	36.7292	28.2463	90.0372	74.0024	19.3154	8.67164	13.9935	28.0655	0.388	188.755	34.9571	11.6732	0.388		n401	37.5298	116.105	42.1661	21.8727	62.4589	66.723	18.1898	41.139	29.6644	54.465	25.8304	40.1477	64.5203	33.8399	28.3172		n401	48.9741	61.0883	69.1486	80.2943	42.5987	41.559	54.4574	16.1153	22.5728	28.8416	111.381	0.388	45.9761	0.388	221.374
n405	67.4807	46.032	31.5013	55.8659	63.4078	30.9044	22.2239	13.5494	17.8867	138.026	28.158	91.204	170.317	34.6129	17.2741		n405	76.2475	44.8546	68.9115	49.8728	14.0343	34.1736	25.1133	41.139	33.1261	65.6373	38.8524	52.2448	0.388	86.3524	37.082		n405	22.1957	24.9501	76.3161	0.388	23.4375	27.0976	0.388	0.388	37.1359	13.1835	25.0863	20.6552	14.9835	32.4045	19.3365
n409	104.535	187.87	104.96	45.0777	69.8324	97.3384	100.753	21.9073	61.3303	79.4157	83.3055	145.425	107.938	87.4034	84.9984		n409	92.1746	72.1866	88.7296	80.5101	56.2004	100.962	84.718	51.2984	68.0082	132.671	87.1688	109.92	67.1668	119.692	116.158		n409	92.0957	49.1648	169.834	72.8163	160.362	119.623	68.863	49.3469	138.673	108.668	109.199	125.312	54.9776	111.994	107.025
n410	0.388	0.388	0.388	0.388	0.388	0.388	0.388	0.388	0.388	0.388	0.388	0.388	0.388	0.388	0.388		n410	0.388	0.388	0.388	0.388	0.388	0.388	0.388	0.388	0.388	0.388	0.388	0.388	0.388	0.388	0.388		n410	55.2684	48.9547	59.5921	41.6201	108.553	50.615	50.4522	14.6639	42.0712	19.9246	55.4978	55.3217	35.3224	28.333	58.3308
n411	1398.02	2643.84	1792.69	1026.09	696.369	1422.92	1918.64	557.467	1238.05	1105.98	1093.54	2033.05	2108.29	1477.38	1266.93		n411	1246.49	1339.04	1644.42	1107.44	1025.39	1088.75	1967.84	974.396	1471.12	1542.67	1352.15	1447.41	596.288	1848.46	2002.81		n411	1231.97	904.559	1828.51	487.96	1745.89	1615.47	1474.42	1169.81	1462.62	1075.07	1629.01	1387.98	1203.35	1170.36	1573.84
n415	213.589	327.097	174.799	63.252	266.015	177.28	201.134	37.7388	119.436	86.7641	116.249	187.031	244.699	189.21	46.272		n415	208.768	120.341	148.967	111.69	123.085	129.418	221.11	55.0797	138.095	162.781	91.1536	126.967	108.69	237.738	146.209		n415	113.021	88.8224	125.532	82.6359	242.023	99.3345	173.902	112.957	88.0259	132.731	150.261	145.639	84.4889	89.4052	105.676
n416	91.8822	110.077	149.866	87.3353	139.851	89.4547	95.3837	33.2318	64.3077	56.4852	97.0506	109.46	186.613	81.654	71.0295		n416	97.0143	91.9832	141.859	149.851	110.188	71.0759	100.768	79.1344	89.9511	103.456	108.943	106.199	74.4675	132.426	112.787		n416	50.244	68.5996	111.744	40.1094	143.01	68.2354	121.705	49.0466	113.997	58.0671	96.3673	82.6207	59.5353	52.7061	100.73
n418	208.116	75.8789	17.5603	27.7987	20.6704	22.9681	37.2884	15.4321	26.3602	61.9743	58.8203	106.953	183.021	32.348	165.008		n418	207.008	109.595	23.613	20.3214	0.388	16.632	47.5201	249.203	148.361	51.1692	258.802	154.986	85.2361	129.064	31.2067		n418	62.6118	12.7114	22.1849	15.8625	0.388	25.834	13.4367	0.388	94.4984	10.7516	131.591	34.9296	51.9011	55.7179	114.22
n419	64.0665	87.2781	44.9732	23.3222	64.7114	59.0233	46.8342	18.3417	32.5879	37.2731	38.7869	66.5225	60.1892	50.5837	22.1382		n419	50.553	37.8099	46.1418	41.1858	53.7981	32.6143	68.6052	24.5558	46.5805	41.6727	25.6169	33.6448	45.9946	74.1186	44.0168		n419	35.5021	27.8916	56.4521	25.7576	73.1086	30.3971	48.6434	40.6386	26.9417	43.7743	55.8186	45.5861	40.4498	27.608	29.9363
n421	120.953	171.859	60.992	35.7667	43.9479	95.3938	92.7735	13.6635	53.2185	74.7233	27.0451	82.8201	71.6664	37.8071	53.0071		n421	91.6906	49.2242	71.9836	28.6206	35.0225	57.8222	74.5217	36.5831	55.5524	74.7428	41.1294	57.9361	39.6977	57.4491	64.8212		n421	100.709	49.9527	132.768	52.7993	86.5954	125.098	53.9406	22.071	60.1133	51.1554	71.4093	57.7556	38.6837	68.1555	88.5882
n424	18.8283	28.8897	31.3673	15.9809	370.205	19.3941	32.4409	17.8853	25.1631	66.224	51.6416	23.7412	34.6942	24.4497	59.9292		n424	15.6191	13.822	32.5282	108.976	124.475	65.0988	26.3721	22.7335	24.5528	15.5295	73.0794	44.3045	103.579	33.9114	45.7505		n424	39.3118	43.9647	24.1645	192.314	56.3322	30.3971	38.1783	28.427	44.3366	16.3407	29.8982	26.2465	34.0121	35.0817	18.3729
n425	22.3429	31.5872	22.319	16.6971	0.388	27.383	16.034	24.1037	20.0689	0.388	36.6166	19.7452	18.3108	41.64	42.7798		n425	28.8623	18.1024	24.0949	16.9087	25.2238	20.79	14.2246	11.1617	12.6932	18.3785	32.8039	25.5912	0.388	27.7587	41.2236		n425	48.5324	27.0512	25.2567	18.053	0.388	20.7093	14.2765	12.9623	25.2427	42.3664	17.8363	22.497	15.3254	24.3731	20.4929
n426	38.711	33.2405	39.2761	40.9146	26.9088	43.9915	25.8781	42.9018	34.39	23.019	60.3228	17.6296	43.8059	60.7468	70.9047		n426	49.6291	31.6123	38.9736	18.0721	30.8501	42.2947	27.6939	25.3303	26.5121	31.8411	57.3535	44.5973	0.388	39.6348	41.5126		n426	65.0964	48.3244	44.7111	35.9549	31.5789	37.9086	27.3902	23.4223	46.9256	54.7819	34.0044	36.7715	29.2264	69.8844	37.0028
n428	353.822	306.735	249.799	94.3185	191.713	319.556	198.971	55.0535	127.012	62.417	244.073	277.138	181.619	203.728	198.745		n428	292.627	204.432	202.94	104.942	157.791	254.093	134.001	77.2665	105.634	211.38	177.967	194.673	116.082	230.44	167.495		n428	337.518	70.3855	388.27	170.257	348.52	325.312	131.395	110.705	300.405	233.634	233.668	242.008	115.652	172.787	277.906
n429	134.058	106.248	76.0054	41.6756	69.7393	122.777	47.8783	20.3955	34.1369	0.388	62.3261	125.836	70.4398	72.0135	67.2878		n429	112.589	74.0592	102.223	26.604	59.298	113.436	38.3938	39.2255	38.8096	95.5791	67.8137	81.6964	34.0397	76.6941	49.6995		n429	114.126	24.2147	166.216	57.1049	102.549	123.975	54.1344	31.58	112.379	72.4879	100.024	59.729	38.4558	68.5459	123.728
n430	57.5896	61.6951	49.6649	17.9057	31.5642	59.8642	38.4816	12.6081	25.5449	24.0815	44.7969	62.2914	34.081	39.6655	50.4502		n430	53.3689	50.1159	49.0934	19.856	34.0742	47.7521	26.1203	16.492	21.3062	51.0016	47.7471	49.3744	26.3739	55.1597	43.6315		n430	66.2007	20.5904	73.2443	35.2751	65.3783	68.797	27.9716	29.9284	66.5858	45.9076	58.8341	51.1775	28.6567	42.4438	53.7697
n431	63.3636	124.956	45.1743	32.0513	35.0093	60.9154	36.6918	15.0898	25.8908	43.6476	31.2743	51.792	46.259	36.8779	13.7818		n431	58.5166	32.9499	58.4302	30.4046	31.1662	43.0094	40.1561	28.4738	34.3149	44.1865	33.0174	38.6019	33.3096	48.1485	50.0848		n431	36.4407	24.0571	56.1107	26.8151	41.7763	43.1034	41.0853	18.4175	36.9741	31.2735	41.4469	49.2698	29.1125	29.5043	53.2557
n432	100.267	98.8514	108.043	78.9196	473.091	86.7742	99.4108	56.6509	78.0309	102.789	136.394	105.308	105.66	95.9405	186.273		n432	95.1664	71.2948	124.932	224.699	315.139	223.363	84.9068	93.1207	89.0138	66.4194	229.627	148.023	195.568	125.057	173.467		n432	140.904	135.834	127.785	307.279	214.309	126.362	127.132	127.821	135.599	63.7416	100.024	95.5137	132.231	98.3848	116.918
n433	52.167	64.3926	64.8794	20.5916	37.8026	52.2432	57.4241	13.2642	35.3442	21.2483	27.8242	60.7243	53.7936	39.1428	21.9512		n433	43.9094	49.0904	48.1899	24.6649	24.718	35.8628	59.29	17.3576	38.3238	51.7837	31.8077	41.7957	31.2106	50.7956	50.3737		n433	37.8763	19.3823	71.9474	31.3473	62.7467	55.9502	50.1938	31.3798	78.479	44.201	46.9005	39.6658	23.8141	22.923	51.9709
n434	71.7987	40.2889	28.2172	65.1769	36.3128	91.2416	30.9494	46.7242	38.8368	28.5082	95.7151	118.785	182.933	98.5539	136.758		n434	82.2752	57.6957	72.586	67.0141	41.4707	67.4376	21.7145	76.9932	49.3538	131.163	118.976	125.07	46.9072	112.179	83.2178		n434	134.941	132.945	141.779	103.559	50.2467	180.768	85.7881	34.5829	217.961	97.2763	197.354	96.1058	164.762	192.81	136.962
n435	60.3009	117.995	72.3861	45.5701	119.46	56.7632	53.4715	22.5063	37.9889	69.4112	16.8058	63.6234	69.4761	24.3917	73.4615		n435	34.67	49.9376	52.6474	71.125	117.521	85.0442	47.9607	55.7175	51.8391	49.2699	76.8508	63.0604	65.8891	72.1154	91.6936		n435	55.5997	78.1069	46.9637	110.962	98.1908	53.423	64.9225	19.6186	55.0971	23.9777	80.4558	29.0751	85.5714	44.5074	79.466
n436	69.0874	18.9697	72.9223	86.5743	80.9125	114.735	0.388	21.4509	10.9195	0.388	0.388	55.0045	90.6781	15.7384	0.388		n436	45.5813	20.9559	165.532	53.1304	90.7171	200.299	0.388	63.4624	31.9252	100.83	30.6692	65.7496	0.388	27.3294	30.5324		n436	19.159	36.611	87.1014	98.5739	47.8618	229.557	122.868	15.0643	27.5081	30.0788	39.3297	15.4585	48.4259	15.5051	24.9897
n438	83.4471	121.128	52.0777	26.6348	54.9348	65.1726	68.5361	19.5397	44.0379	45.861	64.552	63.31	64.2194	39.0847	69.221		n438	73.6517	47.9757	49.997	56.3881	44.2523	76.7282	50.1636	40.9567	45.5602	77.2565	72.7948	75.0257	51.3789	64.5318	59.2349		n438	69.5135	36.2433	93.7227	53.4792	75.1645	83.3989	32.6873	32.9313	84.1424	54.3979	64.8651	60.913	39.0825	56.7776	62.8276
n439	41.5227	26.2792	37.6676	29.7683	42.9236	33.3221	38.3325	10.8966	24.6145	18.8579	23.8731	30.323	66.8477	47.796	32.6149		n439	52.181	58.9442	71.6222	72.2108	35.9708	34.6933	75.9063	58.2688	67.0876	53.3478	55.8592	54.6035	34.861	71.9008	86.8778		n439	23.5761	0.388	35.018	20.3946	35.0329	24.079	41.1499	22.3212	28.9644	13.7381	18.6062	17.4977	26.15	15.1704	29.1654
n440	267.864	234.598	221.381	194.859	366.48	260.375	202.774	121.688	162.231	102.966	194.769	255.199	268.267	235.786	322.907		n440	255.185	213.171	243.058	243.081	424.253	354.99	233.95	139.134	186.542	218.921	316.085	267.503	150.395	216.418	232.124		n440	269.385	268.673	319.872	277.895	372.533	325.171	264.535	263.3	205.259	198.136	180.929	225.957	260.36	186.898	277.264
n442	79.8321	357.292	89.6783	34.2447	44.6927	66.9596	159.221	14.6049	86.9131	155.113	69.0039	106.561	70.7903	70.7358	40.9713		n442	81.5712	98.0471	136.498	28.7758	41.5339	38.7864	81.6339	53.4396	67.5368	131.722	55.3611	93.5413	21.4459	96.7977	143.223		n442	97.1201	38.5019	203.623	23.1139	79.4408	156.97	34.7545	16.3655	55.8252	90.9192	85.9093	105.512	37.7722	37.8146	82.4854
n443	50.1085	233.293	94.571	54.5678	29.4227	48.3013	202.774	15.8315	109.303	269.588	57.0395	122.702	103.732	29.8507	31.3677		n443	46.7693	83.8684	120.234	90.8259	19.4078	37.3571	140.358	127.335	133.846	63.738	38.9235	51.3308	110.697	100.59	273.54		n443	12.3678	16.3357	38.9772	0.388	43.0099	34.9601	20.4134	0.388	26.699	17.2367	42.4735	43.4811	13.958	0.388	39.1227
n446	42.8784	74.5736	62.8016	36.9754	20.0186	157.518	0.388	9.24214	4.81507	0.388	14.4686	65.3472	27.072	23.2882	0.388		n446	13.3312	35.4468	53.1896	0.388	18.3331	37.7469	0.388	15.8087	8.09833	26.9811	0.388	13.6846	0.388	0.388	79.3651		n446	0.388	50.6881	75.4969	35.0485	81.0033	58.3371	48.1266	15.1144	0.388	72.9999	65.5708	30.3907	12.135	0.388	77.4103
n449	626.305	411.939	449.129	368.679	684.451	627.549	156.462	230.997	193.729	204.161	739.455	479.291	763.974	534.177	329.143		n449	1162.72	554.307	694.476	137.829	641.531	788.916	230.803	298.815	264.809	936.24	733.783	835.011	49.645	701.05	532.632		n449	1196.91	611.987	1089.04	262.41	487.089	476.244	335.336	81.1271	270.793	965.51	584.106	449.546	416.178	842.462	462.599
n450	633.284	487.121	453.217	472.577	449.814	580.141	264.076	189.949	227.013	320.584	380.189	517.998	652.62	415.065	546.409		n450	677.516	476.726	671.405	360.511	576.164	569.777	278.953	272.301	275.627	559.007	611.818	585.412	271.952	481.413	543.998		n450	786.789	407.343	730.532	395.504	655.016	660.452	409.948	204.795	595.793	508.268	448.281	302.921	404.669	591.815	568.34
n451	39.0625	94.4135	57.5067	34.5133	46.4618	30.5365	51.3088	16.5161	33.9124	55.3342	32.9994	60.3325	54.144	47.5057	41.1584		n451	36.1659	51.409	45.6599	39.8672	36.4765	35.0182	52.7442	37.7677	45.2559	45.7506	56.6419	51.1963	30.6631	51.6541	74.6456		n451	54.4955	36.716	69.9678	41.6956	59.7862	50.1938	63.8243	37.936	45.1456	41.6837	64.4801	59.9921	39.5953	47.9654	90.1943
n452	128.635	53.6895	33.9142	32.1408	30.7263	51.5599	63.1665	0.388	31.7773	36.3878	25.7652	132.105	89.0135	27.6439	81.5685		n452	145.148	165.507	43.2504	34.6705	49.3097	53.0146	42.6737	42.9157	42.7947	101.836	117.624	109.73	66.8017	83.6338	42.9573		n452	58.4156	14.6549	111.607	34.2176	68.2566	62.1279	70.2196	18.8679	59.6278	17.5353	139.547	29.4698	40.3359	37.5915	147.754
n453	118.292	211.19	173.861	84.2018	84.3575	133.394	126.408	26.1576	76.2826	241.611	94.5465	112.281	92.956	54.5328	28.1873		n453	118.353	62.6895	114.33	95.945	44.9477	122.336	77.4169	82.5968	80.0069	179.036	80.8357	129.936	135.52	113.253	206.214		n453	76.7464	68.1269	133.724	51.5908	60.1151	116.323	100.258	31.53	138.43	77.9917	63.1969	78.2792	51.5023	48.1885	87.8174
n457	2501.05	4536.2	1996.65	554.989	954.469	1249.16	1258.41	343.813	801.111	1225.06	852.755	2248.84	1799.37	1034.21	644.379		n457	1852.07	1486.27	1122.58	823.871	1039.8	1120.65	785.498	837.677	811.588	2311.55	931.603	1621.58	366.771	1950.62	3478.77		n457	1222.03	886.7	1647.62	530.486	715.378	689.023	607.041	130.174	599.515	1228.54	1430.43	1837.13	638.139	826.733	1216.21
n461	74.7108	85.1027	35.5228	20.9945	40.9683	69.9554	51.5326	14.6619	33.0972	36.2992	36.6722	54.3776	38.6368	35.7164	57.2476		n461	59.3085	46.1923	46.202	43.1248	34.5168	85.2391	31.0297	28.3827	29.7062	49.4933	48.8857	49.1895	44.0782	48.22	50.3737		n461	61.5628	28.8896	98.2962	49.7024	51.0691	58.4073	26.938	29.2278	62.3786	51.6673	71.2168	38.8765	19.1994	69.8844	73.1062
n462	236.183	269.231	85.8579	50.539	97.486	171.236	141.398	34.3728	87.8852	105.445	162.994	143.231	123.357	129.915	287.298		n462	170.226	139.246	103.307	108.665	85.7862	204.782	114.93	85.1481	100.039	156.803	203.014	179.909	91.3505	162.689	122.9		n462	222.399	65.0804	191.541	107.109	124.26	163.568	53.553	62.2091	273.301	205.517	192.735	122.615	70.303	301.401	221.182
n463	68.2339	49.3387	0.388	0.388	0.388	22.863	0.388	6.41816	3.40308	0.388	25.153	73.3393	21.2896	16.7257	19.0825		n463	24.0226	73.3012	0.388	0.388	0.388	0.388	0.388	24.1913	12.2897	16.144	30.0287	23.0864	0.388	22.6791	21.286		n463	17.5026	0.388	14.9492	0.388	0.388	0.388	0.388	0.388	0.388	71.4639	179.069	18.7475	25.4093	16.5648	139.981
n464	32.2341	113.905	34.6515	16.2495	39.2924	26.437	69.2072	9.58445	39.3958	84.7278	46.522	38.9419	35.5704	26.7147	18.1471		n464	22.4827	36.8736	53.8522	22.338	22.948	28.4563	42.2961	20.41	31.353	39.4941	26.7555	33.1248	20.3508	47.3615	82.8325		n464	33.1832	32.3038	64.8482	17.3732	38.1579	56.5118	19.5736	0.388	33.8188	41.4277	41.1261	53.1509	23.2444	18.9073	29.2939
n465	3992.61	4540.29	3499.53	3170.17	3194.97	3382.2	2418.6	1461.46	1940.03	2763.26	2659.6	3750.33	4696.07	3000.7	3675.2		n465	3839.7	2925.85	4330.58	2891.85	2956.11	2987.01	2524.67	2079.59	2302.13	3266	3895.55	3580.78	2169.23	4073.45	4216.66		n465	4788.31	2611.25	4599.03	2884.93	3637.01	4307.68	2629.91	1396.38	3910.68	2771.05	3348.09	2747.2	2732.76	3159.08	3573.59
n466	344.684	330.578	273.391	239.892	207.728	261.899	174.659	112.418	143.538	183.798	219.087	266.403	332.048	266.914	292.724		n466	325.185	225.566	347.991	182.117	151.532	232.458	161.568	127.745	144.657	234.898	262.574	248.736	154.958	275.727	288.084		n466	379.867	199.128	419.192	219.053	287.911	322.504	171.447	103.048	282.282	214.733	209.993	201.552	202.477	239.436	255.936
n467	70.1418	57.1702	46.3807	44.1377	42.6443	53.6097	30.8748	16.7728	23.8238	35.2368	40.7346	71.6939	76.8355	60.9211	61.6129		n467	66.7001	47.3515	45.6599	36.532	54.3671	46.1928	25.5539	22.7335	24.1437	66.4752	73.0794	69.7773	38.2376	60.74	46.0395		n467	70.4521	40.5505	89.9683	45.8501	44.5724	58.3371	33.6563	26.1248	44.9029	47.2302	52.5465	52.822	34.8666	53.7101	61.9283
n468	74.8112	76.575	85.4558	52.6429	99.7207	75.5266	49.2952	29.3524	39.3238	50.1107	68.837	75.6116	114.333	54.2424	48.4547		n468	75.8076	55.6893	73.0077	25.6732	78.2633	89.4621	49.786	44.3736	47.0798	79.6027	73.2929	76.4478	0.388	88.928	100.555		n468	78.6789	55.0478	121.095	47.7385	101.234	71.8157	45.6718	26.5252	62.945	67.3254	88.989	55.8479	52.3569	57.5027	63.2131
n469	63.6146	70.5708	66.9571	42.8395	51.0242	54.3455	36.3935	24.6172	30.5053	52.6782	47.4124	56.0231	66.7601	55.462	54.1296		n469	58.7806	43.8291	65.5985	47.5459	41.4707	47.2323	48.716	34.2141	41.4651	50.7782	60.3421	55.5601	38.5114	66.8927	72.4303		n469	72.1637	43.2819	77.6813	42.7531	61.8421	72.3773	39.9225	23.122	51.9417	44.6703	54.2788	46.4413	51.1605	48.3558	52.3564
n470	88.0664	31.3261	16.689	26.6348	25.1397	38.2626	19.6137	8.52902	14.0714	26.0292	53.0885	59.4706	56.86	38.6201	82.5039		n470	83.9471	64.2946	25.119	19.3907	26.9307	25.4028	20.8963	27.0615	23.9789	38.2093	100.618	69.4135	31.9407	76.1218	28.1245		n470	59.4094	20.4853	49.2164	18.3551	32.4013	43.1034	17.9587	20.5695	91.9094	42.665	75.323	25.6545	55.0346	38.0377	59.2301
n471	238.643	198.312	53.0831	45.6596	29.9814	161.092	17.1527	21.3083	19.2305	25.9407	21.3689	304.405	130.103	29.6184	55.0026		n471	133.708	313.983	36.8652	35.2135	24.8445	55.6133	35.7503	112.21	73.9799	133.062	93.6442	113.353	72.3685	154.605	59.1385		n471	138.144	109.203	104.713	88.3011	30.6743	42.6822	96.1886	0.388	85.7605	46.6329	415.752	21.2472	124.483	44.5632	732.925
n472	0.388	0.388	90.4155	138.859	51.676	103.961	0.388	29.3809	14.8844	0.388	13.0217	0.388	21.8153	29.27	0.388		n472	11.2633	0.388	178.122	0.388	18.6492	105.509	0.388	0.388	0.388	15.2502	0.388	7.8191	0.388	0.388	157.478		n472	0.388	30.728	117.273	48.0406	204.03	109.935	57.9457	25.5242	0.388	34.3027	0.388	37.5608	0.388	0.388	0.388
n473	22.9455	186.652	208.043	107.39	30.54	80.7825	321.5	145.421	233.461	155.024	134.112	92.3009	78.4125	66.9609	176.607		n473	19.1389	47.619	193.362	153.497	100.326	101.156	228.726	120.046	174.386	51.1692	303.774	177.472	123.474	59.4523	221.529		n473	63.6609	186.732	85.8044	37.088	104.852	98.2815	144.444	75.0713	138.026	47.7422	75.0022	117.353	110.924	36.476	101.95
n474	15.7656	25.8441	33.311	33.7523	28.3985	30.4314	47.4308	24.0752	35.753	59.0527	24.5409	47.7959	38.6368	13.3573	34.0492		n474	0.388	27.2427	65.5382	93.1528	46.9074	40.8654	36.6314	33.5763	35.1039	11.7309	77.7047	44.7178	98.1036	22.6791	27.6429		n474	21.0915	30.728	35.4276	21.15	50.8224	31.3097	69.8966	126.871	50.6472	13.8235	16.104	23.4838	30.138	11.9913	28.0733
n475	85.4053	91.89	38.6729	17.1448	35.2886	58.2874	54.8139	7.33096	31.0724	44.6215	43.5726	76.16	40.389	40.3624	41.8444		n475	56.7127	42.8036	44.6961	34.6705	34.4535	75.2339	31.5332	28.8838	30.2085	50.9457	47.1067	49.0262	42.0705	53.7288	52.9743		n475	61.7836	18.2792	91.4701	41.0913	72.0395	77.9232	32.6227	22.8217	75.0809	54.0139	73.1416	53.414	20.6237	64.3071	65.7827
n477	79.3802	28.7156	15.8847	15.1304	35.7542	23.809	32.8884	0.388	16.6382	0.388	14.1903	63.8585	45.5581	12.7185	53.4436		n477	93.1866	87.3462	18.1314	21.7951	38.4363	37.9418	37.2608	17.7221	27.4915	55.5264	60.9114	58.2189	0.388	50.4378	24.0792		n477	50.9066	11.6084	42.7315	33.5378	47.2039	35.5919	35.4005	12.4618	43.2848	0.388	65.4425	18.4186	28.201	36.6433	51.3927
n478	232.266	347.807	304.558	174.805	314.153	240.298	329.182	114.728	221.955	331.474	222.871	387.695	348.169	205.471	210.656		n478	247.706	263.421	309.138	367.957	346.811	259.291	329.368	226.15	277.759	314.724	418.908	366.816	277.519	372.882	450.955		n478	234.822	135.151	303.967	257.123	272.944	257.287	261.499	163.555	353.317	152.997	367.12	345.481	203.901	208.092	253.366
n479	97.8069	109.206	125.536	88.4991	130.261	89.297	72.2649	42.3313	57.2981	86.0558	81.7474	94.8083	179.429	82.7574	84.063		n479	98.2903	90.2443	139.51	139.923	95.7745	90.8914	68.7941	70.0683	69.4312	94.3502	110.011	102.18	85.9662	101.305	108.934		n479	94.5803	84.7253	115.225	103.937	107.812	96.1754	90.1809	65.0618	151.537	61.267	90.5288	69.7934	75.7153	87.8993	143.065
n480	193.354	209.537	207.708	153.049	353.352	183.745	174.808	101.179	137.993	171.138	187.312	192.672	215.087	167.199	161.017		n480	147.699	137.462	238.118	137.674	233.905	257.861	174.22	131.754	152.987	184.064	244.998	214.531	94.2707	214.987	268.628		n480	195.897	181.899	234.887	230.837	251.398	199.933	202.326	112.807	222.249	139.984	229.626	190.107	169.377	161.298	197.091
n481	110.108	187.261	126.408	37.8259	69.5531	69.5875	80.7666	24.6457	52.7062	86.9411	57.429	98.8043	111.793	69.7485	60.8646		n481	95.2104	62.6449	75.7786	72.4435	73.1427	81.0811	50.2895	49.385	49.8372	112.226	66.6752	89.4505	29.3855	115.971	167.688		n481	80.9426	54.3124	86.487	46.6054	52.5493	61.2855	41.4729	10.8603	57.2816	73.2132	102.462	94.9217	48.7107	67.1515	63.727
n482	1117.55	1371.48	957.44	428.35	703.445	1083.07	797.151	269.021	533.086	274.546	1048.75	1343.22	820.659	925.257	967.223		n482	1002.7	783.975	985.784	425.043	701.272	1049.18	681.521	389.977	535.749	1042.66	957.006	999.831	405.373	1151.34	980.698		n482	1222.86	420.58	1657.79	755.733	1134.7	1170.39	553.101	539.212	1293.45	934.449	1173.02	1001.78	558.835	784.122	1154.79
n484	34.7947	73.4424	58.5791	56.5822	125.512	34.6361	54.6648	31.72	43.1924	91.1023	45.9098	49.1279	77.0107	53.7197	59.4926		n484	37.2658	33.0836	51.7439	68.7981	52.7866	57.5624	43.9325	47.836	45.8843	46.9237	79.4125	63.1681	74.1937	55.0881	86.5888		n484	45.7718	65.7107	54.7455	81.5784	67.352	60.7941	59.5607	43.5914	69.5793	33.492	63.0045	57.6898	57.1425	54.6582	57.1102
n486	23.9998	33.7626	32.7748	19.562	26.8156	35.1617	34.007	9.49887	21.7529	24.6127	22.8158	31.3416	35.658	35.7744	16.0268		n486	29.6103	48.8675	42.5276	55.7676	35.5282	29.236	57.1501	34.9431	46.0466	32.7349	38.0696	35.4022	28.2904	53.9435	84.5662		n486	15.5701	0.388	32.4924	21.5276	37.8289	21.5517	48.9664	19.1182	32.4434	18.9006	20.5951	20.4578	16.2939	0.388	27.6236
n488	47.0457	119.126	57.8418	21.9345	29.2365	27.7509	42.3596	9.61297	25.9863	37.9814	29.9388	62.6048	68.4247	27.9923	18.4589		n488	34.142	31.969	31.0825	59.8008	18.0802	27.6767	39.5267	23.0524	31.2895	44.2423	22.2013	33.2218	43.0743	60.1677	58.0791		n488	28.7661	29.0997	41.9124	19.7148	45.7237	27.7294	41.5375	0.388	33.8997	26.367	44.3982	46.6386	16.5787	20.4132	55.5042
n489	332.634	464.236	227.882	124.848	234.73	325.022	239.466	95.1028	167.284	204.604	336.283	320.703	313.124	278.762	396.181		n489	325.933	241.707	283.417	234.239	178.21	295.543	212.047	174.032	193.039	371.144	352.66	361.902	180.419	352.278	310.429		n489	360.984	183.37	411.82	224.341	324.918	368.977	135.336	165.157	406.311	295.029	368.403	309.696	198.204	366.768	383.775
n490	237.187	252.001	231.635	149.244	236.965	167.189	315.609	53.1138	184.361	236.919	158.152	252.221	323.112	272.257	103.457		n490	209.208	165.641	317.029	273.331	164.239	155.86	339.376	162.733	251.055	278.47	208.992	243.731	143.824	263.565	250.231		n490	142.34	67.9168	325.197	163.383	327.796	199.722	169.638	223.612	218.932	123.259	162.259	294.04	96.5099	120.973	129.445
n491	45.0876	169.857	67.0912	22.4269	0.388	42.0468	115.147	5.73355	60.44	36.2107	13.6895	69.8917	82.7054	39.0267	0.388		n491	31.2822	49.4025	39.2747	20.2439	18.5227	20.5951	111.153	41.6401	76.3966	53.5154	0.388	26.9517	0.388	53.3711	74.5492		n491	16.6744	13.7094	37.9533	0.388	68.2566	42.8226	37.1447	30.3288	27.589	30.1642	39.3938	49.6645	16.009	0.388	66.2966
n492	74.761	24.0167	30.2949	49.1513	55.959	82.622	17.8238	24.2178	21.0208	0.388	57.1508	98.8043	76.3098	74.4526	47.7064		n492	75.2796	33.2174	69.3332	23.5791	48.0453	53.9241	26.1203	24.5103	25.3153	85.8592	64.4693	75.1643	21.6284	78.0535	31.2067		n492	62.1701	21.3258	103.416	29.1567	52.1382	40.2252	37.0801	15.9151	74.5955	50.814	71.5376	50.1908	32.9866	52.483	67.0675
n493	666.774	3438.74	1498.99	426.918	147.393	685.574	2236.11	246.143	1241.13	1505.27	536.116	1845.39	1574.29	957.721	515.977		n493	561.935	824.371	931.088	422.639	318.427	307.692	1739.49	616.674	1178.08	1085.11	561.794	823.452	293.672	1496.39	1324.26		n493	533.305	231.169	865.894	112.699	743.586	693.376	814.599	436.765	825.566	500.802	958.348	1089.53	523.113	730.635	711.468
n494	111.815	135.312	126.273	109.091	258.845	100.177	88.3735	60.3877	74.3806	146.348	110.573	85.8759	155.774	80.8409	154.469		n494	94.6825	70.1801	131.619	203.757	139.711	119.413	86.4174	86.1959	86.3067	89.3226	183.873	136.598	192.922	152.458	173.659		n494	99.4942	106.419	103.894	198.205	150.905	118.921	127.261	84.3802	197.977	74.7918	120.235	89.6593	106.993	112.496	82.7423
n495	42.8282	52.3843	38.4048	28.6044	36.1266	49.2999	24.4612	20.5096	22.4854	0.388	38.6199	50.2249	45.12	44.5438	50.3255		n495	46.5493	51.409	55.3581	0.388	54.936	43.789	49.9748	19.3622	34.6685	44.0189	31.8789	37.9489	0.388	49.4362	24.2718		n495	53.9985	24.845	77.9543	16.92	58.7993	57.7053	35.2067	38.6367	36.4078	43.7743	44.8474	44.2705	39.3674	32.7949	59.7441
n496	124.719	161.765	144.169	82.0978	153.631	122.146	155.94	48.2075	102.074	127.49	113.634	183.818	161.468	117.08	111.502		n496	124.777	141.52	146.919	150.859	142.429	121.232	167.988	85.3759	126.682	133.956	154.556	144.256	90.2553	174.78	207.659		n496	107.169	69.335	136.932	97.5164	159.622	130.644	133.01	98.4936	139.725	76.925	137.493	171.096	93.1486	89.1264	122.186
n497	263.948	441.176	210.389	115.984	126.909	194.94	257.141	74.8214	165.981	179.991	115.081	283.72	218.066	168.941	158.834		n497	217.611	191.68	178.182	119.679	78.8322	148.909	200.466	117.494	158.98	271.543	150.926	211.235	87.9739	220.925	216.328		n497	231.067	187.467	293.319	100.311	226.562	310.148	146.318	100.095	144.256	163.876	192.863	232.667	130.807	171.281	244.116
n498	26.1588	77.2711	42.7614	29.9474	43.7616	36.0026	69.431	21.4224	45.4267	58.7871	50.0278	25.8568	50.3767	56.6816	88.2412		n498	31.3702	40.3513	57.2857	31.8007	117.205	63.5395	61.8077	17.3121	39.5599	38.9914	66.5329	52.7621	0.388	73.9755	41.1273		n498	181.762	92.0265	47.5098	44.4149	53.3717	60.0921	28.1008	18.3174	80.4207	47.7848	36.4425	43.5469	61.4154	12.0471	40.6003
n499	0.388	0.388	0.388	0.388	0.388	0.388	0.388	0.388	0.388	0.388	0.388	0.388	0.388	0.388	0.388		n499	0.388	0.388	0.388	0.388	0.388	0.388	0.388	0.388	0.388	0.388	0.388	0.388	0.388	0.388	0.388		n499	49.195	34.9827	68.6026	27.7215	86.9243	51.2468	41.8605	16.5657	48.8673	22.5698	59.4757	37.8898	36.4618	35.8067	42.0778
n500	63.4138	79.4466	67.5603	68.7581	115.177	54.7135	46.3122	35.5423	40.9272	83.6653	65.3868	41.2925	86.9108	50.816	89.3013		n500	52.5769	37.7207	66.502	92.9976	63.5336	83.6149	49.4084	59.18	54.2942	49.3816	79.7683	64.575	65.3416	72.4731	104.696		n500	80.1144	53.472	62.0495	85.5062	65.5428	62.9703	77.7132	33.632	80.5016	40.1478	51.9049	48.8094	60.1051	58.1162	65.7827
n501	16.2175	31.5872	34.3834	15.2646	0.388	11.0899	17.1527	0.388	8.77033	22.6649	14.0234	43.4081	41.5279	18.2357	0.388		n501	19.8428	23.9879	24.6973	33.6622	13.9079	0.388	31.6591	33.8497	32.7544	24.6908	22.7706	23.7307	30.8456	47.6477	62.1244		n501	12.6438	12.6064	13.9936	0.388	26.3158	16.2164	17.6357	0.388	19.0129	10.4103	46.1306	22.2339	11.7362	0.388	25.9533
n502	19.6819	29.4118	15.3485	16.518	29.702	16.2406	22.5222	0.388	11.4551	0.388	0.388	27.9724	23.6552	0.388	0.388		n502	15.9711	33.1282	29.9982	17.7619	32.0513	14.0333	41.8555	15.8542	28.8549	16.3116	25.19	20.7508	0.388	37.9178	0.388		n502	24.7907	0.388	34.745	21.7542	39.3914	26.8168	79.845	0.388	27.2654	0.388	128.254	0.388	24.5548	0.388	105.227
n503	34.9956	55.1688	15.8177	42.0337	79.1434	47.1976	14.9899	15.1468	15.0684	0.388	46.1324	22.4092	50.8148	13.6477	63.4837		n503	42.9855	16.0068	35.6003	56.0002	57.2751	98.4927	19.1969	0.388	9.79244	27.428	112.999	70.2136	38.6026	31.6936	37.7562		n503	46.3791	74.325	37.4072	76.9707	24.7533	50.0534	32.6873	11.1606	57.1197	45.9929	49.3385	75.7137	57.7692	64.3628	58.4592
n504	0.388	0.388	0.388	0.388	0.388	0.388	0.388	0.388	0.388	0.388	0.388	0.388	0.388	0.388	0.388		n504	0.388	0.388	0.388	0.388	0.388	0.388	0.388	0.388	0.388	0.388	0.388	0.388	0.388	0.388	0.388		n504	51.1827	40.5505	63.0734	41.9978	87.7467	43.2439	48.385	17.6668	43.6893	21.0765	40.7412	52.822	30.8216	35.4721	48.5661
n505	110.259	170.901	134.316	53.4486	121.415	95.0259	158.401	29.0386	93.7198	103.497	80.8013	81.1747	74.908	87.4034	66.7265		n505	59.4405	83.913	129.209	111.845	92.9298	87.8378	126.825	60.9567	93.891	77.8151	89.2323	83.5237	99.1987	79.3412	165.183		n505	79.0654	87.089	118.843	101.293	129.03	87.9619	78.0362	82.9288	141.1	59.987	82.8938	103.013	87.7933	47.575	80.3654
n506	42.8282	101.114	126.34	18.2191	18.9013	46.7771	244.761	12.1517	128.456	53.9177	15.8598	67.8545	118.714	27.0051	0.388		n506	29.4343	60.1926	36.3834	26.9918	25.856	22.934	224.698	98.451	161.574	44.0189	20.9917	32.5053	30.2981	52.2264	115.484		n506	27.6618	23.0066	34.4719	0.388	87.0888	20.2179	42.1189	38.8869	19.0129	21.6312	21.9425	34.0745	0.388	0.388	32.6986
n507	190.091	346.154	216.421	162.674	218.715	124.774	262.063	46.0396	154.051	260.823	120.534	168.618	440.862	263.895	62.6731		n507	274.808	146.915	336.727	151.713	127.447	83.29	326.221	147.016	236.618	436.223	174.124	305.173	73.8287	265.854	252.639		n507	86.0222	64.7652	335.504	55.9718	273.684	162.094	143.992	191.232	122.087	115.708	135.184	440.403	166.585	123.316	113.963
n508	57.8406	1360.6	156.032	86.7533	35.9404	161.039	959.207	118.779	538.993	443.648	40.2894	102.879	30.4013	68.8774	261.98		n508	25.4745	37.1857	127.884	66.0058	100.832	203.417	480.237	29.9317	255.084	81.7813	120.542	101.162	57.6758	39.921	54.1301		n508	241.613	474.315	225.74	173.656	172.204	293.511	108.721	64.8616	118.042	103.463	47.6704	161.031	236.147	59.399	175.506
n510	42.2257	53.0804	43.7668	27.6644	28.3985	26.1742	52.8749	9.15657	31.0158	32.3152	22.148	41.4492	67.1982	52.384	16.7752		n510	40.2137	42.4024	60.1169	40.4102	29.2697	33.329	67.0947	22.0046	44.5496	58.3753	32.5904	45.4829	31.3932	57.6637	49.6995		n510	25.2324	0.388	47.8511	25.0023	67.7632	35.8025	23.5142	35.2835	39.0777	25.1297	24.3164	50.9144	27.4603	21.1382	35.718
n511	145.154	274.191	133.713	65.9827	112.663	96.077	187.784	36.5407	112.163	147.499	84.0289	157.021	143.771	104.652	80.1966		n511	137.932	102.64	138.968	104.399	79.9069	109.992	111.153	93.4852	102.319	148.592	102.539	125.565	90.9854	151.457	191.285		n511	118.212	105.421	154.407	80.672	135.444	161.462	104.78	73.1195	109.385	100.945	174.77	181.423	65.5743	87.8993	136.255
n512	532.465	740.08	568.767	335.688	294.32	460.833	597.435	172.463	384.949	300.044	376.739	608.732	687.839	553.226	495.959		n512	491.759	470.082	548.883	387.426	435.126	395.855	624.811	313.166	468.989	537.444	463.595	500.52	214.55	562.829	579.442		n512	456.724	361.488	599.948	205.457	734.457	479.543	491.99	464.892	536.812	356.594	510.837	457.045	388.091	388.854	594.871
n515	1624.26	1688.48	1940.42	1909.29	2831.94	1798.92	936.759	974.704	955.731	1720.5	1891.1	1706.47	3155.34	1838.96	2363.68		n515	1812.52	1447.92	2476.9	2499.92	1754.35	1786.19	1250.94	1354.81	1302.88	1664.56	2819.43	2242	1880.94	2596.8	2446.06		n515	2000.54	1628.53	2071.05	2241.29	2128.37	1701.11	1644.96	1053.4	2681.39	1411.79	1985.67	1282.4	1787.54	2117.06	2150.98
n516	295.128	234.424	250.268	303.86	305.773	261.531	135.655	131.415	133.535	189.73	263.495	190.792	364.64	217.899	366.372		n516	300.194	201.355	352.208	287.758	304.203	328.807	167.611	161.139	164.375	261.432	381.764	321.598	201.774	294.9	297.812		n516	366.837	246.77	308.2	311.206	312.089	303.058	214.987	120.264	380.825	229.965	275.757	149.257	234.723	314.341	330.52
n517	20.9873	42.2033	27.9491	22.6955	38.8268	14.9266	42.0613	9.38477	25.723	53.7406	21.0351	29.1477	48.9749	34.9033	16.2139		n517	33.2621	19.4846	36.3834	25.9835	17.448	13.0587	44.9396	22.9157	33.9276	51.0575	32.2347	41.6461	0.388	32.4805	35.0593		n517	16.564	12.869	38.0215	0.388	42.2697	24.079	22.9974	33.3317	20.3074	14.6341	16.6173	64.531	20.8516	18.8515	16.7669
n519	198.024	539.506	215.282	139.889	366.76	227.946	365.501	116.297	240.899	332.537	153.255	192.907	163.921	223.823	268.403		n519	163.098	134.653	189.386	58.9476	294.025	332.64	292.296	89.6128	190.954	238.026	176.828	207.427	25.0963	268.286	176.452		n519	298.538	256.224	303.49	410.989	389.72	381.473	216.473	101.797	232.524	193.571	190.682	333.509	290.327	262.583	199.468
n520	75.1125	160.633	73.9276	18.3086	38.5475	41.4161	41.6884	13.3212	27.5048	42.054	29.2154	85.014	68.2495	39.7236	26.0046		n520	67.5361	46.2814	47.7682	36.2993	40.8385	38.5915	24.9245	29.795	27.3597	81.3344	38.2831	59.8088	0.388	65.4619	135.71		n520	45.7166	35.718	53.6533	25.2289	32.3191	22.9557	17.3127	0.388	27.4272	38.9105	59.4757	59.2027	25.1815	36.5875	47.4098
n521	288.048	288.462	308.378	209.766	370.857	368.173	153.181	135.124	144.152	184.861	366.333	337.627	422.376	301.992	276.572		n521	347.36	264.848	353.593	117.197	363.121	361.681	231.055	190.023	210.539	418.571	393.576	406.073	67.4405	408.511	398.463		n521	445.681	267.36	524.042	233.254	394.408	286.35	187.468	122.917	280.825	360.306	405.359	242.205	243.554	329.623	350.563
n522	26.912	28.0195	27.2118	24.0385	38.2682	32.7965	18.495	9.81265	14.1538	0.388	38.286	39.177	47.836	24.2174	33.6751		n522	33.2621	23.0961	42.8287	16.0555	33.1892	36.7074	29.4562	17.4943	23.4752	54.5767	41.2717	47.9242	0.388	38.8479	43.6315		n522	33.5144	21.2732	58.5682	18.7328	42.4342	30.7481	17.5711	0.388	33.5761	37.6306	42.0885	19.0107	29.3404	31.6795	41.5639
n523	27.8157	54.0376	32.3056	34.6029	41.527	18.3955	29.3087	11.3815	20.3451	53.1208	26.3773	25.8568	68.5124	38.6782	0.388		n523	43.6455	25.4592	52.6474	23.9669	19.8503	18.9709	40.0302	20.5923	30.3112	75.2455	28.3921	51.8188	0.388	36.5585	37.1783		n523	16.6744	16.7034	47.032	0.388	51.5625	24.7108	28.553	30.1286	22.411	17.4073	22.3916	80.7788	25.7512	17.4014	12.9124
n524	488.984	636.095	516.756	444.913	466.946	373.586	327.84	194.912	261.376	449.934	384.252	540.721	708.341	480.806	697.136		n524	448.51	391.475	543.461	469.254	412.115	419.244	292.925	290.251	291.588	403.991	597.515	500.753	401.175	579.141	664.779		n524	684.699	408.604	515.577	482.521	403.454	438.827	343.088	200.14	596.036	341.747	479.783	351.993	486.538	513.843	578.168
n526	59.2967	135.399	66.555	34.1552	35.2886	51.1395	59.8106	10.1549	34.9828	43.8247	29.9944	82.0366	87.2613	35.3098	21.6394		n526	53.4129	46.1477	46.0213	40.9531	24.8445	26.8321	68.3535	36.1731	52.2633	55.9733	31.7365	43.8549	45.082	70.5414	70.4076		n526	31.9685	28.5744	58.0221	0.388	66.6941	38.6808	53.2946	15.9652	38.3495	29.3962	56.1394	54.335	31.3344	24.8193	65.3973
n527	39.3135	51.7751	54.2895	53.8515	38.175	26.7523	22.0001	13.2357	17.6179	33.7317	26.8225	41.6843	70.9655	26.1339	54.5661		n527	31.5022	25.8605	54.6353	49.9504	27.31	42.3597	21.148	15.4897	18.3189	33.6287	52.3013	42.965	46.0859	47.433	50.5663		n527	49.5815	37.0837	54.8138	47.5119	33.6349	44.5777	29.9096	13.9132	44.2557	28.2869	29.4491	26.5755	45.2355	34.6912	38.3518
n528	131.095	1703.88	661.595	445.987	88.7337	297.534	2097.4	281.315	1189.36	993.271	185.253	386.99	178.728	189.326	376.038		n528	45.7133	162.966	774.652	533.088	366.472	496.557	1631.55	252.027	941.787	255.064	665.614	460.339	438.5	162.474	290.01		n528	313.059	849.617	444.995	228.646	529.852	493.654	590.245	219.258	435.518	205.176	193.633	357.65	494.628	101.731	495.683
n530	88.8195	186.913	139.075	30.6188	64.1527	90.8212	127.601	13.7776	70.6893	73.1297	55.9265	90.8906	61.4158	66.0898	38.2898		n530	55.3048	74.5943	102.524	80.8203	77.315	69.5816	132.427	41.139	86.783	72.3407	45.6124	58.9765	66.7105	97.9424	137.733		n530	72.4398	52.6316	124.44	72.0609	112.829	66.5506	72.9328	68.3149	104.693	49.4061	89.5664	73.7403	52.0151	33.5758	95.462
n531	101.522	188.305	171.448	67.4599	59.8696	89.0342	136.476	31.7485	84.112	80.5666	66.611	123.956	106.098	70.7939	38.7263		n531	102.47	111.602	113.005	68.7205	61.5739	70.5561	127.895	51.7084	89.8018	90.8867	64.1847	77.5357	67.3493	74.1186	102.096		n531	83.4824	68.1269	174.134	65.867	122.615	102.634	108.85	71.0175	74.5146	52.1793	82.8297	96.9609	50.7617	33.9104	98.2244
n532	86.5099	172.555	88.4718	33.618	57.4488	54.766	71.2954	15.7174	43.5064	69.4998	37.5626	82.2716	81.1284	53.8359	41.6573		n532	76.8195	68.7979	67.2851	58.172	41.7236	41.3851	59.1012	39.3622	49.2317	91.3336	50.2377	70.7857	50.2838	88.3557	84.6625		n532	63.4952	51.2659	82.7326	55.8963	79.1941	73.9919	52.584	39.8879	57.1197	47.0595	86.6151	82.0287	38.8546	47.8538	67.9027
n535	149.12	184.563	115.885	28.5597	68.5289	132.605	113.506	18.9122	66.209	53.7406	77.6294	158.823	92.1675	85.3127	75.3324		n535	111.226	88.9513	99.6928	69.1859	65.9991	113.371	77.0393	33.7585	55.3989	118.538	64.8963	91.7172	69.1745	109.389	102.674		n535	120.254	39.4999	164.714	77.2729	184.293	129.03	74.5478	61.1081	143.528	102.695	112.728	127.483	36.4049	85.1107	109.595
n537	197.823	173.338	170.576	169.97	190.782	177.753	125.736	81.1825	103.459	131.917	120.924	176.296	238.742	136.593	190.701		n537	209.824	147.94	233.841	124.876	158.044	191.398	99.1314	94.7608	96.9461	169.652	229.556	199.604	124.204	195.599	196.005		n537	262.484	131.001	284.445	175.242	190.954	223.239	133.786	69.8664	194.013	155.471	145.449	123.602	144.708	177.751	205.956
n538	71.4472	72.3982	61.7292	45.2568	83.5196	46.9873	88.6718	15.5747	52.1233	74.4577	48.8592	87.8348	97.4242	70.7939	29.6216		n538	58.9566	45.791	89.8741	73.2967	70.4243	48.7916	74.7734	35.6264	55.1999	75.86	64.0424	69.9512	36.3212	72.4016	76.4756		n538	41.7412	25.738	92.8353	40.1094	93.5033	61.0047	46.6408	58.0051	54.4498	35.7533	39.8429	86.9622	34.183	36.1971	31.4781
n539	132.451	209.102	163.472	75.3384	69.8324	100.807	88.5972	31.178	59.8876	79.9469	59.8776	119.255	145.961	89.4942	65.7288		n539	115.713	107.054	130.354	49.3299	56.8325	53.2095	98.3761	53.9863	76.1812	110.215	70.6601	90.4375	51.6527	124.914	125.308		n539	104.96	66.8663	153.451	59.1443	126.234	97.6497	93.4109	40.9389	106.877	78.2903	100.281	95.6453	72.6958	70.3864	108.631
n540	38.4098	103.898	48.3914	33.3942	45.4376	25.1755	111.865	26.3572	69.1112	121.293	62.8826	87.0512	89.0135	49.2479	91.2345		n540	36.2099	76.6899	66.6225	66.161	91.1597	33.7838	139.413	52.3918	95.9026	70.9442	232.972	151.958	102.393	40.7795	39.0083		n540	55.4893	57.5165	68.8073	16.3912	57.0724	20.2179	42.9587	84.7305	37.2977	46.4196	32.0797	30.5881	34.8666	28.1099	50.8788
n543	43.7319	108.162	136.528	40.1089	42.5512	61.6512	74.5768	14.776	44.6764	101.726	34.9471	63.7801	66.3221	54.9974	29.684		n543	41.0056	126.226	114.571	35.291	39.0684	47.817	78.424	51.6173	65.0206	89.5461	51.8743	70.7102	0.388	50.6525	80.3282		n543	67.581	16.8085	119.867	32.7824	81.9079	78.4146	148.579	66.9136	64.7249	47.6142	99.5753	85.2519	43.8681	74.0117	223.751
n544	86.4597	636.008	842.895	502.39	96.2756	165.244	1364.76	149.814	757.285	570.164	211.297	285.443	346.329	152.506	168.251		n544	34.186	142.278	839.889	1144.98	301.168	279.431	1205.94	530.296	868.119	155.016	863.789	509.402	1159.81	184.581	332.293		n544	81.7156	435.392	182.189	49.7024	358.635	151.143	682.429	139.533	337.783	98.3002	128.768	205.96	220.765	29.7832	299.877
n546	198.978	202.315	128.485	38.7212	81.8436	267.103	129.391	27.5838	78.4873	33.3776	151.363	263.739	125.723	172.135	219.325		n546	187.957	172.151	150.533	72.0557	101.464	181.263	85.3474	51.3895	68.3685	149.765	113.64	131.702	58.4971	214.343	138.793		n546	284.624	57.0438	328.064	156.132	238.569	251.46	101.034	74.4207	293.528	226.85	238.673	199.776	51.3314	175.854	275.208
n547	279.312	613.731	544.772	285.91	346.462	343.365	429.935	131.586	280.761	658.521	286.422	347.735	467.233	330.565	222.63		n547	233.406	414.972	472.2	273.098	300.852	291.255	439.325	282.825	361.075	426.671	350.881	388.776	191.462	399.067	509.709		n547	382.517	133.733	526.158	249.041	567.928	498.357	571.318	327.611	449.353	261.281	521.359	477.503	307.647	407.594	590.567
n548	155.848	183.954	191.421	120.774	157.076	174.284	117.458	42.1031	79.7808	67.1093	69.7273	218.451	212.721	127.127	23.1984		n548	157.863	158.686	183.664	98.8924	115.435	131.562	146.085	85.7859	115.935	167.864	96.9886	132.426	64.064	141.441	150.158		n548	105.899	83.5172	273.318	106.958	226.562	191.93	151.68	100.746	147.168	96.5936	130.757	123.931	84.7168	38.5396	149.81
n550	50.5101	110.86	52.3458	36.1696	42.6443	40.6278	55.5597	14.8901	35.2249	64.1877	37.1731	78.589	71.8416	40.8851	43.84		n550	53.8969	31.8352	52.1655	44.3658	32.3042	47.947	41.6667	35.262	38.4643	61.8946	40.7025	51.2985	45.9034	65.8911	85.5294		n550	49.4711	46.3809	50.9229	35.5017	61.6776	50.7554	35.7881	24.3231	48.4628	38.0999	78.0819	60.1894	32.5308	44.8978	68.7378
n551	250.392	877.567	450.335	130.533	51.4898	178.384	602.879	69.9151	336.397	327.136	139.9	468.243	375.767	305.012	152.66		n551	196.669	280.854	286.609	115.956	117.395	106.809	473.628	135.581	304.604	306.177	144.024	225.101	48.9149	391.913	402.315		n551	189.602	82.2565	252.362	34.3687	235.033	212.639	243.282	142.435	219.822	163.364	275.179	283.844	150.861	205.693	228.377
n552	633.385	1016.1	635.054	205.066	391.899	611.151	515.251	88.3138	301.782	288.269	510.128	824.205	569.739	530.577	676.682		n552	500.955	432.138	519.969	449.165	351.553	581.861	397.344	238.451	317.897	586.211	422.822	504.516	379.273	696.257	699.838		n552	614.744	270.932	898.659	459.407	806.332	671.262	292.894	280.867	787.864	522.007	655.452	617.485	225.665	516.966	611.509
n553	373.002	838.67	499.397	88.6334	180.912	370.17	320.382	29.2668	174.824	190.527	231.664	658.487	376.555	273.361	249.383		n553	298.655	279.115	350.28	196.311	141.607	253.183	315.144	109.932	212.538	424.995	224.575	324.785	202.413	419.457	542.456		n553	299.366	99.7479	623.225	156.056	587.007	338.79	204.134	160.653	349.272	315.551	454.89	399.224	130.693	380.377	498.06
n554	136.016	265.402	49.933	43.5557	0.388	67.3801	51.98	21.565	36.7725	42.6737	23.0384	60.881	69.038	61.7922	47.4569		n554	71.8478	98.7159	58.7916	65.0751	42.9879	139.878	17.2457	57.4487	37.3472	130.437	51.9455	91.1911	50.5576	62.2424	83.1214		n554	107.445	76.9514	114.747	33.0846	63.6513	124.396	38.1783	55.2024	74.2718	85.6714	42.281	525.26	40.5638	56.3872	95.3978
n555	54.9787	63.8705	20.7775	38.6764	97.486	67.1173	19.4645	25.3874	22.426	22.9305	60.7679	33.7705	74.7328	28.6892	91.1721		n555	58.8686	18.8158	63.1287	43.4351	79.0851	144.556	21.9663	12.5285	17.2474	55.2471	92.2921	73.7696	23.1798	41.9242	38.1415		n555	66.035	82.8869	57.4077	91.8512	25.4934	48.0877	27.3902	10.3098	69.3366	51.326	42.7943	57.2293	52.6418	65.9245	50.6219
n556	82.0413	105.813	59.2493	26.6348	67.5047	67.6954	58.0207	12.0661	35.0434	56.7508	37.507	66.0524	41.966	47.796	41.0961		n556	57.1087	53.9058	71.0801	73.5294	50.8901	87.1881	52.1777	37.7677	44.9727	56.8112	50.3088	53.56	57.8583	46.8607	69.8297		n556	48.4772	41.3384	86.9648	70.097	95.7237	57.5649	25.0646	27.9766	71.8447	41.9824	40.677	43.0207	43.0705	49.1924	56.4035
n557	486.122	625.566	462.332	482.963	501.304	458.836	299.351	224.721	262.036	427.711	423.317	559.447	776.327	515.071	783.569		n557	529.773	472.445	570.508	444.744	442.649	485.447	318.857	278.041	298.449	486.219	674.295	580.257	412.674	587.941	617.198		n557	699.22	443.692	682.749	610.327	622.78	622.894	335.078	203.844	663.43	457.881	493.513	365.807	525.278	658.018	635.407
n558	59.4473	112.165	79.9598	35.901	31.8436	67.9582	62.3462	13.0075	37.6768	39.6636	37.2844	106.561	91.1162	57.3204	30.6194		n558	61.2884	55.3326	89.6332	31.2578	21.6836	37.1622	53.3107	25.2847	39.2977	64.6318	41.5564	53.0941	20.8071	71.6146	48.1584		n558	26.3367	25.9481	65.6673	19.2616	37.0888	29.0632	37.6615	22.1711	29.6117	24.0631	42.0244	32.4299	15.0975	21.4171	24.0261
n559	14.1589	22.1023	79.8928	134.651	73.5568	91.8198	0.388	32.2334	16.3107	0.388	11.1853	29.6961	62.9928	34.5549	0.388		n559	15.4871	9.54164	218.18	0.388	23.2008	89.9168	0.388	0.388	0.388	28.3218	0.388	14.3549	0.388	0.388	145.438		n559	0.388	36.3484	136.591	31.0451	180.592	118.78	80.9432	34.2325	0.388	31.9561	0.388	44.9283	0.388	0.388	0.388
n560	230.86	354.595	316.89	73.7269	78.7709	226.317	184.652	21.9644	103.308	68.3488	64.2738	252.848	140.442	90.8299	63.8579		n560	191.961	353.799	268.478	53.208	103.677	142.412	174.786	66.8337	120.81	272.94	144.807	208.873	34.1309	208.977	138.407		n560	268.226	29.625	575.374	74.7802	300.987	290.281	212.791	65.8125	219.094	141.221	317.011	144.389	63.3524	133.299	571.552
n562	51.213	119.648	20.1743	23.5908	0.388	29.3802	18.6442	7.61621	13.1302	17.7955	0.388	29.226	37.9359	30.1992	19.7062		n562	35.6379	49.893	29.938	25.6732	17.8273	57.7573	0.388	23.2346	11.8113	50.6106	23.9091	37.2599	23.6361	31.622	40.742		n562	31.4715	30.0452	46.4176	15.2582	23.1086	53.9846	19.6382	18.8179	36.165	43.433	24.0597	232.601	21.9341	29.6158	49.7225
n563	4203.08	4646.01	2560.99	2458.19	2470.86	3899.95	2112.69	1437.9	1775.29	1795.75	1929.77	3187.36	3079.81	2669.2	3513.25		n563	3993.56	2663.77	3416.06	802.308	2947.39	3477.13	2280.34	1293.99	1787.16	3454.03	3139.71	3296.87	307.178	2991.14	2172.23		n563	5302.68	2647.39	5498.03	2648.43	3703.78	4689.36	2190.57	1004.65	2840.53	3310.25	2624.69	2516.84	2729.8	3475.7	3646.83
n564	145.304	199.008	112.064	108.464	104.655	148.688	82.7802	60.7585	71.7694	83.9309	79.5771	133.593	130.541	115.105	147.547		n564	163.45	110.799	138.425	32.9641	127.636	162.617	117.888	57.5399	87.7138	125.856	134.275	130.066	0.388	130.423	97.3763		n564	210.528	99.5378	200.893	130.676	149.753	178.591	83.3979	45.3431	137.298	135.376	124.854	90.5144	127.104	144.231	163.75
n566	18.8785	67.5252	47.9223	18.8906	0.388	27.2253	24.6103	7.98704	16.2987	25.2324	15.7485	37.6882	25.4074	30.2573	17.96		n566	21.3388	64.4284	51.6836	0.388	24.0859	18.4511	38.5826	22.9157	30.7491	64.3525	32.2347	48.2936	0.388	29.0465	30.7251		n566	37.4346	12.8165	67.3056	15.4848	46.2171	41.3484	69.832	28.3269	31.5534	28.1589	60.7589	42.3628	26.036	60.124	138.889
n567	88.3174	265.489	200.268	104.301	82.216	109.532	129.092	50.3183	89.7054	167.065	87.7574	113.848	159.015	129.508	88.7401		n567	79.7233	152.443	192.699	81.8286	122.579	92.1258	156.533	102.916	129.724	178.254	163.237	170.746	39.6065	154.533	213.053		n567	166.192	80.103	216.047	71.8343	211.431	162.586	295.413	149.092	133.01	108.71	238.031	177.411	106.48	195.264	287.093
n568	117.991	39.2447	31.0322	62.312	31.1918	66.0135	0.388	23.1054	11.7467	22.4878	20.9794	65.974	161.381	27.6439	27.3142		n568	88.0389	47.5745	42.7685	34.8256	0.388	32.2895	0.388	45.0114	22.6997	97.9253	42.9795	70.4524	0.388	80.9152	0.388		n568	44.2258	33.4069	178.981	32.4047	21.1349	60.8643	24.6124	0.388	76.4563	41.1718	104.195	34.4691	34.5818	53.2081	67.3887
n569	104.183	131.048	62.9357	59.3128	108.752	120.201	52.0546	41.0762	46.5654	42.1425	93.044	134.769	123.883	88.3907	192.322		n569	133.972	107.544	144.208	40.0223	114.866	124.155	54.6324	44.9658	49.7991	124.069	121.823	122.946	46.816	80.9152	53.2632		n569	204.675	116.661	176.865	78.8591	110.773	173.116	48.062	58.906	95.1456	103.761	73.8474	50.125	79.3615	135.586	80.9436
n570	67.2799	81.883	69.504	29.2311	24.3017	78.6801	35.2748	12.2943	23.7846	43.205	34.4463	43.4081	55.8087	42.1047	34.7976		n570	42.8975	112.226	51.8643	27.7674	37.488	30.4704	53.5624	30.7973	42.1799	73.011	43.4065	58.2088	27.0127	50.5094	45.7505		n570	57.5874	57.0438	100.958	28.9301	76.398	83.2585	74.7416	40.5886	51.2136	40.7878	105.799	61.3735	32.189	72.3385	151.287
n571	73.6564	154.542	60.4558	37.6021	69.7393	100.019	26.1019	13.2927	19.6973	25.4095	0.388	106.405	55.721	0.388	79.9471		n571	26.4865	85.206	49.4549	31.0251	164.366	71.5307	27.8827	63.5991	45.7409	50.9457	59.2748	55.1102	19.3469	67.0358	53.0706		n571	74.2066	121.546	44.9842	63.3743	69.2434	39.2424	56.5245	0.388	26.6181	27.3909	136.531	0.388	78.222	16.7321	199.725
n572	308.383	225.2	132.641	36.2144	63.7803	397.658	128.347	38.2522	83.2994	0.388	234.001	260.448	94.7083	190.836	161.329		n572	282.508	193.954	190.169	30.6373	93.2458	230.834	88.935	44.6925	66.8138	285.341	151.852	218.596	22.541	206.688	90.6342		n572	309.746	38.2393	564.043	78.6325	297.122	312.605	71.3178	78.975	232.686	347.976	248.746	229.838	58.282	153.768	285.679
n573	27.6149	94.3265	40.9517	17.9953	59.8696	53.1367	16.7798	7.87294	12.3264	23.9044	0.388	64.642	26.8092	0.388	37.4791		n573	9.45945	45.8356	31.8656	20.2439	84.7115	57.9522	24.4209	26.0592	25.2401	28.7128	38.5677	33.6403	20.7158	43.2835	49.6995		n573	43.1767	55.0478	29.2158	55.2165	34.2105	24.5704	37.5323	0.388	0.388	9.6423	56.7168	0.388	41.6463	15.2262	74.8407
n574	19.5815	29.4118	23.4584	22.4717	21.6946	44.5171	20.3595	14.8616	17.6105	30.1903	57.0952	20.372	36.0084	14.4027	31.6795		n574	25.6505	29.7842	48.4911	20.7092	36.8558	36.9023	22.6586	17.0843	19.8714	34.69	39.7063	37.1981	0.388	19.3882	28.7987		n574	30.6433	17.859	59.046	26.513	23.9309	79.0464	0.388	13.5128	27.2654	34.772	29.7058	21.1156	18.5727	20.9151	28.3302
n575	123.112	79.1855	91.0188	102.6	80.1676	98.0217	46.5359	38.1666	42.3513	36.7419	75.7373	80.3128	125.635	66.0898	99.1544		n575	132.3	127.698	161.135	36.8423	89.3896	84.9142	52.2407	69.2938	60.7673	142	145.59	143.795	0.388	113.324	81.9656		n575	123.236	56.8862	174.954	43.1308	123.438	114.849	74.2894	26.9256	104.773	86.0127	84.9469	74.8586	71.5564	89.6283	160.795
n576	320.232	599.896	340.55	76.2337	114.432	310.621	266.985	37.425	152.205	115.626	230.774	437.842	236.464	272.025	225.249		n576	252.941	357.856	358.111	110.449	187.63	255.392	208.145	101.731	154.938	425.665	254.248	339.957	64.6115	390.84	319.194		n576	411.283	87.3516	651.212	117.76	495.559	432.719	222.933	188.779	313.835	328.905	496.016	426.457	110.753	343.12	634.508
n577	542.758	260.355	339.544	475.89	262.477	480.385	109.852	184.073	146.962	139.177	333.779	419.82	629.227	262.675	513.42		n577	548.956	413.412	713.09	232.533	394.92	362.656	146.4	214.624	180.512	418.682	625.338	522.01	130.318	439.847	363.403		n577	488.803	276.972	664.523	244.811	402.796	474.138	236.499	128.022	522.654	397.894	402.407	153.072	285.314	470.395	453.669
n578	59.7988	140.359	155.764	64.013	54.4693	84.2514	97.4718	22.7916	60.1317	148.915	60.3228	63.545	98.3879	86.5323	44.4636		n578	51.873	114.901	142.582	58.9476	74.407	75.1689	125.755	66.3781	96.0667	121.387	73.3641	97.3756	25.2788	99.4448	106.43		n578	109.377	37.9242	144.646	45.8501	118.75	128.328	154.91	86.0818	96.4401	69.0747	131.077	127.352	64.4919	97.8271	176.727
n579	134.911	80.4908	86.193	113.03	65.4562	118.309	36.8409	46.2107	41.5258	45.6839	70.3951	121.292	152.97	61.7341	140.874		n579	129.308	105.404	163.183	47.9337	93.3091	90.4366	38.8343	54.3052	46.5698	89.3785	152.278	120.828	47.8198	105.383	96.9911		n579	154.211	77.214	129.287	51.062	99.7533	117.025	57.2997	33.9823	125.566	85.0314	104.066	46.3755	68.5938	118.686	119.167
n580	114.677	85.7988	112.131	88.6782	84.8231	132.815	45.4918	20.424	32.9579	20.4515	78.8536	109.069	134.221	107.091	47.7687		n580	157.907	119.85	158.966	26.0611	106.016	57.8222	94.9144	77.221	86.0677	161.272	100.475	130.874	0.388	143.873	92.9458		n580	93.9729	38.5019	171.472	0.388	127.467	43.0332	96.447	20.3694	70.1456	84.3488	104.58	69.9908	37.2594	63.6378	119.424
n581	64.5686	125.74	76.2735	23.4118	36.6853	69.5875	67.5666	12.8934	40.23	48.9597	59.8776	70.832	54.8449	58.8884	54.2543		n581	60.7165	54.1734	58.6109	43.6678	43.5569	72.2453	56.3318	34.3052	45.3185	64.576	65.1809	64.8784	32.8533	66.535	62.7986		n581	71.2803	27.9441	87.7157	37.6167	103.043	79.1166	53.876	36.835	85.7605	54.3979	75.9646	70.0566	35.0945	56.1083	64.8191
n582	100.368	75.7919	72.7212	52.4638	82.5885	121.726	40.1223	42.7307	41.4265	29.1279	103.561	77.0219	66.2344	55.4039	45.1495		n582	144.62	92.1616	120.234	0.388	116.573	124.805	57.5277	49.2027	53.3652	150.435	104.104	127.27	0.388	97.6562	63.4728		n582	140.849	65.5006	235.228	37.5412	102.385	81.714	41.7313	24.5733	64.8867	113.873	137.044	63.018	65.9731	74.4021	79.0806
n583	262.592	224.939	170.174	187.025	61.9181	176.649	68.8344	59.532	64.1832	75.9628	93.823	178.334	204.31	135.025	133.141		n583	277.976	191.948	245.166	53.6734	87.2402	109.083	91.138	83.0524	87.0952	185.796	135.129	160.462	48.1849	149.811	150.832		n583	311.513	96.7539	304.718	54.2345	111.842	208.146	71.124	31.7802	149.191	163.407	114.653	84.1337	106.138	134.526	199.854
