# Supplementary material for: Microplastics in the Soil at Sub‐Toxic Concentrations Cause Metabolic Changes Decreasing Fungal Pathogen Susceptibility in Arabidopsis thaliana
Source: Physiol Plant. 2025 Jun 9;177(3):e70312. doi: 10.1111/ppl.70312 (PMC12147067; doi:10.1111/ppl.70312)
Supplement: Supplementary file 4 — Data S4. Supporting Information. [file PPL-177-e70312-s002.xlsx]

## Sheet: data_normalized
Table S4. Normalized accumulation of specialized metabolites in Arabidopsis leaves. Data are shown for different growth conditions (C, PET/PVC 0.2%/0.5%), followed by different treatments (H2O, CP or B. Cinerea); three replicates for each condition are shown.
Feature ID	H2O_C1	H2O_C2	H2O_C3	H2O_PET_0.2_1	H2O_PET_0.2_2	H2O_PET_0.2_3	H2O_PET_0.5_1	H2O_PET_0.5_2	H2O_PET_0.5_3	H2O_PVC_0.2_1	H2O_PVC_0.2_2	H2O_PVC_0.2_3	H2O_PVC_0.5_1	H2O_PVC_0.5_2	H2O_PVC_0.5_3		Feature ID	CP_C1	CP_C2	CP_C3	CP_PET_0.2_1	CP_PET_0.2_2	CP_PET_0.2_3	CP_PET_0.5_1	CP_PET_0.5_2	CP_PET_0.5_3	CP_PVC_0.2_1	CP_PVC_0.2_2	CP_PVC_0.2_3	CP_PVC_0.5_1	CP_PVC_0.5_2	CP_PVC_0.5_3		Feature ID	B._cinerea_C1	B._cinerea_C2	B._cinerea_C3	B._cinerea_PET_0.2_1	B._cinerea_PET_0.2_2	B._cinerea_PET_0.2_3	B._cinerea_PET_0.5_1	B._cinerea_PET_0.5_2	B._cinerea_PET_0.5_3	B._cinerea_PVC_0.2_1	B._cinerea_PVC_0.2_2	B._cinerea_PVC_0.2_3	B._cinerea_PVC_0.5_1	B._cinerea_PVC_0.5_2	B._cinerea_PVC_0.5_3
p16	1.29658	-0.237753	0.573068	1.01322	0.981096	0.89572	-2.03328	1.02183	-0.863733	-1.03788	0.775455	-0.502591	-0.490158	-0.497714	-0.893848		p16	2.01554	0.967697	1.1531	0.351306	0.465862	0.12175	-0.670501	-0.0172381	-0.460628	0.152699	-0.00777395	0.0877436	-1.44995	-0.702975	-2.00664		p16	1.00566	0.770063	0.892636	0.204669	0.939101	-0.0236189	-0.368845	0.609025	-0.378926	0.82975	-0.506599	0.17729	-2.38275	0.0670544	-1.8345
p18	1.28323	-0.276051	0.772431	0.898744	0.940361	0.917254	-2.11228	0.882537	-1.03312	-0.843493	0.690006	-0.219151	-0.265143	-0.504541	-1.13079		p18	2.00894	1.07937	1.42836	0.0555163	0.259732	0.0756022	-0.647757	-0.0467039	-0.477008	0.106228	-0.00473371	0.0636984	-1.13548	-0.710603	-2.05517		p18	0.976466	0.818519	0.726504	0.19283	0.827773	0.091163	-0.25697	0.727142	-0.485409	0.878212	-0.324493	0.255559	-2.18133	-0.106765	-2.1392
p19	-0.491802	-0.0224095	0.902736	-0.51512	0.145151	0.701667	-0.828628	0.178835	-0.818656	1.54789	-0.789875	1.99108	-0.788465	0.497018	-1.70943		p19	-1.21578	0.901009	0.41687	1.87603	-1.33497	-0.0159816	0.716939	0.766809	0.527293	-1.16645	-0.626713	-0.898984	1.21752	-0.323423	-0.840156		p19	-0.198101	2.76619	0.0482352	-0.102891	0.171389	0.496541	0.667848	0.468422	-0.552018	0.238024	0.169013	-0.836817	-1.63127	-1.12676	-0.57781
p20	0.238352	0.493446	0.433886	-0.0542555	-3.49634	0.147906	0.710024	-0.147279	0.4992	0.092771	-0.221083	0.315291	0.298502	0.386228	0.303354		p20	0.254765	0.578744	0.159056	0.16593	-0.233695	-0.0936305	0.65421	0.697732	0.631859	0.216519	-0.401235	-0.0127225	-3.40464	0.219684	0.567428		p20	0.0249733	0.0577444	0.325831	-2.37836	0.529309	0.251897	0.578505	0.593088	0.257833	0.392099	0.386538	0.527804	0.234126	-2.45811	0.676715
p21	-0.00655318	0.642698	-1.49841	-1.21843	-1.33246	0.151194	1.03883	-1.02994	0.886338	0.736419	-1.2642	1.48295	0.760596	0.365574	0.285387		p21	0.725634	1.5472	0.21337	-1.20526	0.799219	-1.27897	0.474195	-1.18367	0.201576	0.395301	-1.30451	0.127981	1.29313	-1.34324	0.538032		p21	1.0228	0.730188	1.11404	-0.90924	-1.17804	0.91769	0.757613	-0.843399	-1.08365	0.443063	-1.1048	1.08018	-0.887646	1.04067	-1.09946
p22	0.178227	0.687207	-1.34362	-1.06907	-1.18089	0.222213	1.08869	-0.884241	0.939294	0.902107	-1.11395	1.50173	0.6369	0.548245	-1.11283		p22	0.762663	1.49062	-1.20772	-1.03889	0.972857	-1.11077	0.517656	-1.01785	0.253623	0.458126	-1.13568	0.198834	1.27329	-1.17344	0.75667		p22	0.949851	0.616249	0.997547	-1.074	0.476264	0.776573	0.60934	-1.00163	-1.2657	0.48508	-1.28894	1.09755	-1.05027	0.955169	-1.28307
p23	0.80149	0.724571	1.21331	-0.0859299	1.81734	0.0533875	0.442403	0.0285261	0.235366	-1.82209	-0.254413	-0.496627	-1.71326	-1.09785	0.153777		p23	1.77926	1.17107	1.31194	0.620683	0.99119	-1.40705	-0.620502	0.081136	-0.375537	-0.894078	0.301772	-0.255992	-1.37905	-0.913597	-0.411237		p23	0.569488	0.675024	0.73037	1.0669	0.679468	0.132248	-0.152355	0.230526	-0.146128	-3.14959	0.0502853	-0.258471	-0.145734	0.537644	-0.819679
p24	0.203417	1.53974	1.38071	0.120476	-0.354845	-0.914797	1.18389	-1.71225	0.786265	0.407873	-1.28652	0.47835	-0.0845136	-0.58431	-1.16348		p24	0.439488	1.74853	0.177778	-0.288242	-0.621663	-1.59718	1.84706	-0.819255	1.19326	0.397911	-1.15319	-0.0839292	-0.462243	-0.688222	-0.0900987		p24	-0.304637	-0.856835	0.288169	-1.17697	1.44652	-0.24308	0.318894	2.20241	-0.22145	0.598732	-0.042442	1.00297	-1.22835	-0.685133	-1.09881
p25	1.18514	1.29029	1.34248	0.18708	-0.84212	0.405143	0.829071	-1.75575	0.293179	-1.7203	-0.854542	0.497003	-0.4045	0.0580871	-0.510266		p25	1.84679	1.53064	0.14795	-0.34745	-0.3692	-1.17719	1.41151	-0.0744183	0.803412	-0.0069258	-1.67275	-0.596121	-0.646183	-0.369962	-0.480103		p25	0.548395	0.536444	0.704892	-2.64429	0.596269	0.154566	0.136425	1.46605	-0.72595	0.146667	-0.656596	0.906706	-0.13805	-1.23066	0.199131
p26	0.175531	-0.593713	0.947543	0.0102908	-1.31573	0.98618	0.748071	-0.816831	0.284436	0.131926	-0.260527	0.536021	-0.557396	1.86035	-2.13615		p26	0.0554835	1.76409	0.150105	1.70185	-1.06671	0.200803	-1.28072	1.25451	-0.07032	-1.38264	-0.460825	-0.920392	0.400827	0.261245	-0.607298		p26	0.675957	1.73479	0.752377	-0.871525	-1.15822	0.792264	0.893798	0.80118	-1.05755	0.707115	-1.0801	-1.03075	-0.848494	-0.924297	0.613445
p27	0.571999	1.27836	0.619427	-1.11221	0.27436	0.449534	0.337108	-1.61733	-0.179786	0.62205	0.00405237	0.564845	0.768701	-0.117771	-2.46334		p27	0.181838	0.964136	0.37776	0.826978	-2.54921	-1.63275	0.0649471	-0.286962	-0.234552	1.34394	-0.194108	0.739256	-0.280622	0.0195209	0.659825		p27	-0.995871	-0.439835	1.74889	0.212904	-1.21755	0.38077	-0.834083	0.388219	-0.394443	1.75704	-0.0414795	1.09127	-0.156168	0.159221	-1.65889
p28	0.29277	1.1076	1.02147	0.201105	-0.0979864	-0.602183	0.916445	-2.94273	0.630839	0.574767	-0.529353	0.376862	0.0139474	-0.239986	-0.723563		p28	0.260335	1.79622	0.253466	-0.308353	-0.743989	-1.40682	1.95328	-0.662596	1.26383	0.36082	-1.05745	-0.108768	-0.583194	-0.658307	-0.358479		p28	-0.360587	-1.35107	0.304627	-0.784458	1.46693	-0.016848	0.332578	2.13331	-0.251811	0.659681	-0.0823874	0.911117	-1.3766	-0.656591	-0.927885
p29	1.40615	1.20146	1.18645	0.330874	-1.49298	0.41717	1.01426	-0.509115	0.541583	-0.226553	-1.87268	0.000715867	-0.668698	-0.35625	-0.972386		p29	1.38691	1.54007	-0.10672	0.336375	-0.482784	-0.681902	1.23074	0.345649	0.768542	0.176491	-1.65292	-0.492281	-1.84242	-0.506629	-0.0191275		p29	0.628116	-0.374089	0.846582	-1.4196	1.21184	0.0556254	0.601777	1.16897	-1.0617	0.790707	-1.16044	0.178948	-1.45051	-1.08006	1.06382
p31	-0.138217	0.60273	-0.29338	-0.186608	-1.85293	0.062786	0.796912	-1.51259	0.625396	0.881917	-1.77613	1.35154	0.900453	0.392766	0.14536		p31	0.549127	1.19934	0.00719493	-2.13743	0.539294	-2.22734	0.287524	-0.153203	0.111152	0.264719	-0.0205143	0.154214	1.43181	-0.300127	0.294231		p31	0.792397	0.407547	0.798659	-1.41891	0.244177	0.664301	0.53802	0.137453	-1.59456	0.459809	-1.61585	1.01106	0.418683	0.7677	-1.61048
p32	0.160666	-0.103856	0.807365	0.557389	-0.246946	0.241703	-0.701876	-0.352199	-0.820255	0.809208	-0.622433	2.06303	-0.478803	0.956325	-2.26932		p32	-0.597943	1.63725	0.103908	0.224886	-0.638559	0.828559	-0.0960146	-1.13367	-0.752785	-0.741118	-1.41224	-1.02021	1.37363	1.11424	1.11007		p32	-0.114276	2.55478	0.406842	-0.454085	0.631453	0.115797	0.90036	-0.963353	-0.21512	0.455267	0.431048	-0.342573	-0.882455	-1.71878	-0.804901
p33	-1.25134	0.798288	-1.272	-1.05186	-1.14152	0.229921	1.0904	-0.903654	0.969951	1.0442	-0.030869	1.03369	0.474619	1.09711	-1.08694		p33	0.588184	1.39391	0.141064	-1.19905	1.13353	-1.26287	0.441814	-1.18036	0.202761	0.322423	-1.28499	0.0886755	0.534548	-1.31852	1.39888		p33	0.744101	0.665717	0.827094	-1.18656	0.163475	0.617558	0.612824	0.506584	-1.34075	0.646675	-1.35944	1.56283	0.124912	-1.2303	-1.35472
p34	1.01101	0.105183	-0.27618	0.178179	-0.883046	0.492218	-1.25617	1.34816	-0.582548	-1.76645	0.991757	-0.909656	1.23469	1.05003	-0.737185		p34	0.870244	-2.10405	0.356961	0.303899	0.597817	-0.595826	-0.697108	0.991973	-0.216968	0.78735	0.22963	0.559785	-1.96773	-0.30557	1.18959		p34	-0.963325	0.212901	0.364148	-0.334512	-1.73022	0.394383	-0.585216	-0.830783	-0.276774	2.42883	0.432634	1.25493	-0.779888	-0.0842177	0.497116
p36	0.78724	1.61081	0.590843	-0.488833	-1.05095	-0.279648	1.13898	-0.818047	0.636608	0.188734	-1.26397	0.513006	0.272551	0.3029	-2.14023		p36	0.781599	1.45875	0.553333	-0.34194	-0.829555	-1.0423	1.36562	0.644611	0.976208	0.118892	-1.99039	-0.608284	-1.07907	-0.403635	0.396164		p36	-0.407789	0.501219	0.136805	-2.1987	0.149609	0.224655	0.487577	1.81956	0.277318	-0.0495538	0.309696	0.974216	-0.506507	-1.92001	0.201904
p37	-0.297452	1.4423	1.61149	0.166381	-1.00781	0.719926	0.359703	-0.464718	0.00523396	1.55124	-1.27503	0.0548934	-0.461802	-0.895142	-1.50922		p37	-0.479733	2.64938	1.05229	-0.309799	-0.314182	-0.87973	0.891889	-0.241103	0.35714	0.680706	-0.764985	0.135545	-1.08852	-0.932715	-0.756181		p37	0.41928	-1.51471	0.627327	-1.78698	-0.170634	0.265351	1.49355	0.652762	-0.53814	-0.761039	0.158108	-0.132699	-0.797791	0.187241	1.89837
p38	0.0141785	1.29764	0.721005	-0.74515	-0.789153	-0.0619429	1.72972	-0.671641	1.20242	0.691695	-1.19355	0.23147	0.202516	-0.946232	-1.68298		p38	0.0837763	0.71529	-0.576271	-0.743863	-0.297082	-0.891899	2.16251	0.93134	1.60387	-0.403746	-1.46263	-0.819086	-0.518047	-0.298931	0.514774		p38	0.944093	0.569978	0.335024	-0.513865	1.72172	-0.229305	0.636213	0.986215	-0.451127	0.461976	-0.791608	0.47273	-1.61394	-1.95169	-0.576412
p39	-0.806456	1.5997	1.49384	-0.00667488	-0.811977	-0.0552244	-0.163899	-0.899822	-0.575464	1.80696	-1.63165	0.674191	-0.432278	0.170734	-0.361972		p39	-1.38246	2.04728	0.705564	-1.3136	-0.136777	-1.1173	0.159816	0.0450071	-0.0559896	1.34981	-0.290463	0.702445	-1.33529	0.304517	0.317451		p39	-0.136724	-1.48344	0.40691	-1.91527	-0.129392	0.436957	0.971758	0.923074	-1.25351	-0.104919	0.971846	0.0574145	-0.852825	0.572734	1.53539
p40	-0.374975	0.975323	1.29092	0.171529	-0.275686	-0.682566	1.25302	-2.01892	0.687313	0.41193	-0.690349	0.21675	0.631829	0.247314	-1.84343		p40	0.197874	0.828834	0.161956	-0.313939	-1.26589	-2.30067	1.775	-0.495519	1.04239	0.731832	-1.0282	0.146812	-0.0238517	0.207485	0.335901		p40	-1.13282	-1.76951	0.0402664	-0.862105	1.58215	-0.268235	0.718817	1.9136	-0.0653736	0.429274	0.441719	0.709057	-0.926052	-0.320826	-0.489961
p41	1.41459	-0.252962	0.514255	1.02566	1.02353	0.86998	-2.07806	0.679898	-1.03913	-0.439616	0.805976	-0.340907	-0.3411	-0.619766	-1.22234		p41	2.25692	0.915648	1.20663	0.325983	0.486628	0.00512461	-0.476794	-0.0454468	-0.385719	0.00941544	-0.345965	-0.138594	-1.10469	-0.698231	-2.01092		p41	0.889214	1.03166	0.825435	0.225747	0.979858	0.0609192	-0.451269	0.767382	-0.289382	0.818457	-0.516489	-0.0373083	-2.29576	-0.183538	-1.82492
p42	0.783793	-2.09147	-0.0462797	1.64003	-0.389916	0.6522	-0.780317	1.56893	-0.204233	-1.16168	0.80937	0.0552973	-0.0403249	-0.787874	-0.00752554		p42	0.524542	0.343359	0.0822346	0.538058	0.0520055	0.142135	0.0628084	0.636792	0.325327	-0.00242292	0.350291	0.17936	-3.53975	0.296203	0.00905354		p42	-0.43545	0.792774	-0.363248	-0.881298	-0.964493	-1.08604	1.41229	1.08551	2.01489	-1.10261	0.10208	-1.08598	0.394781	-0.367433	0.484229
p43	0.367078	-0.0286913	0.265757	1.04097	0.441357	0.500046	-0.298195	0.362478	-0.0861331	-0.54786	0.131739	0.28126	0.570303	0.345948	-3.34605		p43	0.838014	-0.338712	1.64401	-0.828288	-0.665552	0.938697	-0.90894	0.25768	-0.328907	1.41688	-1.56544	0.739608	-0.84913	-1.092	0.742083		p43	-1.57519	0.0993452	1.59449	0.021071	1.09148	1.40507	-0.129379	0.0344453	-0.951058	0.450892	-0.395319	0.977698	-0.923182	-0.0549684	-1.64539
p44	0.137159	-0.418495	1.08192	1.66168	0.193618	0.716433	-1.94893	0.022176	-1.34153	-0.257653	0.0318581	1.16683	0.513388	-0.139628	-1.41883		p44	1.11434	1.60432	1.42911	-1.16166	-0.699397	-0.0776638	-1.02632	0.768028	-0.249036	0.298669	-0.080117	0.141266	0.350927	-0.356686	-2.05578		p44	-0.134266	0.817416	1.65592	0.266576	-0.422978	-0.557817	1.06623	1.081	0.266103	0.792611	-0.0631389	-1.66287	-1.66828	-0.258856	-1.17766
p45	0.266746	0.619045	1.49079	1.05036	-0.32441	-0.759321	-0.0574382	-0.349519	-0.242411	1.12597	0.224272	0.149303	0.37962	-0.924467	-2.64854		p45	-0.170549	-0.320839	0.580375	1.96802	-1.11147	-0.459616	-0.311591	0.811069	0.178838	-1.09589	-0.904094	-1.00058	1.83439	-0.720139	0.722074		p45	-1.48261	1.1068	0.117549	1.4846	0.450434	-0.0059539	0.782171	0.4756	0.765898	-0.488537	-0.331424	0.301179	-0.722997	-2.40144	-0.0512627
p46	0.129565	1.13487	-0.0790257	-1.31336	-0.899109	0.167128	1.43115	0.213723	0.91427	1.21971	-1.13797	1.10247	-0.549916	-0.8711	-1.46242		p46	0.252395	1.75207	0.118273	-0.240431	-2.05708	-0.680879	1.10561	0.8577	0.870526	0.433612	-1.5271	-0.291818	0.363674	-0.785501	-0.171052		p46	0.259122	0.898481	0.102381	-0.0174245	0.226501	0.198564	0.272684	0.594769	0.226637	0.296802	0.282109	-0.222654	-3.50055	0.178991	0.203589
p47	-0.37853	0.116685	1.36471	-0.734671	0.772481	-1.74981	0.524745	0.701572	0.249666	1.78662	-0.599504	0.0499332	0.375994	-0.938027	-1.54186		p47	-0.448676	1.67973	-0.939466	0.0945377	-1.60105	-1.7125	1.7539	0.204999	0.949134	-0.455589	-0.112312	-0.282845	0.304119	0.188876	0.377152		p47	-1.40905	-0.697775	0.235685	-2.00804	1.08297	-0.127599	0.925607	1.42613	0.270479	-0.226583	0.156468	1.02791	0.882064	-1.08014	-0.458127
p48	0.168421	0.386995	0.978611	0.0898676	-0.343875	-0.0727182	-0.293194	-0.142639	-0.471308	0.348849	-1.01259	2.00056	-0.089206	0.965235	-2.51301		p48	-0.0103094	1.561	0.782773	0.283874	-0.822589	0.229558	0.974353	-1.30245	-0.111153	-0.828901	-1.81363	-1.23796	0.498037	1.13346	0.663924		p48	0.297935	2.66755	0.547068	0.254257	0.334944	-0.011212	0.837055	-0.567955	-0.559382	0.331317	-0.0659168	-0.445445	-0.798738	-1.57217	-1.24931
p49	0.562428	-0.195508	-0.085534	-1.26988	0.0663088	0.352048	-0.468538	1.48524	-0.127398	-2.46625	0.999343	-0.749965	0.140554	1.23105	0.5261		p49	0.813094	-0.682737	-1.87805	0.536154	1.8329	0.438105	-0.487084	-0.660706	-0.76336	0.390003	1.18629	0.78339	-0.106415	0.0352786	-1.43686		p49	0.202349	0.432835	-0.592123	0.615474	-0.0353406	0.100492	-1.2446	0.408317	-0.795347	2.79305	-0.158146	-0.671278	-1.27779	0.722791	-0.500678
p50	-0.199456	0.0995433	-0.204315	-0.401272	-0.495933	-0.656414	1.31096	-0.0945937	1.10257	0.784328	-2.79996	1.11585	0.504596	0.259107	-0.325011		p50	0.322133	2.22069	-0.965037	-0.294023	0.694756	-0.969391	-0.15884	-0.63834	-0.407108	-0.870587	-0.578364	-0.725673	1.50965	-0.48048	1.34061		p50	-0.018778	-0.188137	0.939781	-0.15534	-1.2424	1.25389	0.165016	-0.150478	0.326643	-0.970015	-1.54421	2.40736	-0.685046	0.234839	-0.373121
p51	0.752986	-1.68076	0.137012	0.315263	-1.39571	0.211815	-1.5195	1.25205	0.643777	-1.47699	1.09821	0.270058	0.205995	0.596124	0.589678		p51	0.444921	-0.00340608	0.269896	0.26784	-1.75402	0.240718	-1.83388	0.945158	0.48714	-1.93031	0.977312	0.567003	0.979853	0.107882	0.23389		p51	0.114122	0.393983	-0.606911	0.261557	-0.426867	-0.24324	-0.336603	0.357053	0.373643	1.02791	0.849592	1.13519	-3.07674	0.423419	-0.246106
p52	1.76852	1.53278	0.874346	0.858842	-0.768104	1.08936	-0.894108	-0.43957	-0.749002	-0.85084	-0.693971	0.698272	-0.951915	-0.781896	-0.692721		p52	1.94141	1.80393	1.37387	-0.561066	-0.587703	-0.630369	-0.653029	0.832726	0.472589	-0.731905	-0.654389	-0.693608	-0.510788	-0.690805	-0.71087		p52	2.18551	1.47356	1.52182	-0.446271	-0.743754	1.03742	-0.656377	-0.373404	-0.639293	-0.504842	-0.662691	-0.611487	-0.422373	-0.501028	-0.656783
p53	1.37093	1.57397	0.849609	-0.861728	0.589346	0.219003	0.0639278	-1.59485	-0.385917	0.928604	-0.283735	0.0862556	-0.085436	-0.500504	-1.96947		p53	1.39721	1.27297	0.686383	1.22387	-2.14332	-1.41389	0.258698	-0.285913	-0.0888053	0.550311	-0.45147	0.147071	-0.995277	-0.376891	0.219044		p53	0.438639	0.606291	1.41479	0.969858	-0.663114	-0.0772269	-1.46022	0.0923004	0.150303	1.40247	-0.424216	0.797365	-1.22814	-0.12656	-1.89254
p54	1.33403	-0.355781	0.460637	1.01119	1.07707	0.88251	-2.17799	0.761767	-1.09906	-0.631301	0.810804	-0.344145	-0.256649	-0.558927	-0.91416		p54	2.09425	0.725008	1.2603	0.433524	0.523922	0.34787	-0.829328	0.0716079	-0.517722	0.0764234	-0.237944	-0.0540523	-0.984192	-0.868071	-2.0416		p54	0.769087	0.838246	0.895396	0.3588	0.93757	0.0863705	-0.301776	0.562147	-0.185313	0.784569	-0.433174	0.124329	-2.40518	-0.0717939	-1.95928
p56	1.91337	-0.490135	1.26277	1.05452	1.06556	0.573058	-1.1388	-1.15387	-1.46753	-0.187481	-0.9956	-0.246186	0.0575507	-0.0104248	-0.236793		p56	1.45346	0.544696	0.297023	-0.339022	-0.822053	0.0834282	0.53223	0.697718	0.463404	0.123131	0.165292	0.151925	-2.71996	0.698533	-1.32981		p56	2.03162	-0.847754	0.964116	-1.79471	0.566602	-1.09217	0.293346	-0.902035	0.138853	1.36666	-0.172802	0.105286	-0.066668	0.196273	-0.786624
p57	0.941959	1.99683	-1.00431	0.238692	0.248426	0.52808	0.242998	0.476572	0.122777	0.354803	-1.44953	-0.718671	-2.1287	0.331751	-0.181679		p57	0.661282	0.345341	0.0884105	-0.241305	0.41523	0.262037	0.499589	0.0566497	0.298457	0.424039	0.298455	0.371732	-3.50998	0.198045	-0.167986		p57	1.81441	0.749845	0.577767	1.17204	-0.199006	0.0702612	-1.05486	-1.73515	-1.09448	0.532065	-1.17967	0.107451	0.179421	0.852145	-0.792244
p58	1.41185	-0.545972	0.388606	0.937133	1.17875	0.953559	-2.08242	0.778094	-1.06506	-0.546375	0.750417	-0.165063	-0.429728	-0.718334	-0.845458		p58	2.07385	0.490041	1.10592	0.491297	0.714007	0.389366	-0.637946	-0.0444392	-0.477454	0.230436	-0.159463	0.0680415	-1.33247	-0.907836	-2.00336		p58	0.57689	0.972795	0.824555	0.619889	0.899533	-0.0454337	-0.265019	0.651719	-0.21344	0.836528	-0.397609	0.0684081	-2.30531	-0.201817	-2.02169
p63	1.85637	1.09784	1.17348	0.0282776	0.302412	-0.283815	0.530985	0.308875	0.252727	0.445962	-1.24558	-1.06077	-1.74905	-0.985081	-0.672635		p63	0.985689	1.10199	1.13504	0.676165	-1.01053	-1.41019	0.878537	0.653566	0.691125	0.474623	-0.537197	0.0803098	-0.867708	-1.27805	-1.57337		p63	0.486739	0.517656	0.420509	0.673168	0.0535603	0.26253	0.14108	0.524073	-3.4606	0.271841	-0.0242182	-0.177945	-0.342793	0.533682	0.120717
p66	1.03346	1.28764	0.792547	-0.824246	-1.80569	0.498815	1.13003	-0.499058	0.504445	0.0929046	-1.64134	0.309511	0.536895	-0.165958	-1.24996		p66	0.508384	1.33287	-0.356089	-0.98517	-1.72132	-1.00572	1.58925	0.77447	1.10288	0.2831	-1.47564	-0.398971	-0.0383492	0.0265078	0.363797		p66	-1.11481	-1.11061	-0.11483	-1.41502	0.388671	0.00370019	1.39423	1.90328	-0.554929	1.05913	-0.740936	0.144556	-0.608143	-0.368251	1.13395
p67	-1.33563	1.12149	0.662133	-0.512224	-2.09505	-0.288778	0.792105	-0.127498	0.428329	1.23006	-0.542395	0.946271	0.278274	0.727059	-1.28415		p67	-2.12818	1.03552	-0.367445	0.493213	-0.743978	-1.55473	1.52999	-0.137945	0.743124	0.491136	-0.419322	0.116467	-0.358853	1.25539	0.0456089		p67	-0.352864	-0.258061	-0.715029	-2.20857	1.09746	-0.237392	1.20967	1.51067	-0.266916	-0.00652808	0.320166	1.42749	-0.0464001	-0.498009	-0.975692
p68	1.63467	1.33774	1.35744	0.0867894	-0.916399	0.772216	-0.0317296	-1.77528	-0.520411	-1.27481	-0.717532	0.716812	-0.245041	-0.101159	-0.323299		p68	0.958249	0.849467	0.485189	-0.0336233	0.0957177	-0.149861	0.633914	0.145847	0.421761	0.25343	-0.0801661	0.121127	-3.35506	0.0384158	-0.384406		p68	0.851304	-0.31051	1.51829	-0.127397	0.990526	0.335467	0.310586	0.967533	-0.607869	-2.43048	-0.417764	-0.786736	-1.11367	0.615156	0.205564
p69	1.41783	1.02152	1.47025	0.890383	1.16556	0.0436668	-0.266351	-1.27364	-0.603163	0.221996	-0.515809	-0.656629	-1.74963	-0.374444	-0.791543		p69	1.04756	0.664616	-0.564628	1.84767	1.31545	0.0200937	0.680822	0.136055	0.361878	-1.69016	-0.331976	-0.961246	-0.491245	-1.31896	-0.715931		p69	1.62609	1.47962	0.156433	1.41948	0.184403	-0.438982	0.540173	-0.784584	0.341467	-0.865801	-1.75798	0.19157	-0.707904	-0.171939	-1.21204
p70	0.192721	0.991478	0.888602	0.0298219	-0.715743	-0.373317	1.74829	-2.37572	0.883468	0.296667	-0.713742	-0.274957	0.158314	0.369528	-1.10541		p70	0.225019	-0.0137744	-0.474055	0.159116	-0.623271	-2.64741	1.70126	-0.903102	0.717177	0.82816	-0.69496	0.242772	0.321634	0.770444	0.390989		p70	-1.20537	-2.04962	-0.334305	-1.10976	0.919212	0.0291875	0.470561	1.71716	0.00928564	0.640137	0.719236	1.2875	-0.414319	-0.336248	-0.342668
p72	1.66829	0.170321	0.590239	0.670997	0.777585	0.874517	-2.07014	0.714734	-1.20068	-1.14904	0.589983	-0.563775	0.090782	-0.347256	-0.816553		p72	1.76892	-0.0031746	0.814265	0.963984	0.275479	0.333781	-0.424677	0.297945	-0.191052	0.118857	-0.00869097	0.0688956	-2.82148	-0.379332	-0.813717		p72	1.00244	0.371971	0.70263	0.84042	-0.0786079	-0.228357	-0.469813	0.953244	0.00247859	1.16245	-2.04498	0.367568	-1.45075	0.448756	-1.57944
p73	1.86455	-0.316597	0.444738	0.830782	1.08097	1.06543	-1.62954	-0.257079	-1.31771	-1.27426	0.766306	-0.268633	-0.455551	-0.00131421	-0.532092		p73	2.2234	-1.68276	0.562347	0.987686	0.754394	0.773399	-0.931372	-0.0353945	-0.661695	0.19479	0.169755	0.193497	-1.16031	-0.542461	-0.845262		p73	-0.512056	-0.237508	0.761128	1.10173	0.329836	0.66032	-0.302557	1.01076	0.130957	1.5584	-1.83908	-0.0205322	-1.4093	0.294088	-1.52619
p74	0.253499	-0.566816	0.595419	-0.740094	0.0257543	1.10024	0.427549	-1.40148	-0.146849	0.55197	-0.238407	0.740702	-0.555296	1.99097	-2.03716		p74	0.158859	1.57338	0.12722	1.98212	-0.570129	0.251318	-1.10368	0.784019	-0.207765	-1.59007	-0.830409	-1.20739	0.775781	-0.0376759	-0.105572		p74	0.951756	1.97491	0.956353	-0.644703	-0.943583	1.02493	1.00743	-0.571495	-0.838631	0.932471	-0.862139	-0.810694	-0.620693	-0.699718	-0.856203
p75	0.902201	0.430659	0.674166	0.291348	1.32579	-0.514854	0.928351	-0.370911	0.526695	1.0726	-0.327053	-1.27697	-2.04879	-1.42898	-0.184261		p75	0.51105	-0.169962	-0.0423292	2.44835	0.843711	0.294269	0.34374	-0.340578	-0.0384094	-1.04615	-1.00154	-1.01849	1.22632	-0.902619	-1.10736		p75	0.816036	0.984217	0.0348719	1.20981	-0.403893	-0.245413	0.315711	0.232856	0.125459	-0.0751413	0.0761717	-0.104743	-3.17129	0.553773	-0.348434
p76	1.20509	0.472863	1.16933	0.715298	0.126699	0.208455	-0.299751	-1.18064	-0.650848	2.17403	-1.33472	-0.260988	-0.61464	-0.747244	-0.982926		p76	0.0900404	1.17082	-0.434945	1.50141	-1.03077	0.219342	-0.0806626	1.59721	0.618494	-0.0914412	-0.0101253	-0.0446703	-1.77578	-1.72135	-0.00755876		p76	1.09802	0.743911	-0.0221493	0.575205	0.326608	0.0775646	-0.0516423	1.90992	1.1907	-0.755509	-0.586849	-0.492106	-1.70321	-1.12996	-1.18051
p77	1.05081	0.768991	0.757375	0.284151	0.916647	0.724402	0.347687	-1.21579	0.145782	-1.74947	0.433005	0.339535	0.40117	-1.66001	-1.54429		p77	0.577098	0.569646	0.502325	0.748533	-2.33927	0.12209	0.0683383	0.459099	0.236075	0.272332	0.269452	0.27306	0.462521	-2.50155	0.280253		p77	0.328997	0.597017	0.579114	0.94589	0.247793	0.461223	0.0573546	0.572782	0.188146	0.192753	0.205919	0.217866	-2.21995	0.188967	-2.56388
p78	0.444742	-0.491933	-0.0221256	0.315919	1.33821	-0.281854	-1.21421	0.954736	-0.67545	0.070187	-0.349247	1.78064	1.00441	-1.04253	-1.83149		p78	0.803573	0.560841	0.366651	0.863404	1.20708	-0.478433	0.528277	-0.246526	0.0795735	-0.296965	-0.799538	-0.506268	1.40969	-1.017	-2.47435		p78	0.670581	1.81145	0.840142	0.678957	-1.62033	-0.723697	0.0904955	0.973287	-0.147579	0.0793263	-0.617518	0.284379	-1.18288	0.541207	-1.67783
p79	0.295483	-0.917099	0.438467	0.694762	0.110907	0.491895	-1.21953	1.74265	-0.323381	0.107914	0.520659	-2.27128	-0.754279	-0.135759	1.21859		p79	-1.02869	1.7678	0.884757	1.52245	-0.0773445	0.766805	-1.08485	0.202105	-0.667579	0.438749	0.277532	0.378975	-1.49021	-0.807791	-1.08271		p79	0.187768	-1.05322	-0.478567	0.464153	-0.923218	0.200118	1.33903	-0.319744	-0.366972	-1.0034	0.21794	-1.49355	-0.268615	1.82847	1.66981
p80	0.179289	0.263229	1.22862	-0.451169	-1.33187	-0.246727	0.327067	0.516812	0.123125	1.83862	-1.86141	-0.214734	1.07216	-0.0584276	-1.38459		p80	-0.428483	1.00602	-0.184369	0.0212119	-0.175908	-1.9971	1.91106	0.782862	1.24983	0.418408	-1.10943	-0.200609	-1.20739	0.0457863	-0.131893		p80	-0.920034	-2.23217	0.149454	-0.881056	0.314956	0.848964	0.84818	1.28617	-0.282556	0.199966	-0.387184	-0.719377	0.287957	-0.306261	1.79299
p81	0.0849921	0.217744	0.981648	-0.0101717	-0.345881	-0.0448525	-0.35609	-0.182976	-0.531322	1.23348	-0.761748	2.02263	-0.805478	0.740295	-2.24227		p81	-0.31866	1.31502	0.278966	0.752933	-0.67967	0.284532	0.693343	-0.577536	-0.0470974	-1.55223	-1.43397	-1.48287	0.131136	1.38418	1.25192		p81	0.0496732	2.57353	0.278867	0.0866244	0.614383	-0.477274	1.17924	-1.57169	-0.207849	0.226966	0.320638	-0.764055	-0.39515	-1.12152	-0.792381
p82	0.781926	0.605781	1.56624	0.579303	0.708195	0.669839	-0.981229	-0.216225	-0.988676	0.678513	-0.397446	0.534332	-0.937968	-0.270445	-2.33214		p82	0.455638	1.63894	0.973527	1.81471	-0.123484	0.290218	-0.125341	-0.0415096	-0.255657	-1.22215	-1.0788	-1.14501	0.830249	-1.04104	-0.970294		p82	0.307793	2.49354	-0.0930279	0.261685	0.515738	0.437049	0.670851	0.524698	-0.405754	0.210862	-0.158674	-0.707193	-1.70411	-1.07597	-1.27748
p83	-0.418159	2.83752	0.304429	-0.0107679	1.23262	-0.459164	-0.893585	0.156721	-0.655214	0.708793	0.11622	-0.640812	-0.85277	-0.831303	-0.594529		p83	-0.438946	3.0164	0.0778662	0.805963	0.424112	-0.0483737	-0.557778	-0.391893	-0.565466	-0.821974	-0.238987	-0.528033	0.841995	-0.53678	-1.03811		p83	2.08265	2.33	-0.364603	0.47884	0.045533	-0.341698	-0.11202	-0.0159619	-0.130734	-0.474228	-0.502675	-0.110232	-1.23225	-0.408596	-1.24402
p86	-1.27084	0.724276	-1.29508	-1.03678	-1.14198	0.0944475	1.0899	-0.862891	0.949105	0.983018	-1.07901	1.46517	0.609097	0.475155	0.296412		p86	0.650111	1.50761	0.205873	-1.17498	0.953493	-1.24753	0.343752	-1.15373	0.0785637	0.260507	-1.27268	0.000651931	1.41413	-1.3108	0.745031		p86	1.01056	0.584229	1.07345	-0.908825	-1.18052	0.880427	0.84167	-0.842275	-1.08511	0.543708	-1.10648	1.03481	-0.886999	1.14246	-1.10109
p87	0.124804	1.45161	0.443774	0.188077	0.845211	0.158614	-3.12254	0.201983	-0.91242	0.48499	0.193255	-0.089608	0.0265024	-0.0136727	0.0194136		p87	-0.359216	2.86173	-0.114886	0.926747	0.590697	-0.403293	-0.382928	-0.347675	-0.459354	-0.72612	-0.400412	-0.565315	1.13083	-0.855894	-0.894905		p87	1.40806	1.645	-0.0702868	0.695879	0.238107	-0.253807	-0.0154409	0.0825317	0.0569933	-0.163002	-0.2776	0.115913	-2.88662	-0.0937064	-0.482025
p88	-0.41185	-0.10634	1.49763	-0.291515	-0.0283303	-0.274444	2.28327	-0.89863	1.16155	-0.698275	-0.505025	-1.74132	-0.404626	0.111089	0.306812		p88	0.582147	0.222824	-1.98372	0.289133	0.970214	-1.34753	1.88117	-1.51443	0.535562	0.0832094	-0.454286	-0.140264	0.658764	-0.00518232	0.222397		p88	-0.699269	-1.81985	-0.529575	-0.25628	1.36923	-1.08037	0.389096	2.05148	-0.0766842	0.258176	-0.00888731	0.969882	0.0581624	0.474537	-1.09965
p90	1.29901	1.38896	0.990772	1.05933	-0.918297	0.725986	-1.04656	-0.583873	-0.898853	-1.00252	-0.842835	0.591921	1.01086	-0.932337	-0.841564		p90	1.18509	1.0608	0.862327	0.425517	-1.26978	-1.31482	0.255458	0.987554	0.693823	0.453139	0.253573	0.37434	-1.18859	-1.37862	-1.3998		p90	1.20837	1.47168	1.40319	-0.680978	-0.968519	0.944767	-0.884062	-0.610546	1.05706	-0.737591	0.91353	-0.840672	-0.657878	-0.733905	-0.884454
p91	-0.776032	-0.789641	-0.713556	-0.760294	2.10669	0.841456	-0.566163	0.441805	-0.499426	-0.955894	0.0615869	-0.1763	-0.809814	0.664247	1.93134		p91	-0.0583592	0.527645	0.0384743	-0.357781	1.33359	1.42797	0.0377526	-0.377341	-0.295026	-0.290565	1.39106	0.584847	-0.216632	-1.63096	-2.11467		p91	1.38653	1.16759	-0.118091	0.984153	0.0811283	-0.141207	-1.48243	1.50011	-0.593901	0.119954	-1.09825	-0.773337	-0.324952	0.814754	-1.52204
p92	0.681212	-0.0334854	0.270919	-0.517225	-0.886215	-1.29247	1.75815	-1.04899	1.36261	1.1106	-0.717013	1.02977	0.0575017	-0.49869	-1.27668		p92	-0.378702	-0.00666815	0.0569915	1.04758	-1.67673	-1.94712	0.492845	0.202923	0.307499	-0.289224	-0.855248	-0.515937	1.17151	0.713453	1.67683		p92	-0.202744	-2.08001	0.208264	0.566242	1.62678	-0.818805	1.19248	0.70173	-0.0637789	-1.29708	0.674182	1.01934	-0.31232	-0.501545	-0.71273
p93	1.5777	0.645369	0.822611	0.249375	0.394577	1.07838	-1.68149	1.06164	-0.956081	-1.42352	-0.826585	-0.890428	0.143977	0.46168	-0.657201		p93	1.38411	-1.77228	0.247551	1.83323	-0.0682802	0.269969	-0.498241	0.757395	-0.156934	0.624761	-1.07621	-0.0674095	-1.72967	0.0244932	0.227519		p93	-0.37643	-0.134806	0.451318	0.810311	-0.671178	0.628581	-1.28475	-0.255134	0.121073	2.91822	-0.127478	-0.0577085	-1.23429	-0.26238	-0.52535
p94	-0.628971	-2.47563	-0.434551	0.0295432	1.18047	-0.143729	-0.632493	0.619904	-0.618143	-0.776617	0.424192	0.761204	1.52116	0.999258	0.174403		p94	-0.208159	-0.514931	-0.881693	-1.13807	1.21634	0.0410666	0.483251	1.04734	0.532143	-0.0890002	0.526522	0.215138	-2.2303	1.66596	-0.665615		p94	-0.0229434	-1.63454	-0.782855	-1.64197	0.471557	-0.949126	1.40111	-1.00721	-0.295495	1.0387	0.736459	0.638384	1.12768	0.691243	0.229004
p95	-1.1313	-2.08632	-0.0786701	1.47752	-0.0451225	0.169462	-0.35955	1.36278	0.212987	-0.324748	1.53512	-0.845836	0.812648	-0.220209	-0.47876		p95	-1.63555	-0.339289	0.436015	1.47367	0.0103272	0.03048	0.313868	0.676253	0.40089	-1.40221	0.267028	-0.445213	2.03692	-1.11613	-0.707067		p95	-1.07623	-0.846627	-0.142493	1.35823	0.0326733	0.459337	1.46063	1.28229	0.999849	-0.432385	-0.584196	-0.840071	0.782667	-1.68158	-0.772091
p96	0.239515	-1.50649	-0.172801	0.349854	1.3323	-1.36102	0.210646	-0.213462	-0.0533178	0.384896	0.383248	-1.68356	-0.00465723	-0.0654694	2.16032		p96	-1.73518	-2.10835	-1.02256	1.53002	0.486417	0.15837	-0.190427	0.780848	0.106359	-0.557876	1.11512	0.312247	0.247686	0.703253	0.174079		p96	0.298469	-1.76238	-0.992622	1.62206	0.792689	0.25622	0.376752	1.40563	-1.19103	-0.452155	-0.641256	-0.984271	0.177244	1.15694	-0.0622842
p97	-0.309089	-0.437931	0.808867	0.840784	0.249424	-1.46767	0.0189367	0.866475	0.0520039	1.66123	-1.37589	-0.325045	1.0598	0.216331	-1.85823		p97	-1.07029	0.038523	0.0291495	0.484502	-1.46035	-1.7034	1.19047	1.67281	1.25489	0.0685677	-0.541153	-0.185219	-0.881273	0.746866	0.35591		p97	-0.928955	-1.21065	-0.82477	-1.0546	1.3756	0.463584	1.71761	1.40193	0.219659	-0.106896	0.143743	-0.691814	0.854509	-1.24677	-0.11218
p99	0.72461	-0.394285	-0.21623	0.379136	1.18972	0.365609	-1.64966	0.671145	-1.0362	1.83278	1.11809	-0.459317	-0.334883	-1.05743	-1.13308		p99	0.316421	-1.30547	-0.0809379	1.96639	0.585674	1.09594	-1.64808	0.486795	-0.802587	-0.743727	-0.161753	-0.45592	1.44078	-0.543615	-0.149918		p99	1.40045	-0.0615837	1.37566	1.01236	0.0895301	-0.403615	0.545305	-0.804508	0.44571	0.792504	-0.254528	-0.276211	-1.05383	-0.407768	-2.39947
p100	-0.218086	-1.78797	-0.370054	0.637112	0.717492	0.521286	-0.463745	0.49832	-0.398695	1.8236	1.21205	-1.19627	0.73731	-0.32301	-1.38935		p100	-0.498045	-0.820315	-1.26021	1.14472	1.6611	0.467815	-0.754877	0.0555786	-0.534109	-0.417936	-0.00998178	-0.215909	2.29206	-0.199059	-0.910838		p100	-1.81125	1.58454	-0.31915	0.368014	0.202174	0.80066	-0.493876	1.13983	-0.182016	0.900271	-0.0921791	0.82635	-0.0434218	-1.26344	-1.61651
p101	-2.02231	-0.568732	0.169092	-0.0680007	0.600271	-1.2865	0.660754	1.2825	0.547241	2.0286	-0.222291	-0.550443	0.368913	-0.232258	-0.706834		p101	-1.32682	-0.0377749	-1.92523	-0.366771	-0.508412	-0.52779	1.90251	0.212367	0.955562	-0.347286	-0.304891	-0.30987	1.29126	1.13095	0.16219		p101	-2.09075	-0.879832	-1.05	-0.365274	0.955435	-0.00277183	0.832631	1.91222	0.0683911	-0.512335	0.198832	0.896918	0.904276	-0.274676	-0.593069
p105	-0.276385	0.837416	1.06335	0.395975	-0.262659	-0.0190089	1.03646	0.70262	0.528648	-0.48324	-1.42152	0.732782	-1.23196	-2.28872	0.686237		p105	0.246612	1.29702	0.236649	-1.03783	-0.652215	-1.07061	2.1785	-0.310391	0.952217	0.362895	-1.10517	-0.2429	-1.42139	0.6076	-0.0410035		p105	-1.22792	-0.133685	-0.259066	-1.16938	0.59538	-0.164995	1.15751	2.21623	0.062208	-1.39704	0.172913	-0.260035	1.34452	-0.699693	-0.236949
p106	1.27925	-0.903177	0.396498	1.31402	-0.67963	0.777744	-1.70878	0.898776	-0.831991	-1.30575	-0.493515	0.204051	-0.318014	-0.0719613	1.44247		p106	1.26681	0.158744	0.556968	-1.50785	-1.34981	1.38043	-0.996371	0.112863	-0.584492	0.0212601	0.87761	0.451957	1.30452	-1.39508	-0.297575		p106	-0.897668	-0.695288	1.05345	0.475541	-1.27234	0.166313	-1.14632	0.489236	-0.0372826	-0.0764152	-0.341178	0.140102	-0.242697	2.7938	-0.409243
p107	0.508892	-0.603301	1.76231	1.17559	0.254668	-0.137767	1.16153	0.51403	0.506987	-0.301333	-1.76028	-1.52164	-1.15964	-0.147649	-0.252399		p107	0.519495	1.40717	0.822397	-0.330779	-0.0697987	-1.31556	1.55866	-0.202118	0.580083	-0.13517	-0.948902	-0.473687	-2.0017	1.03592	-0.44601		p107	-0.503981	-1.21528	0.116218	-0.327492	1.22668	0.0764117	-0.0874085	2.329	-0.547519	-1.7729	0.476326	-0.429683	1.02533	-0.524335	0.158639
p109	0.401805	0.226599	1.36191	0.258696	-0.172465	0.0828904	-0.364909	-0.209334	-0.535069	0.635935	-0.943227	1.80707	-0.782811	0.638274	-2.40537		p109	0.0960986	1.48355	0.786685	0.64681	-0.801336	0.774857	0.320498	-0.731717	-0.309882	-1.37262	-1.68063	-1.49658	0.610965	0.67191	1.0014		p109	0.219808	2.56065	0.261799	0.0670484	0.663949	-0.356101	0.923369	-1.5086	0.0774662	0.32139	0.192488	-0.738554	-0.307088	-1.1085	-1.26913
p111	-0.491057	1.32936	1.22927	-1.19732	0.758645	-0.119862	1.29316	0.0260116	0.787475	0.684853	-1.10492	-0.415976	-1.88538	-0.86342	-0.0308267		p111	-1.5395	-0.692135	-0.304207	-0.0111354	0.890178	-0.873594	2.26016	-0.219604	1.16283	-0.74307	0.78548	0.0338366	0.700059	-0.348251	-1.10105		p111	1.56897	0.260681	0.303353	0.341031	1.9686	-1.05063	0.704314	0.792188	-0.838619	-0.886011	-1.32618	-0.924173	-0.261782	0.297509	-0.949241
p114	-1.04356	0.834788	-1.07196	-0.769373	-0.892614	-1.02415	1.21874	-0.565665	1.05585	0.943873	-0.818839	1.5957	0.759423	0.59539	-0.817596		p114	1.1303	1.99036	-0.649174	-0.463378	1.33508	-0.542474	-0.568336	-0.440215	-0.53039	-0.658358	-0.569888	-0.614649	1.82692	-0.61145	-0.63435		p114	1.37709	-0.558021	1.40875	-0.555145	-0.876939	1.09016	-0.782421	-0.476324	-0.763941	-0.618502	-0.789251	1.16331	-0.529294	1.69338	-0.78286
p115	0.0948266	-0.709243	0.378314	1.18771	0.283256	1.34982	-0.635857	0.574425	-0.360828	-2.01366	0.0152106	1.30936	0.194395	0.158491	-1.82622		p115	-0.594607	0.596748	1.45976	-0.955608	-0.336965	1.31685	-0.565564	0.71824	-0.0243531	0.146213	-1.61136	-0.490152	1.28238	-1.61455	0.672984		p115	-1.67426	2.12571	0.710542	0.237895	0.550942	1.25359	0.777021	0.0290044	-1.26302	-0.0798089	-0.345948	-0.518296	-0.971674	0.00678011	-0.838467
p116	0.585738	0.149484	0.830814	-0.862494	0.0624883	0.414733	-1.97756	1.46112	-1.06438	-1.16584	1.08492	-0.888266	0.524609	1.08895	-0.244304		p116	0.0608541	-2.30391	0.203521	1.27063	1.15177	0.385549	-1.52399	0.610574	-0.757279	0.607642	0.16775	0.429051	-1.08152	0.0480386	0.731327		p116	-1.04684	-0.0317697	-0.194936	0.666115	-0.889592	0.656061	-0.8391	-0.793998	-0.506244	2.70047	-0.022778	1.26497	-0.716791	0.170185	-0.415753
p117	1.3374	0.287793	-0.159581	0.241824	-1.1948	0.467438	-0.650336	-0.80792	-0.872954	-0.412513	-1.02992	1.24282	1.58502	-1.29628	1.26202		p117	1.01047	0.00685245	-0.203462	0.850412	-1.22033	-0.676232	-0.150595	0.868024	0.238917	0.579207	0.424592	0.517304	-0.557626	1.01586	-2.70339		p117	0.353366	0.225101	0.286744	0.021272	0.0209945	0.472177	0.359334	-3.42259	0.650157	-0.500127	0.611751	-0.314016	0.49982	0.301732	0.434285
p119	0.390276	0.551456	-1.59321	-1.25272	-1.3914	0.326641	0.856928	-1.0235	0.674606	0.930673	-1.30839	1.21293	0.91826	0.27125	0.436198		p119	0.608834	1.01808	0.400552	-1.0857	0.921847	-1.16573	-1.1919	-1.06226	-1.1535	0.594943	0.596258	0.597036	1.42954	-1.23552	0.727531		p119	0.879801	0.842097	0.884408	-0.926102	-1.23838	1.00658	0.855405	-0.849611	-1.12872	-0.987586	0.724047	1.03169	-0.901015	0.954479	-1.14708
p120	0.375813	0.185429	0.89842	1.10195	1.14539	0.663099	-0.462128	1.37459	-0.32983	-1.78522	-1.62381	-0.945196	-0.973189	0.416457	-0.0417724		p120	-0.0321435	0.81563	0.369007	-2.1667	0.29131	-0.530433	2.13429	0.0766807	1.06695	-0.0776902	0.323932	0.125972	-1.0819	-0.286323	-1.02858		p120	0.129117	-0.549504	1.14464	-0.421744	1.15738	-0.569326	0.696225	1.568	-0.593279	-1.93191	-0.356969	-0.798388	1.23201	-1.04951	0.343253
p121	-0.170009	0.990547	1.36193	0.224193	-0.214872	-0.565493	1.3491	-2.09571	0.781716	0.44289	-0.88334	-0.223981	0.379898	0.254142	-1.63101		p121	0.255821	0.702	0.182952	-0.0042271	-1.06989	-2.35079	1.88454	-0.720521	1.05195	0.554185	-1.02717	-0.00530698	-0.0730172	0.328956	0.290509		p121	-1.33051	-1.56855	0.0989862	-1.10856	1.40031	-0.12238	0.710421	1.91884	-0.00616801	0.709937	0.538884	0.572084	-0.914866	-0.503542	-0.394881
p122	0.939354	0.270987	1.51732	0.382229	1.68573	-0.433797	0.361395	-0.813462	-2.81403e-05	0.767965	-0.592912	-1.80531	-0.502276	-0.279623	-1.49757		p122	-0.382795	-0.21705	0.49416	1.67974	0.609159	-0.0181799	2.11714	-0.57353	1.03692	-1.03438	-0.798961	-0.914919	-0.392652	-1.30023	-0.304423		p122	0.215112	-0.689522	-0.245076	1.84955	1.18162	0.191305	0.770336	1.06747	0.978077	-0.15309	-0.738202	-0.716706	-1.44251	-1.39818	-0.870184
p123	-0.6223	-2.16361	-1.03227	0.260427	1.56147	0.335688	-0.331307	0.993714	-0.155302	0.409494	1.31366	-1.38368	0.400684	0.0169475	0.396387		p123	-0.529613	-0.714818	-1.54887	0.744056	2.09083	0.969699	-1.03179	-0.323141	-0.847335	-0.125519	0.897114	0.390105	0.969974	0.121682	-1.06238		p123	-0.962154	1.93918	-0.26597	0.88199	0.540077	0.315682	-0.453629	1.64447	-1.16998	0.360013	-0.604221	0.12238	-0.114789	-0.492483	-1.74056
p124	0.18213	-0.822287	-0.830574	-0.906781	1.16928	-0.604944	-0.822821	-0.0373875	-0.690002	-1.36234	1.03363	0.137551	0.478994	0.834706	2.24085		p124	1.12447	0.157707	-1.00939	-1.41988	1.28911	0.135234	-0.367113	-0.271098	-0.396267	0.739649	1.2377	0.990384	-2.03057	0.374323	-0.554257		p124	1.11388	0.423893	-0.245119	-1.73317	-0.233257	-1.10755	-0.57047	0.135454	-0.646205	0.997429	-0.192634	0.178122	-0.38621	2.49184	-0.226002
p125	0.152014	0.788511	-0.864023	-1.1661	0.84117	-0.0816375	-0.226564	0.6689	-0.040011	-0.376866	-0.314372	-0.576886	-1.60378	0.181322	2.61832		p125	0.620444	0.308362	-0.0516645	-2.43252	0.725249	0.656601	0.436418	-0.0333027	0.245209	0.525274	0.441134	0.490265	-2.35952	0.317672	0.110384		p125	1.32048	0.240495	-0.238385	0.370038	-0.608037	0.06927	-1.06276	-0.804022	-1.00224	0.881699	-1.08144	-0.131201	0.208918	2.52397	-0.686783
p126	1.89938	-0.891024	0.0275773	0.179895	1.07596	-0.355509	-0.308972	-0.670547	-0.56992	0.853547	-0.0450239	1.71427	-0.369508	-1.70562	-0.834497		p126	0.816953	-0.635062	-0.183316	0.92255	-1.75223	-0.188025	-1.13252	0.16302	-0.598737	0.867032	-1.37615	0.0877188	1.93971	0.911442	0.157606		p126	-0.394498	1.23851	0.21085	-0.287004	-0.813721	0.0488427	0.884615	-2.20052	0.557466	-0.460571	1.01113	-0.159156	-0.876469	1.80052	-0.559986
p128	-0.689506	1.2541	1.00427	-0.217094	-1.61622	-0.234147	0.923633	-0.630247	0.40406	1.63168	-0.904983	0.672999	0.136673	-0.043875	-1.69135		p128	-0.833443	1.24597	0.135266	0.148	-1.13724	-1.15672	2.24377	-0.23791	1.13916	0.195525	-1.13004	-0.34492	-0.882979	0.68813	-0.0725719		p128	0.346142	0.0530671	0.184939	-1.91639	0.508615	-0.916728	1.0278	1.48246	0.276432	-0.645592	-0.00164311	1.31731	0.0248774	0.147257	-1.88856
p130	-0.37134	0.823481	0.915732	0.0935663	0.16399	0.407827	0.554789	-0.12437	0.391227	1.00232	-0.655549	0.192503	0.210871	-3.15401	-0.451034		p130	0.340348	0.294584	0.602942	0.751626	0.307854	0.0690821	0.864629	0.284648	0.635576	-0.161233	-0.259862	-0.202288	-3.30535	0.364238	-0.586793		p130	0.639903	0.701723	0.496861	0.72604	0.607467	0.172267	0.929283	0.222326	0.680962	-0.169871	-1.92989	0.0714178	-1.69355	0.469139	-1.92408
p131	-0.0559565	-1.10286	0.213475	-0.701061	1.32207	-0.122814	-0.133542	0.284055	-0.244671	2.42188	-1.03476	1.23168	-0.38064	-0.471347	-1.2255		p131	-1.01119	-1.84025	-0.302658	1.91999	-0.0589787	0.930804	-0.676387	-0.150441	-0.610832	0.393112	-0.680731	-0.0472357	1.76638	-0.191148	0.559562		p131	-1.67638	0.961225	-0.734759	1.13977	0.998956	-0.266765	-0.780546	1.81812	-0.0585207	0.67732	-0.525933	0.233837	0.428639	-1.02769	-1.18727
p132	0.429755	-0.615036	0.122547	-0.171208	1.76076	-0.12059	-0.0727852	0.309973	-0.21914	2.38015	-1.12746	-0.203526	-0.279549	-1.67402	-0.519875		p132	-0.702483	-0.388038	-0.74462	1.72768	0.349362	0.548292	0.245166	0.212761	0.101613	-1.40293	-0.230748	-0.801733	2.39048	-0.496902	-0.807897		p132	0.626069	-0.0581694	-1.41094	1.63517	0.204619	-0.953559	0.992741	0.92159	0.821388	-1.30425	-0.0864579	0.943196	-0.947132	0.0241477	-1.40841
p133	-0.962083	0.00432762	0.689643	0.463388	1.17274	-1.38622	0.728537	0.782221	0.432957	1.91637	-0.345805	-1.58327	-0.25036	-0.91395	-0.748504		p133	-0.383617	0.273707	-1.07544	0.126823	0.0496674	-1.06679	2.63341	0.159432	1.34154	-1.02606	-0.566891	-0.792018	0.60319	0.249553	-0.526503		p133	-1.51534	-0.409217	-0.85703	-0.00251786	0.722156	-0.290747	1.06806	2.56614	-0.0378763	-0.169868	-0.331216	0.503359	0.60421	-0.926034	-0.924082
p134	-0.298868	-0.786568	-0.273865	0.00601807	1.88555	-1.24552	0.254179	1.06439	0.113199	1.68394	-0.7282	-1.07852	-0.656337	-0.954139	1.01474		p134	-1.2609	-0.17694	-1.51261	0.855763	0.881265	0.00196606	1.24435	1.18698	0.89741	-0.726992	0.0899743	-0.322082	1.18309	-1.0321	-1.30918		p134	-0.542188	-0.277672	-1.19736	0.986726	-0.183878	-0.477568	0.289758	1.76155	0.856152	-1.29224	-0.705793	0.251863	1.94276	-0.841926	-0.57018
p135	-0.527488	0.230825	-0.534484	-1.17178	0.0967321	-0.963864	1.97663	-0.828573	1.37502	0.695293	-1.09856	1.05377	0.15349	0.682082	-1.13911		p135	-0.629522	2.58071	-1.05807	0.240439	0.980035	-0.593266	0.974159	-0.446338	0.29187	-0.969937	-0.284618	-0.630063	0.418549	-1.22585	0.351905		p135	0.191589	0.600197	0.526428	0.100823	0.255673	-6.85301e-05	0.616386	1.03136	-0.874515	-0.626315	-1.55237	2.28828	-0.135949	-1.374	-1.04751
p136	1.97423	1.19534	1.2579	0.940912	0.559131	0.131633	-0.00394092	-0.290512	-0.257442	-1.0082	-1.02799	-1.4456	-0.881135	-0.828276	-0.316052		p136	1.67797	1.33443	0.972701	1.31895	0.453604	-0.704384	0.807803	-0.524569	0.128317	-0.8645	-1.0746	-0.947843	-0.772613	-1.05249	-0.752767		p136	1.1856	0.140459	0.553286	1.12496	1.15352	-0.28413	-0.691768	1.62667	-1.535	-1.3077	-0.614345	-1.41315	0.139038	0.00571299	-0.0831582
p137	-0.838406	1.10457	0.993816	-0.483557	0.527157	-1.08217	1.50561	-1.71103	1.04898	1.0792	-0.866331	-0.235607	-0.0438583	0.0667941	-1.06516		p137	-0.67018	1.05131	-0.564892	-0.015726	-0.374301	-1.76655	2.01947	-1.21199	1.18315	0.226702	-0.949941	-0.202282	0.900117	0.334447	0.0406696		p137	-1.24304	-0.873576	-0.794723	-0.353869	1.84129	-0.584011	0.82242	2.02316	-0.280217	0.0940275	0.398788	0.868595	-0.272711	-0.779099	-0.867032
p138	-0.308292	0.419255	-0.0212917	-0.234844	-0.288079	-0.893597	0.824398	-0.682793	0.441421	2.92916	-0.995021	0.419452	0.205404	-0.996333	-0.818843		p138	-1.16426	-0.465675	-0.248989	1.67044	-1.42337	-0.411447	0.12024	1.35391	0.713587	-0.833671	-0.466465	-0.650946	1.54995	-0.662747	0.919458		p138	-1.86822	0.812237	-1.15083	0.632851	-0.227951	0.441971	-0.788555	0.504012	-0.133595	-0.453744	0.737538	2.11666	-0.15128	-1.13559	0.664499
p139	0.680861	1.01913	-0.985827	0.00010697	-0.222669	-1.5924	0.319487	-0.223209	0.149855	1.63332	1.35911	-0.0749666	0.677493	-1.4969	-1.2434		p139	0.146555	-0.985158	-1.74841	0.540365	-0.246849	0.801761	-2.08081	0.555525	-0.489087	0.983751	0.498394	0.785771	-0.365314	1.44403	0.159475		p139	-0.716597	0.911296	0.396128	0.540566	-0.336261	1.01493	0.422003	-0.835214	0.215168	-2.87659	1.16671	0.349986	-0.31916	-0.340122	0.407147
p140	-0.209595	-0.809392	0.0466914	-1.25172	0.89709	0.543133	-0.798696	1.47932	-0.368151	-1.95597	0.999183	-0.76915	0.0783584	1.01703	1.10187		p140	-0.407034	-1.97667	-0.482627	0.30383	2.43142	1.01689	-0.565507	-0.544161	-0.797257	-0.0155296	0.829617	0.401722	0.366793	0.0814543	-0.642941		p140	-1.13314	0.1669	0.151669	1.25008	0.364486	0.333801	-1.334	0.057193	-1.25943	2.2768	-0.265143	0.0303822	-0.550378	0.937037	-1.02625
p141	-0.396063	0.626846	-0.153562	0.104448	1.8013	0.706135	-0.711081	-0.164366	-0.729136	0.763966	-1.51877	0.518494	-0.485405	-1.7857	1.42289		p141	-1.66473	0.144693	-1.24004	-0.094088	2.26084	0.912752	-0.781041	0.195359	-0.429479	-0.860771	0.36975	-0.221492	1.11026	0.73219	-0.434199		p141	-0.00945339	1.57567	-0.636119	1.45213	-0.135458	-0.529743	0.349843	-1.04096	-0.623289	-1.08702	0.701829	-1.61539	0.985478	-0.607003	1.21948
p142	-1.81384	0.0125217	0.456555	-0.0576673	0.402777	0.346285	0.247041	1.01562	0.585378	0.160433	1.20159	-1.84755	-0.244655	1.13341	-1.59789		p142	-0.0339272	0.219403	0.6749	0.646504	0.930921	0.751214	0.353321	-0.00157153	0.20445	0.148054	-1.78972	-0.153582	-1.61763	-1.83336	1.50103		p142	0.0576989	0.558913	0.0580866	0.422271	0.719065	0.247747	0.363284	1.11241	-0.16064	0.845927	-1.83487	1.11444	0.0155115	-1.69026	-1.82959
p146	0.0584766	-1.2609	0.0809981	0.587292	0.24718	0.078036	-1.31089	1.59837	-0.108445	-1.03131	1.47514	-1.55011	-0.52722	1.27847	0.384916		p146	0.309462	-1.86852	0.257948	-0.267035	0.108243	0.241225	0.0588234	0.930941	0.277529	-0.48965	1.07485	0.308844	-2.546	0.809272	0.794057		p146	0.632393	-1.49661	-0.494438	0.244275	-0.0260814	-0.384421	-0.277028	1.44919	-0.310223	2.30179	-0.828627	1.00323	-0.622116	-1.11841	-0.0729302
p148	0.00365331	0.0505968	0.226314	-0.281177	-3.45882	0.0172599	0.517343	0.128793	0.380165	0.809548	0.180643	0.318067	0.300802	0.0363238	0.770492		p148	-1.69055	-1.59392	-1.50868	1.11774	0.504075	0.0909758	-0.0786868	1.13116	0.457945	-0.189797	-0.450398	-0.298252	1.55409	0.232377	0.721932		p148	-0.366753	-1.01533	-1.91161	0.655116	-0.965444	-0.745231	-0.0905649	0.00845806	0.164048	-0.0898709	1.38413	1.26139	-0.363063	0.191942	1.88279
p149	-0.436659	0.0939332	1.18513	1.14871	0.207076	-1.59257	0.552875	-0.0490482	0.165408	1.18737	-0.947199	-0.421117	1.00749	0.057113	-2.15851		p149	-1.43937	-0.244512	0.271374	0.764248	-1.57611	-1.14535	0.945334	1.70553	1.13105	0.791435	-0.758583	0.176578	-0.996829	0.0534829	0.321715		p149	-1.14187	-2.11689	-0.30527	-0.124442	1.06278	-0.109924	1.9021	0.633318	-0.108123	0.511998	0.343009	0.321703	0.664586	-1.41222	-0.120755
p152	-0.0372677	1.10769	1.64651	0.314475	-0.84525	-0.404458	1.30677	-1.65926	0.619419	0.167105	-0.282586	-0.826301	0.346687	0.339085	-1.79262		p152	0.763816	0.158606	-0.200949	-0.0042676	-1.20905	-2.31933	1.6813	-0.325014	0.913575	0.750193	-1.26261	0.0521427	0.0205505	0.7159	0.265137		p152	-1.14665	-2.21698	-0.136797	-1.23159	1.1246	-0.163662	0.724062	1.25985	0.112119	0.480643	0.858339	1.23163	-0.222786	-0.507395	-0.165388
p153	0.485692	0.845924	0.481407	0.658443	0.327789	1.55765	-1.42183	0.427424	-0.712341	-1.40925	-0.666421	1.38747	-0.0317192	-0.287379	-1.64287		p153	-0.982333	0.905607	0.850932	-1.76552	0.4713	1.16741	-0.892249	0.975383	0.129521	0.205374	-1.57276	-0.363971	0.27487	-0.732041	1.32848		p153	-1.81306	1.17627	-0.169424	0.639532	0.48052	0.257787	0.97249	-0.591099	-1.77601	0.357734	0.947776	-0.270244	0.00543211	-1.33804	1.12033
p154	-0.830271	-2.16332	-0.0899894	0.0197553	1.98649	-0.14811	-0.944025	0.307745	-0.97155	-0.262127	0.135881	0.490187	1.03756	1.10018	0.331596		p154	-0.609474	-0.277468	-0.807894	-0.672385	1.58949	0.0390987	0.539668	0.816355	0.435356	0.0399105	0.507555	0.273295	-2.52003	1.29231	-0.645786		p154	-0.0842694	-0.0479	-0.685612	-1.76766	1.07136	-1.59998	1.45538	-1.02872	0.393086	0.130192	0.738172	0.551815	1.12615	0.645667	-0.897681
p155	-0.0969494	-1.50607	-0.576286	-0.0489192	1.39897	0.976312	-1.78587	1.47924	-0.831933	-0.724304	1.17971	-0.239753	-0.115604	0.33744	0.554019		p155	0.287341	-0.0511561	-0.0623754	-1.11655	0.992433	1.38344	-0.566705	0.172607	-0.343264	0.598708	0.723767	0.664581	-2.75223	0.479396	-0.409986		p155	0.939055	1.48278	0.272355	0.473929	-0.145115	-0.646018	-1.81945	-1.4525	-0.631745	1.33124	0.307253	-0.430609	0.610791	0.827505	-1.11947
p156	-0.236232	-2.06467	-0.790069	0.263447	1.62378	0.712501	-1.16384	1.4463	-0.160166	-0.973029	0.208382	-0.182884	-0.118214	0.327039	1.10766		p156	0.249768	0.0680186	0.141365	-0.516991	1.0761	1.01027	-0.00154243	0.202762	0.0605166	0.263532	0.549235	0.409297	-3.2798	0.106844	-0.339373		p156	1.77653	0.877896	1.00151	0.430049	0.115946	-0.763341	-0.715591	-0.807685	-0.455221	0.369003	-0.237523	-2.09215	0.767036	0.795202	-1.06166
p159	1.17113	-0.226831	0.104317	0.595502	1.52467	1.51929	-0.726854	-0.687587	-0.895613	-1.01718	-1.72763	0.263166	-0.0231443	-0.852649	0.979426		p159	-0.214065	0.50688	-0.453754	-0.539123	1.30587	0.449949	0.0443624	0.619088	0.0820408	-0.484492	0.287934	-0.103143	0.132609	1.33	-2.96416		p159	0.619996	-0.493105	0.626922	0.245192	0.585548	-0.620163	0.506591	-0.330291	1.22969	-1.65065	0.595427	-2.43959	0.729124	-0.382625	0.777932
p161	-0.0362965	1.02652	-0.827867	-0.790315	1.36496	0.302389	0.316777	1.20068	0.36368	0.66497	-1.42604	-1.42039	-1.70976	0.241935	0.728759		p161	0.41611	-0.0684017	-0.463014	-1.02612	1.12922	0.999307	1.02716	-0.387854	0.431739	0.37533	0.251258	0.326032	-2.83551	0.423974	-0.599232		p161	0.999875	0.746091	0.120818	1.83879	0.107046	0.15557	-0.95519	-1.29668	-0.910911	0.267989	-1.69209	-0.0444412	0.682502	1.03571	-1.05509
p162	-1.14692	0.374899	-1.17461	-0.87952	-0.99971	0.398168	1.1454	-0.680856	0.986011	-1.08001	-0.927761	1.58844	0.893063	0.69216	0.811252		p162	0.981016	1.26744	-0.743628	-0.564131	1.30501	-0.640545	-0.665531	-0.541754	-0.628871	-0.7525	-0.667029	-0.710273	2.07837	-0.707183	0.98961		p162	1.06448	-0.904514	1.01729	-0.902107	-1.17149	1.04	0.876445	-0.836125	-1.07689	0.403847	-1.09808	0.82091	0.651617	1.20735	-1.09273
p163	-1.20758	-1.17085	-1.91853	-1.32921	1.10127	0.406293	0.138682	0.56928	0.00654521	1.256	1.32609	-0.0684962	0.46608	0.632954	-0.208527		p163	-0.924106	-0.704368	-1.64922	0.546602	1.54834	0.143097	-0.0912206	-0.484473	-0.389901	-0.160871	0.282315	0.0579498	2.50581	-0.655475	-0.0244785		p163	-1.12454	2.60064	-0.264232	-0.108762	0.0640993	0.0163367	-0.65837	1.21235	-0.8091	-0.138128	-0.63333	1.00679	0.448797	-0.363143	-1.24941
p164	-1.5447	0.596706	-1.34278	-1.23398	1.45478	-0.400277	0.896262	1.04883	0.787156	1.45334	0.180682	-0.225958	-0.60722	-0.492238	-0.570613		p164	-1.7454	-1.12535	-1.49261	0.395326	1.02975	1.01235	-0.320112	0.138451	-0.258777	-0.0355331	-0.225914	-0.110963	1.96783	-0.244989	1.01594		p164	-1.21382	-0.608864	-0.74648	0.435456	0.729595	0.268396	-0.870563	1.2332	0.49502	1.22446	-0.679236	1.35277	0.94088	-0.876514	-1.6843
p166	-1.02319	0.580878	-1.0485	-0.778796	-0.888645	-1.00589	1.27492	-0.597226	1.12837	1.22653	-0.822887	1.40667	0.884279	0.485273	-0.821779		p166	-0.553309	1.60831	-0.646602	-0.479983	1.28418	-0.550915	-0.574108	-0.459211	-0.540079	-0.654838	-0.575499	-0.61564	2.17482	-0.612772	1.19565		p166	-0.612018	-0.448107	1.35007	-0.445024	-0.790019	1.44644	-0.688686	-0.360519	-0.668874	-0.512949	-0.696008	1.79076	-0.417309	1.74141	-0.689157
p167	0.63374	-0.0480628	1.06716	0.603017	1.29844	-0.363508	0.121985	0.939449	-0.0447923	-1.90533	-1.63722	-0.879406	-0.360198	-0.711895	1.28662		p167	0.519472	0.720298	0.191799	-1.43894	0.919252	0.309942	1.90129	-0.325594	0.821482	-0.114797	0.10354	0.00101124	-1.73509	-0.23777	-1.6359		p167	-0.370676	-0.713242	0.602656	-0.063282	1.1523	0.0289511	0.156217	1.10598	-0.247719	-1.59967	-0.392042	-1.90854	1.28619	-0.487095	1.44996
p168	-1.73536	0.0483551	0.195303	-0.0330519	1.10341	-1.40535	0.784822	0.61162	0.542797	1.67869	-0.268047	-0.388558	0.627499	-0.0200697	-1.74207		p168	-1.79046	-0.190689	-0.704267	0.735136	1.36255	-0.478881	0.491496	1.03859	0.577463	-0.918503	-1.15083	-1.01147	1.39146	-0.243431	0.891821		p168	-1.89184	-0.583309	-0.469742	0.597649	0.989776	-0.152234	0.585144	1.79241	0.631869	0.452957	-0.0769492	0.736529	-0.344311	-1.87617	-0.391777
p170	1.00918	-0.484158	-0.346975	-0.530187	1.2196	-0.231347	-0.934656	-0.107836	-0.801705	-1.64692	0.530823	-0.0658949	-0.22214	0.11927	2.49294		p170	1.00667	0.452584	-0.290656	-0.125171	0.755961	0.298611	-0.0932912	-0.0555684	-0.108951	0.405479	0.530004	0.466984	-3.35558	0.240319	-0.127395		p170	1.43629	0.799608	-0.253467	-0.924633	-0.202346	-1.33289	-0.425271	0.0782484	-0.80578	0.597145	-0.653104	-0.0325347	-0.441127	2.56543	-0.405566
p171	-1.24407	-0.870891	-1.22955	-0.782485	1.14878	0.0563997	0.512415	0.514002	0.402174	1.59633	1.4886	-0.47091	-0.320088	-1.43703	0.63633		p171	-2.39552	-0.32023	-0.564147	1.12284	1.63003	0.44951	0.186396	0.0719779	0.0312364	-0.435121	0.802103	0.21532	1.00844	-1.1832	-0.619644		p171	-1.12858	-0.535898	-1.75446	0.926184	-1.35872	1.69154	-0.329196	-0.0338094	0.513861	0.609003	0.618586	1.03082	0.841917	-0.157165	-0.93409
p172	-0.235378	1.274	1.00366	-0.393369	-1.62074	-0.334482	1.22917	-0.384555	0.701383	1.53009	-0.914697	0.296455	-0.090967	-0.369572	-1.69101		p172	-0.113232	1.04339	-0.120103	0.58058	-0.696074	-1.37195	2.19132	-0.342639	1.07978	0.0561472	-1.41317	-0.537284	-1.13635	0.714589	0.0650049		p172	0.824128	0.125753	-0.0376332	-2.30217	0.722683	-0.740058	0.991987	1.85888	0.148404	-0.331512	-0.387381	0.837715	-0.56013	-0.0582971	-1.09237
p175	-2.42241	-0.380896	-0.422268	-0.98269	-0.492824	-0.674385	1.05721	0.890714	0.897478	1.20789	1.19424	-0.120013	-0.495055	0.308446	0.434554		p175	-2.2753	0.269636	-0.228999	1.13421	-0.653062	-0.339202	1.89788	0.114822	1.20722	-1.06897	0.480036	-0.213884	0.24044	-0.56631	0.00148249		p175	-0.623532	2.39325	-0.892101	-0.570129	-0.844158	-0.265398	0.135038	1.82152	0.425508	0.703411	-0.329189	-0.430179	0.252193	-1.01675	-0.759482
p176	0.397365	0.731675	1.3948	-0.430534	-0.717832	0.419703	-1.1274	1.04621	-0.594958	-1.69368	0.211118	-1.52047	0.802115	1.35069	-0.268809		p176	-1.52378	-2.10743	-0.550158	1.55601	0.497378	-0.20463	-0.241023	-0.563826	-0.633569	0.829296	0.371803	0.642776	0.0716935	0.43748	1.41798		p176	-1.52558	-0.347625	-0.351478	0.730885	0.306642	-0.894313	-0.498476	-0.122738	-1.33064	2.2153	0.574505	1.56684	-0.500145	0.150523	0.0262998
p177	0.758847	-0.729893	-0.462003	-0.444826	0.515931	-0.262671	-0.687858	-1.40472	-0.948684	1.47025	-1.17862	1.27306	0.971977	-0.446527	1.57574		p177	-0.980902	0.573526	-1.26993	2.04629	-0.861545	-0.648019	-0.393157	0.393151	-0.18009	-1.16003	1.11269	0.0733859	0.919769	1.16205	-0.787189		p177	0.343263	1.27357	-0.177048	0.38571	-0.0278894	-0.176996	0.623402	-1.71774	0.721244	-1.90873	1.07669	-1.50624	0.191142	-0.131587	1.03121
p179	0.264299	-0.227009	-0.600587	-0.757294	1.89598	0.771522	-0.468628	0.470992	-0.445535	0.0173647	-0.48299	-0.234301	-1.9765	-0.197222	1.96991		p179	0.589552	0.514177	-0.0541707	0.347735	1.4359	1.23604	0.0748743	-0.964217	-0.469795	-0.515203	1.10523	0.339099	0.0213344	-1.50137	-2.15918		p179	1.19563	1.26847	0.0494042	1.10494	0.349384	-0.625829	-1.20627	1.29098	-0.342373	0.0612919	-0.940797	-1.22535	-0.49909	1.03076	-1.51115
p180	-1.16711	0.13483	-0.640714	-2.62584	-0.288212	-0.309155	0.696718	0.489155	0.411602	-0.712991	0.320929	0.796589	0.98055	0.638245	1.2754		p180	-2.03831	-1.69989	-0.342663	0.896234	1.43991	0.078936	0.0742479	0.0962751	-0.0578962	0.211203	-0.281408	0.0060197	1.61758	-0.773729	0.773488		p180	-0.705971	2.89415	-0.273166	0.472002	-0.769157	0.401354	-1.09728	-1.09076	-0.442425	0.47037	-0.706546	-0.128677	0.524264	0.657162	-0.205327
p181	0.194542	0.0700142	0.743289	0.858574	0.403166	0.345496	0.255906	0.560705	0.315951	-2.50571	0.0641968	0.121642	0.422523	0.438336	-2.28863		p181	0.0587473	0.316775	0.815557	-2.30496	0.370759	0.695758	0.430025	0.235389	0.325295	0.444847	-2.43824	0.0781823	0.298435	-0.156077	0.829511		p181	0.0308428	0.27824	0.5499	0.391048	0.879536	0.724532	0.879444	0.694621	-1.91157	0.433837	0.155901	0.462385	0.119651	-1.75727	-1.93109
p182	-1.55367	-0.0986473	0.304614	0.385394	1.49122	-1.19229	0.420231	1.02573	0.423336	1.53158	0.486366	-1.7055	-0.620142	-0.487051	-0.411172		p182	-2.13291	-1.01448	-1.64653	1.17805	0.468862	-0.541005	1.44761	0.100342	0.69148	-0.0436681	0.0649784	0.0205622	0.925065	0.593005	-0.111356		p182	-1.28904	0.478582	-1.90902	0.902552	0.730829	-0.39731	0.895534	1.23394	0.259264	-0.354815	0.00826299	1.00033	0.652002	-1.63959	-0.571516
p183	0.317065	1.28409	0.913666	-0.472134	-0.440395	-0.748173	0.823081	-1.214	0.179244	0.288695	-0.504118	0.917124	0.786171	0.382254	-2.51257		p183	-0.0473506	-0.775973	-0.728417	1.76047	-1.87788	-0.961188	0.341944	0.271725	0.184298	0.506462	-1.19816	-0.138107	1.66669	0.728205	0.267273		p183	-1.22043	1.14446	-0.780852	-1.1508	0.827415	-0.890768	1.52673	-0.880783	-0.376545	0.00199058	0.827028	1.36063	0.156784	-1.22946	0.684603
p184	-0.505048	0.67699	1.50691	0.0324061	-0.959047	-0.872642	1.68832	-1.63471	0.875943	0.453453	0.110239	-0.967767	0.555127	0.268277	-1.22845		p184	0.0380347	-0.0621908	-0.674386	0.481639	-0.263246	-2.59702	1.70196	-0.566736	0.780203	0.531253	-1.0882	-0.0912631	0.796444	0.656581	0.356928		p184	-1.36454	-2.21289	-0.447699	-0.79471	1.04126	-0.324048	0.4565	1.52246	0.434715	0.691923	0.629517	1.17468	-0.319279	-0.36393	-0.123965
p185	-0.895011	-0.415892	-1.33343	-0.457927	-0.418396	0.0375089	-1.07794	2.72504	-0.0675844	0.426789	1.04583	0.191515	-0.311425	0.870478	-0.319556		p185	-1.56451	-0.591656	-0.452119	-1.50783	1.19055	0.652159	0.219491	0.558121	-0.167016	-0.116518	-0.713752	-0.348611	0.251586	2.39774	0.192363		p185	-0.43881	0.660362	0.204745	-0.30132	-0.600551	0.629078	-0.677158	1.84408	-1.07481	0.777784	-1.18312	1.41733	0.885734	-0.639937	-1.50341
p186	0.284914	-1.50213	-0.794203	0.112148	0.572928	-0.830474	-0.201672	1.62042	0.276899	-0.663161	1.06382	-1.28411	-0.422564	-0.188224	1.95541		p186	-0.275986	-0.791121	-2.61773	0.173296	1.36893	-0.405907	0.543298	0.936298	0.564744	-1.00979	1.11641	0.130159	0.389707	0.409805	-0.532119		p186	0.143403	-0.853357	-2.36602	1.21625	-0.853752	-0.806362	0.201661	1.15514	-0.0280315	-0.681351	0.103557	0.0650414	1.18473	1.19681	0.322287
p187	0.368383	-0.817248	-0.0754371	0.541885	0.5054	0.568084	-0.460046	0.665639	-0.0049746	-3.25827	0.620548	-0.0101874	0.27754	0.495503	0.583185		p187	0.40606	0.0225492	0.200812	-0.170975	0.600615	0.802117	-3.35843	0.0676601	-0.586364	0.339452	0.745742	0.553716	0.0778485	0.378354	-0.0791521		p187	0.683437	-1.28855	0.129512	1.41124	-0.686129	0.635154	0.110929	0.837193	-0.163032	0.803375	0.0293377	-1.76211	1.18809	-0.180692	-1.74776
p188	-0.305037	-0.0851311	-0.293275	-0.94113	-2.23204	-1.6795	0.676227	0.0826865	0.348132	1.06607	0.910844	1.03492	0.447839	-0.160402	1.1298		p188	-0.497345	0.538945	-0.671766	0.0225224	-2.20491	-1.29118	0.704316	1.18303	0.782678	-0.151471	0.280845	0.062066	1.86201	0.0130956	-0.632834		p188	-1.27115	2.48201	-1.28191	-1.24307	-0.16764	0.227413	0.420122	-0.902533	0.808756	-0.723814	0.716465	0.129368	0.154606	0.426509	0.224865
p191	-0.15556	1.23715	0.875713	-1.16473	0.145801	-0.612813	0.709289	-0.899539	0.208139	1.14218	-1.40619	1.71988	-0.472768	0.119712	-1.44626		p191	-1.35927	1.12237	-0.129856	0.0300241	-0.979222	-0.5163	0.759251	-0.813708	-0.106857	-0.0821912	-1.17527	-0.535955	0.558791	2.38912	0.839085		p191	-0.342246	3.04504	0.00955377	-1.2737	0.414287	0.0120749	0.116758	-0.566202	-0.437596	-0.338594	0.312611	-0.218949	-1.32225	0.0617142	0.5275
p192	0.052797	0.292943	0.817384	0.178182	-3.47626	0.232837	0.191515	0.117981	0.119951	0.320783	0.362759	0.305385	0.650687	0.264977	-0.431918		p192	-1.3255	-1.13922	0.982584	1.84051	-0.341538	0.0213621	0.283896	1.4722	0.742566	-1.15876	-0.5033	-0.832735	0.0396616	-0.871956	0.790221		p192	-0.262357	0.521406	0.328836	0.23711	0.348842	0.376304	0.519826	0.00278437	0.662288	-0.168481	0.232489	-0.283374	0.407027	-3.45174	0.529041
p194	-1.02781	0.686791	-1.05283	-0.786174	-0.894781	-1.0107	1.2105	-0.606656	1.06572	1.25308	-0.829766	1.38155	0.898277	0.541465	-0.828671		p194	-0.751422	1.06115	-0.853893	-0.670883	1.08282	-0.748793	-0.774267	-0.648068	-0.73689	0.785398	-0.775795	0.508865	1.91102	-0.816734	1.42749		p194	1.01037	-0.680639	1.02807	-0.677826	-0.992623	1.18787	1.16827	-0.600718	-0.882082	-0.739805	-0.906841	1.39191	-0.652536	1.24718	-0.90059
p195	0.843416	-1.29289	0.909427	0.744525	2.50594	0.0792228	-1.13281	-0.0947155	-1.2974	-0.0240177	-0.84086	-0.274445	-0.376775	0.0316118	0.219778		p195	0.692257	0.334287	-0.26099	0.201389	0.968183	0.162406	0.557041	0.697509	0.409522	-0.344961	0.0965444	-0.124825	-3.24171	0.521973	-0.668629		p195	1.2103	1.10573	-0.304183	-0.706956	1.45778	-1.90789	0.789879	-0.947064	0.286997	0.0708039	-0.290126	-0.253344	-0.371127	1.16468	-1.30548
p196	-0.0896325	-0.872716	-0.0515528	0.245266	0.376984	0.25199	-0.985674	1.82897	0.127698	-1.35685	1.62614	-1.44666	-0.842175	1.1578	0.030416		p196	0.490194	-0.0424484	-0.117158	-0.619142	0.988064	1.17872	-0.13132	0.478944	0.067985	-0.379953	0.541913	0.0985111	-3.13054	-0.118025	0.694256		p196	1.12596	1.07037	-0.298544	0.635894	0.0173634	-0.66646	-0.461076	-1.76836	0.0450057	1.01152	-0.83711	1.59734	0.294946	-0.0516972	-1.71515
p198	-0.508281	0.714738	0.531978	-0.14309	-3.38738	0.0240602	0.686109	0.0402679	0.507936	0.560728	0.263002	0.248917	0.224789	0.432781	-0.196552		p198	0.131016	0.43018	0.192143	0.554886	-2.38527	-2.44973	0.682475	0.421678	0.55248	0.310224	-0.0441529	0.174207	0.46739	0.521623	0.440856		p198	0.105903	-0.0656285	-0.158995	-3.43241	-0.121251	0.0302876	0.335721	0.723559	0.235754	0.854234	0.0583757	0.750854	0.12271	0.257439	0.303449
p199	1.41895	0.0214417	0.37158	0.367865	1.37793	1.25692	-0.847109	-0.198888	-0.870966	-1.47205	-1.00036	0.482813	-0.0153643	-1.65447	0.761697		p199	0.58852	0.485476	-0.848493	-0.24006	0.583025	0.649813	0.393146	0.434684	0.233584	-0.210334	0.0869646	-0.060347	-0.0129317	1.10964	-3.19268		p199	0.847641	-0.817985	0.646969	0.449746	0.643414	0.0168446	-0.0699919	-0.430892	0.668328	-1.8781	0.598362	-2.36962	0.979354	0.0231017	0.692828
p200	1.62926	0.0134239	0.514206	0.580849	0.0370628	-0.198287	-0.254282	-1.24208	-0.69037	0.523921	-2.2057	1.20481	1.00654	-1.00369	0.0843416		p200	0.230641	0.257529	-0.772303	1.22987	-1.4675	-0.268821	0.344044	0.798127	0.35493	-0.816253	-1.06573	-0.915031	1.79002	1.32829	-1.02783		p200	0.263651	-0.712917	0.588285	1.14547	-0.370772	-0.414137	0.933982	-1.02197	0.574581	-2.36373	0.933299	-0.7231	-0.668879	0.701629	1.13461
p201	-1.53892	0.56142	-1.52747	-1.06843	1.20657	-0.462272	0.589356	1.05003	0.564533	1.69526	0.760424	-0.4633	-0.58597	-0.600866	-0.180361		p201	-1.80054	-1.05494	-1.3087	0.705059	1.63243	0.766193	-0.66834	-0.143578	-0.590818	0.363989	-0.257973	0.10505	1.3547	-0.229179	1.12665		p201	-0.981088	-0.490611	-0.648631	0.528268	0.882082	0.545365	-0.904924	0.926912	0.294582	1.70188	-0.70069	1.10293	0.550081	-0.948677	-1.85748
p202	0.0605336	0.526871	-1.5375	-1.24185	-1.36227	0.108059	0.979693	-1.04282	0.819146	0.827845	-1.29018	1.261	0.868611	0.5796	0.443255		p202	0.519321	1.13205	-0.0322256	-1.69544	0.749579	-1.78278	0.184513	0.0829528	0.118387	0.160229	0.292009	0.22581	1.36873	-1.85894	0.535803		p202	0.868284	0.554172	0.962811	-1.029	-1.30709	0.838171	0.643297	-0.960885	-1.20944	0.425566	-1.23131	1.00809	0.5639	1.09921	-1.22579
p205	-0.556946	0.0583373	-0.971528	-1.28574	-0.392977	-1.04142	1.25523	-0.724914	0.906759	0.844282	-1.12294	2.05457	0.849318	0.0996405	0.0283244		p205	0.213313	1.73948	-0.985642	-0.154499	1.03404	-0.580687	-0.330375	-0.743206	-0.544232	-0.55742	-0.37205	-0.4659	2.46523	-0.891873	0.173818		p205	0.576993	-0.183124	1.24655	-0.171143	-0.6566	1.12498	0.190215	-0.24298	-1.00422	-1.13554	-1.43439	1.32456	-0.413637	1.74464	-0.966293
p206	0.346506	1.87338	0.691681	-1.11317	0.953567	1.23346	0.74549	0.277075	0.468955	-0.630941	-1.18232	-1.07721	-1.11921	-0.528382	-0.938867		p206	-2.11831	1.67622	-1.48009	0.960077	0.937615	0.260377	0.766368	-0.332285	0.212966	-0.906699	0.785369	-0.00251182	-0.664123	-0.137344	0.0423699		p206	0.332344	0.255637	-0.638177	0.237071	2.39025	-0.756071	1.33559	0.504152	-0.873782	-0.421513	-1.48349	0.882712	-0.70531	-0.700111	-0.359301
p207	-1.41509	0.558954	-1.44009	-1.1737	-1.2822	0.0631634	0.967713	0.128513	0.838372	0.829789	-1.21725	1.16187	0.913804	0.589094	0.477041		p207	0.626423	1.23996	-0.0170881	-1.42162	0.920021	-1.49674	0.261326	-1.39962	-0.0159029	0.287177	0.293333	0.29139	1.35276	-1.56224	0.640828		p207	0.889893	0.560747	1.14148	-0.912457	-1.16863	1.02689	0.736884	-0.849707	-1.07868	0.550499	-1.09883	1.0085	-0.891877	1.17902	-1.09374
p209	0.611909	0.484633	0.659572	0.255605	-1.89748	0.535667	0.170431	0.407718	0.208383	-2.00564	0.679404	0.525073	0.795338	0.368318	-1.79893		p209	-1.39208	-1.34901	0.963907	1.3587	-0.872893	0.457161	-0.554126	0.710079	0.0158976	-0.477223	-0.645292	-0.546159	2.02338	-0.394258	0.70192		p208	0.584369	1.45128	-0.709978	0.736556	1.52731	0.241422	0.0902512	-1.25301	0.0644969	-2.23422	-0.283872	-0.550603	0.823612	0.180294	-0.667918
p210	-0.130509	1.03623	0.906808	-0.697894	-0.886988	-0.784189	1.25034	-0.0223004	0.732132	2.00984	-1.46042	0.185033	-0.219667	-1.00006	-0.918355		p210	-0.31909	0.571584	-1.17473	0.59309	-0.179014	-1.24886	2.11375	-0.152414	1.04319	-0.486539	-1.57403	-0.936559	0.697511	0.38968	0.662434		p209	-2.16591	-0.270935	1.20083	0.661149	0.536906	0.959194	0.0693404	-0.067112	1.25517	-0.155298	-0.0378274	-0.259919	-1.45292	-1.21383	0.941157
p211	-0.712158	1.20788	1.93614	0.254745	-0.135868	0.050582	0.113508	-0.253117	-0.192691	2.02679	-0.634546	-1.26673	-0.609357	-0.94423	-0.840946		p211	-1.3861	2.65246	0.587832	0.265211	0.140735	-0.648621	1.01603	-0.77222	0.145427	0.717505	-0.797211	0.108325	-0.705755	-0.640992	-0.682613		p210	0.422131	0.282625	-0.537758	-1.13811	0.679079	-1.11502	1.32903	1.66567	0.096237	-0.39318	-0.906215	0.0948184	-0.000786217	1.31053	-1.78905
p212	-1.13883	1.397	1.70014	-0.359416	-0.587947	-0.371348	-0.449826	0.299805	-0.510397	2.11665	-0.749537	-0.642717	-0.454347	0.583506	-0.832743		p212	-2.14579	1.55206	-0.131486	-1.13017	-0.27417	-0.964964	0.359867	0.752883	0.329961	0.967211	-0.0222814	0.557001	-1.2176	1.01296	0.354522		p211	0.492831	-1.56879	-0.00833327	-1.0014	0.296357	-0.358833	2.27463	0.975204	-0.942028	-0.983537	0.233636	-0.312721	-0.662219	0.407774	1.15743
p213	-0.199253	0.994436	0.797582	1.0093	0.128179	-0.296565	1.37191	-1.04143	0.592641	-0.195637	-1.76694	0.0754331	0.771421	-0.219993	-2.02108		p213	-0.311563	1.28454	0.140734	-0.586394	-0.483002	-1.2956	2.14664	0.235489	1.29946	0.526935	-1.25249	-0.156764	-1.29409	0.0270037	-0.280897		p212	-0.302558	-0.882926	-0.787116	-1.38888	0.118049	-0.680389	1.91056	0.750701	-0.867413	-0.800758	0.697082	0.0722021	-0.530161	1.1205	1.57111
p214	-0.128313	1.57045	1.05401	-0.251814	-0.611138	-0.367712	1.52979	-0.527011	0.906613	0.440385	-1.61416	-0.0721931	0.5212	-0.827352	-1.62276		p214	-0.0292025	0.776962	-0.553254	0.274471	-1.30557	-1.26528	1.56581	1.23438	1.28132	0.0417826	-1.82651	-0.668713	0.316451	-0.232623	0.38997		p213	0.0393115	-1.49097	0.133062	-0.645544	1.02696	-0.196372	1.03088	2.02043	-0.258283	0.641183	-0.279807	0.731885	-1.15279	-1.63734	0.0373953
p215	1.46522	-0.097115	0.613911	-1.27258	-1.1999	1.78727	0.00368649	-1.67661	-0.50307	-0.998279	0.615203	0.488088	0.204627	0.692064	-0.122515		p215	0.530838	0.36683	0.940896	0.817861	0.607502	1.14253	-1.40053	-1.82026	-1.72396	-0.179676	0.295893	0.0551622	0.991978	0.322255	-0.947315		p214	-0.87225	-0.197325	-0.413752	-0.364007	0.672158	0.127048	0.886356	1.9851	-0.70066	0.124148	0.057729	0.731455	0.155023	-2.55039	0.359373
p216	-1.77131	-0.227904	0.74222	-0.1916	1.05801	-0.512007	1.24077	0.117531	0.947134	2.00181	-0.456545	-0.729987	-0.777285	-0.731937	-0.708894		p216	-0.845829	-0.207534	0.440365	1.37318	0.791578	0.660809	0.429084	0.039085	0.253635	-0.496415	0.187907	-0.101107	-3.03218	-0.0882852	0.595705		p215	-0.0611742	-1.92854	1.15858	1.75791	0.107338	1.23088	-0.333788	-0.0316115	0.832106	0.745546	-0.361191	-0.321994	-1.11698	-0.652651	-1.02443
p217	-1.08971	0.105071	1.17034	-0.26867	0.557696	-0.950249	1.84086	-0.522368	0.984133	0.0137181	0.24742	-2.28299	-0.195014	-0.0581313	0.447889		p217	0.425682	-0.288466	-1.64658	0.425009	1.4638	-1.83648	1.37982	-1.45883	0.163456	-0.00952646	0.082675	0.0458912	1.01102	0.44449	-0.201969		p216	0.122018	1.27929	-2.02662	0.780998	0.668036	0.381795	0.795198	0.513242	0.292918	-1.692	-0.0696463	0.227337	0.526085	-1.68801	-0.110633
p218	-2.73808	-0.313982	0.326686	-0.364259	0.162534	0.0599872	0.0561327	1.36071	0.771938	0.204057	1.231	-0.593044	-0.479653	1.02275	-0.706792		p218	-0.748088	-0.363983	0.564138	1.01127	0.89011	0.712432	0.108475	-0.227197	-0.0444877	-0.183722	-0.167487	-0.174389	-2.79218	-0.217651	1.63276		p217	-0.962905	-2.18631	-0.64637	-0.310189	1.22788	-0.520382	0.367658	1.9816	0.105408	0.560986	0.196522	0.961378	0.0188474	0.0116406	-0.805761
p219	0.439242	1.18172	1.09771	0.0992818	-1.44973	-0.445613	1.10157	-0.259769	0.605558	1.56953	-1.1866	0.0722535	-0.562707	-0.63366	-1.62881		p219	1.14005	0.731206	0.116015	0.877719	-0.238325	-1.30806	2.06723	-0.827313	0.855972	-0.535698	-1.15423	-0.793292	-1.16069	0.50289	-0.273475		p218	-0.179754	0.768066	-0.325921	0.517234	0.62767	0.115113	0.0989805	1.08253	-0.173693	0.663423	-0.718711	1.2153	0.0205335	-2.87175	-0.839022
p221	0.781995	-1.17737	-1.06884	0.819156	-0.89092	1.10378	-1.01532	1.00417	0.403369	-0.972601	0.90411	-1.07567	0.878584	-0.904537	1.21009		p221	0.720385	0.437762	0.445496	-1.26086	0.731851	0.934144	-1.37228	0.6514	0.207838	0.757634	0.950916	0.856078	-1.19995	-1.41805	-1.44236		p219	1.06534	-0.446205	-0.0826455	-2.69944	0.469711	-0.714778	0.95388	1.28175	0.302038	-0.770823	-0.0964772	0.374544	-0.206467	1.00866	-0.439089
p223	-1.13971	1.07882	0.455003	-0.879792	0.388104	-1.35039	1.51957	-0.156011	1.04979	1.57032	-1.36344	0.180963	-0.625655	-0.106183	-0.621396		p223	-1.69865	0.992884	-0.392781	0.478933	0.00414354	-1.19121	1.73869	0.15576	1.08804	-0.839009	-0.974549	-0.893122	1.21193	-0.0895054	0.408456		p221	-1.91657	0.7014	0.424189	0.65897	-2.10879	0.459539	0.24666	-1.645	0.482256	0.445261	0.416528	0.1911	0.563593	0.896095	0.184763
p224	-1.36526	-1.50225	0.725541	1.10085	0.849882	0.839799	-1.33986	0.949673	0.341936	-1.29706	0.270572	0.40062	0.617308	0.54888	-1.14064		p224	-0.891774	0.577522	1.39677	-0.81667	0.97316	1.39974	-0.913077	-0.795394	-0.878223	0.693437	-0.914502	0.431404	-0.763961	-0.952678	1.45424		p223	-0.0310919	1.07015	0.195745	-3.38369	0.643775	0.0137526	0.706881	0.349112	0.0450074	0.0244427	0.169202	-0.30494	0.438973	-0.0430375	0.105714
p225	-1.13499	0.377449	-1.15956	-0.897726	-1.00437	-1.11819	1.10761	-0.721457	0.965302	1.04616	-0.94053	1.34027	1.05615	0.506942	0.576926		p225	0.623569	1.27808	-1.07094	-0.910245	1.09839	-0.978655	-1.00102	-0.890212	-0.968204	0.46245	0.648187	0.55836	1.68049	-1.03831	0.508063		p224	-1.17862	0.764587	0.810336	0.718224	1.04939	1.00595	0.828756	0.812574	-1.22121	0.386531	-1.24154	0.635293	-1.03277	-1.1011	-1.23641
p226	0.0752146	0.345372	1.03451	0.0617277	-2.33319	-0.0190657	0.663685	-0.577331	0.202955	0.5922	-0.447363	0.980413	1.00889	0.378833	-1.96685		p226	-0.173892	0.167373	-0.289895	-0.285791	-1.47658	-1.8824	0.870545	1.03957	0.765765	0.439994	-1.52816	-0.326581	1.25429	1.16133	0.264434		p225	0.956108	-0.791892	1.13692	-0.789407	-1.06759	1.2181	0.849868	-0.721267	-0.969907	-0.844178	-0.991786	0.8749	0.919909	1.20648	-0.986262
p227	-0.4417	0.188566	1.01578	0.70288	-2.17758	-0.484757	0.796396	-0.791373	0.267037	0.491862	-0.263735	0.877591	1.31492	0.253389	-1.74927		p227	-1.0524	0.324398	-0.238241	0.498845	-1.59626	-1.03094	0.387941	1.5019	0.777012	-0.0206005	-1.44583	-0.582685	1.78171	0.432276	0.262863		p226	-1.23796	-1.77743	0.0754722	-1.49486	-0.0293989	0.246767	1.44772	1.1141	-0.155632	-0.155553	0.789786	1.24081	0.315697	-0.991486	0.611966
p228	-1.41238	-0.576871	0.220658	-0.676154	-0.827516	-0.730479	1.63101	0.135647	0.923031	1.77171	-0.327825	0.976803	0.476548	-0.185819	-1.39835		p228	-0.99017	1.07364	-0.992506	-1.10438	0.307963	-1.70878	1.96436	0.150488	0.986552	-0.47394	-0.0124251	-0.24203	0.464807	1.03894	-0.462517		p227	-1.86554	-1.03732	0.52309	-0.509242	-0.891881	0.564235	1.2734	0.0118099	0.525396	-0.234412	1.35006	1.5266	0.0192987	-1.29954	0.0440585
p229	-1.15338	0.528547	-1.17879	-0.908019	-1.0183	-1.136	1.01971	-0.725734	0.873106	0.914049	-0.952283	1.34096	0.99707	0.757614	0.641451		p229	0.732411	1.36399	-0.956856	-0.787827	1.05977	-0.859785	-0.883313	-0.766755	-0.848792	0.66096	-0.884725	0.402573	1.70789	-0.922536	0.982995		p228	-1.05499	-1.36859	-0.538631	-0.734525	1.30513	-0.263071	0.449535	2.18268	0.414598	-0.581683	-0.16112	0.66955	0.870161	-1.30056	0.111514
p230	0.513843	0.19895	0.272275	0.56677	0.399971	0.634719	-3.3089	0.392788	-0.581044	-0.315801	0.507599	0.296212	0.547759	0.459182	-0.584321		p230	0.770253	0.333924	0.896643	-0.186556	0.205321	0.254268	-0.110422	-0.130883	-0.15445	0.994199	0.2021	0.728428	-3.2092	0.064713	-0.658338		p229	0.79882	-0.898304	1.05473	-0.895658	-1.1917	0.99353	0.726089	-0.823146	-1.08774	0.580084	-1.11103	1.15478	0.68916	1.11552	-1.10515
p231	0.15583	1.28835	0.185919	0.130393	-0.142972	0.731426	-0.455824	-0.133491	-0.499516	0.654427	-2.37963	1.74292	0.405199	-1.35368	-0.329349		p231	-2.20164	1.16124	-0.741128	-0.962485	1.48974	0.536419	-0.955823	1.34375	0.105847	-0.138254	-0.477695	-0.278628	0.523848	0.694204	-0.0993916		p230	-0.178234	-0.154902	0.883577	-0.412728	0.524072	0.401431	-0.0134682	0.675657	-0.0103147	1.11084	0.180782	0.708879	-3.17385	-0.0349274	-0.50681
p232	0.21877	-2.05258	-0.595134	1.36234	0.98015	-0.607637	0.815586	-0.406675	0.378302	0.001661	-0.694724	0.0158303	1.57859	-1.43424	0.439753		p232	-0.532424	-0.531531	0.786947	2.04144	-1.23976	0.107362	-0.567662	1.25609	0.194582	-0.982249	0.0866068	-0.443894	1.51538	-1.20985	-0.481033		p231	-0.367757	1.04977	-0.22613	0.414619	-0.189109	-0.17948	0.796108	-1.48961	-0.575702	-0.883206	1.28074	-1.22204	1.00357	-1.15393	1.74216
p235	-0.143902	-0.239388	-0.952574	-1.10134	2.25541	0.354191	-0.686563	0.84966	-0.188245	0.301488	-0.509942	-0.327129	-1.51101	0.311039	1.58831		p235	0.309433	0.296075	0.19207	-1.75381	1.40573	1.06742	0.103367	0.0426346	0.0536454	0.581771	0.443025	0.524636	-1.69076	0.366436	-1.94167		p232	-1.18018	1.56401	0.509085	0.856288	0.457299	1.25731	0.131617	-0.767019	1.12652	-1.81281	0.239715	-0.978233	-0.218858	-1.06861	-0.116128
p237	-1.30462	0.510731	-1.32916	-1.06759	-1.17413	0.256682	0.869977	-0.891488	0.728034	0.799638	-1.11035	1.28005	1.06836	0.787565	0.576292		p237	0.548479	1.18807	-1.38118	-1.21579	0.871298	-1.2862	0.336472	-1.19517	0.077178	0.418201	0.449185	0.433887	1.46886	-1.3476	0.634293		p235	0.880149	-0.0677525	0.932093	0.935913	0.501544	0.735696	-2.56774	0.419887	-0.446087	0.515478	-1.32478	-0.634808	0.464196	0.540959	-0.884745
p239	0.911127	0.849531	0.218239	-1.052	-0.99342	0.612068	1.04642	-1.43925	0.553919	-1.64753	-0.0321859	0.636633	0.382034	1.24041	-1.28599		p239	0.502412	1.18117	0.718954	-0.825897	0.133765	-0.658952	1.51591	-2.18653	0.371593	0.795464	-0.419639	0.320699	0.13154	0.0179581	-1.59844		p237	0.718031	0.446494	1.032	-1.02215	-1.29039	0.992816	0.593641	-0.956442	-1.1962	0.323754	-1.21729	1.14278	0.585704	1.05921	-1.21197
p241	-2.38489	-0.250294	0.143043	0.470398	0.322313	0.638749	0.0437091	0.193082	-0.135573	-0.942148	-0.727573	1.73135	0.551265	1.32652	-0.979965		p241	-1.28218	0.611517	1.00205	-0.541305	-1.31253	-0.285912	0.713188	0.641317	0.561787	1.13215	-0.582177	0.490857	1.25501	-0.389734	-2.01404		p239	-0.193968	-0.930767	1.18925	-1.38588	1.11074	0.557749	0.148865	2.0002	0.101416	-0.152309	-0.10868	0.0392797	-2.01064	-0.0464777	-0.318792
p242	-0.707076	-0.823638	-0.731095	-0.475144	-0.579391	0.71558	-0.685461	1.68697	1.16578	-0.649038	1.70586	-0.736922	-0.734122	1.36363	-0.515935		p242	-0.238106	-0.475471	-0.411354	-0.101938	-0.152566	-0.233661	-0.276731	-0.0633643	-0.213537	-0.426648	-0.279314	-0.353856	-0.00637498	-0.34853	3.58145		p241	-0.557105	1.54993	0.241789	0.00566816	0.330314	0.6404	0.633148	-3.18	0.0854595	0.0317129	0.117001	-0.328529	0.18572	0.154361	0.0901263
p244	-1.31689	0.519246	-1.34351	-1.05988	-1.1754	0.157672	1.01793	-0.868931	0.86411	0.959571	-1.10624	1.1639	0.865741	0.657995	0.664689		p244	0.669057	1.25276	0.358689	-1.06622	0.962876	-1.14046	-1.16473	-1.04448	-1.12912	0.329539	0.492352	0.412174	1.46127	-1.2052	0.811493		p242	-0.628407	1.04485	-0.844823	1.21424	-0.770465	-0.749308	-0.689594	1.4841	-0.673782	1.462	-0.695438	1.55542	-0.473015	-0.545813	-0.68997
p245	1.16528	-1.15799	-0.845418	-0.901923	1.20165	1.09984	-1.35113	1.00241	-0.559966	-1.351	0.936578	-0.38355	-0.290538	0.644245	0.7915		p245	-0.532669	-0.743701	-0.384403	0.393784	1.51751	1.88323	-1.92781	-0.332162	-1.22161	-0.197378	1.07968	0.471607	0.386561	-0.334625	-0.0580145		p244	0.910884	-0.900249	1.03459	-0.897774	-1.17479	1.07322	0.79035	-0.82992	-1.07752	0.418021	-1.09931	1.10108	0.587862	1.15735	-1.0938
p246	0.518636	-0.636342	-1.30939	-0.875213	-0.293985	0.752108	-0.808511	0.863404	-0.290412	-0.649867	1.39574	-0.574949	-0.405458	-0.101211	2.41545		p246	0.31553	-0.907852	-1.07127	0.773002	0.136873	1.70814	-2.12601	0.10275	-1.04419	0.118638	1.34643	0.755892	0.301221	0.112485	-0.521632		p245	-0.0779251	0.077598	0.218335	2.26324	-0.851792	0.703664	-0.998198	-0.634058	-0.406263	0.379126	-1.13927	-1.50247	0.920307	1.20902	-0.161315
p247	-0.510454	-0.0465194	1.81782	-0.221482	0.243285	-0.0289088	0.085877	-0.195586	-0.241457	2.29069	-0.534927	-2.04405	-0.701384	0.122709	-0.0356109		p247	-1.12169	2.34227	0.348566	-0.0219258	-0.614671	-0.313394	1.4254	-0.183697	0.526584	0.405017	-1.01997	-0.182426	-1.63889	-0.417166	0.465985		p246	0.539833	-0.597454	-0.481892	1.19131	-1.17388	0.402694	-1.45648	-1.26687	0.876679	-0.00344212	0.155508	-0.841896	-0.223681	2.0465	0.833077
p248	-1.50511	-0.201761	1.04346	0.881805	-0.488785	-0.790964	1.93716	-0.34873	1.49386	0.904748	-0.493288	-0.257045	-0.413171	-0.935425	-0.82675		p248	-1.62503	-0.903137	0.404461	1.1756	-0.195931	-0.653677	1.24066	0.368048	0.874947	-1.24326	0.639024	-0.0504355	1.64824	-0.774889	-0.90462		p247	-0.379344	-2.32038	-0.365211	-0.448533	0.148788	-0.210335	1.81875	0.68593	-0.804819	-0.456447	-0.0580542	0.0150601	-0.219691	1.19825	1.39604
p249	-1.07717	0.547907	0.0129306	1.3354	-0.415425	0.543484	-0.812145	0.568541	-0.628396	0.852109	-1.37238	0.013616	1.92137	0.120878	-1.61072		p249	-0.581351	0.884192	0.273422	-0.605549	-1.14656	-1.40915	0.188857	2.18001	1.09308	0.703439	-1.47518	-0.0863522	0.199823	0.345233	-0.563907		p248	-1.96048	0.978367	0.149041	-1.78128	0.471213	0.0904367	0.9642	0.600725	0.501922	0.124842	0.216854	0.531697	0.520224	-1.84943	0.441675
p250	0.741241	-0.500533	-0.129051	0.101311	0.203982	0.697323	-0.366147	0.485625	-0.0452793	-3.28804	0.514996	0.119651	-0.00370163	0.506152	0.962471		p250	0.748017	0.117225	-0.00477659	0.0755139	0.651546	1.55377	-1.57511	-1.04632	-1.40166	0.0426404	1.22195	0.684872	0.202971	0.420459	-1.69111		p249	-2.20786	-1.34086	0.687724	-1.25426	0.129157	1.38884	1.01489	0.830605	0.714047	-0.0717443	0.393035	0.549538	0.229543	-0.647638	-0.415017
p252	-1.13016	0.605336	0.591287	-1.18607	-0.730925	-1.03347	2.15797	-0.648673	1.5824	0.267577	-1.11127	0.200054	0.0881841	0.148943	0.198805		p252	-1.10941	0.0680236	-0.754177	-0.121301	0.768834	-1.80561	1.85857	-0.777674	1.00364	-0.0713897	-0.673876	-0.317233	1.36716	-0.298781	0.863217		p250	1.41603	-1.75112	0.222581	1.61566	-0.586922	0.544681	-0.694309	0.464773	0.942512	0.145897	-0.0581626	-1.55594	-0.17315	0.577397	-1.10994
p253	0.18971	0.419716	0.881599	-0.0476907	-1.48332	-0.631398	1.199	-0.715827	0.794977	1.50441	-0.567078	0.599452	0.347635	-0.334699	-2.15648		p253	-0.718681	-0.287066	-0.351073	1.18241	-1.66968	-1.56495	0.346649	1.09169	0.680617	0.191869	-1.25815	-0.256541	1.41895	0.119526	1.07442		p252	-0.429305	-1.67896	-0.583419	-0.720864	1.21302	-1.20301	0.941925	1.9194	-0.397691	-0.297784	-0.0214284	1.03041	0.736293	0.322901	-0.831484
p254	-1.16006	0.599226	-1.18593	-0.910288	-1.02255	-1.14237	1.06691	-0.724723	0.917605	1.06723	-0.955348	1.14703	0.969697	0.72649	0.607082		p254	0.29962	1.01391	-1.38946	-1.2091	0.86892	-1.28588	0.451476	-1.18661	0.16946	0.379451	0.509807	0.444639	1.58743	-1.35284	0.699191		p253	-0.952924	-1.3371	-0.373946	-1.33159	-0.217813	-0.0651769	1.3741	0.171456	0.385672	0.0576006	1.05151	2.06912	-0.284346	-1.18231	0.635751
p255	1.55564	-0.957013	-0.835518	-0.499496	-0.636356	1.35936	-0.775608	-0.27328	-0.615246	-0.727791	-0.554428	1.17074	-0.839492	1.16931	1.45917		p255	1.76251	-0.730705	-0.687861	-0.481105	-0.514935	1.65893	-0.597904	-0.45533	-0.555678	1.62938	-0.59963	1.30682	-0.417249	-0.645881	-0.671365		p254	0.795049	0.608358	0.765968	-1.02551	-1.31541	0.839095	0.731015	-0.954503	-1.21361	0.361435	-1.23641	1.06528	0.731513	1.07839	-1.23066
p256	-0.516842	-1.13218	-2.29128	-0.257971	1.70208	-0.147146	0.402589	1.11332	0.36554	0.641556	0.477066	-0.809895	-0.747299	0.369467	0.830991		p256	-0.867523	-1.04049	-1.23334	0.843571	2.27138	1.0182	-0.766144	0.829407	-0.197455	-1.18159	0.638298	-0.246657	0.520622	-0.0556307	-0.532646		p255	1.0887	0.696781	0.411891	0.357713	-0.0399592	0.319506	-2.5255	-2.13136	0.101125	0.718849	0.114191	0.371205	0.0161762	0.569491	-0.0688096
p257	-0.1014	0.662022	-0.0212315	-0.238068	0.954075	0.915276	-0.386067	-0.177941	-0.470023	0.227891	-2.29932	1.22416	0.291675	-1.74885	1.1678		p257	-1.89852	0.706968	-1.26417	-0.474567	2.3364	0.627351	-0.621526	0.279538	-0.323447	-0.442267	0.520544	0.0445738	0.377291	0.784073	-0.652242		p256	0.630152	1.49969	-0.357319	0.615902	-0.779367	1.81985	-1.40918	1.01748	-0.917173	-0.131421	0.617672	-1.06001	-0.23375	-0.0964071	-1.21612
p258	0.892827	1.13649	0.931769	-0.417097	-0.574612	-0.733817	0.947827	-0.206855	0.490984	1.82774	-1.5523	0.233951	-0.976412	-1.17171	-0.828793		p258	0.977631	0.543657	-0.312095	0.987187	0.409649	-0.999834	2.01955	-0.431797	0.932037	-0.825828	-1.74653	-1.20742	-0.00578489	-0.422531	0.0821081		p257	-0.0269146	1.40683	-0.743566	0.954204	-0.127025	-0.486473	0.4198	-1.47805	-0.648787	-0.727605	1.00617	-1.54885	1.10167	-0.54166	1.44026
p261	0.850612	0.251773	0.394123	0.152865	0.177455	0.46486	0.401469	0.675823	0.427818	-3.44678	-0.0461708	-0.240981	0.0160022	-0.184303	0.105436		p261	0.729438	0.395394	0.101453	0.501012	0.426006	0.348692	0.695645	0.0356992	0.41128	0.00801114	0.0338644	0.0229817	-3.47176	-0.188613	-0.0491011		p258	0.624415	0.712455	-0.642457	-0.784271	0.440395	-1.24015	1.09065	1.83718	-0.620475	-0.525259	-1.34505	-0.233563	-0.510086	1.6653	-0.469081
p262	-0.169009	0.53494	1.56284	-0.447711	-0.131611	-0.72666	0.859678	-1.59106	0.125511	1.66804	-1.32554	0.25009	0.518422	0.359059	-1.48698		p262	-0.184379	0.278678	-0.346912	1.10433	-1.4101	-1.03817	0.480835	-0.656935	-0.0868165	0.0562586	-1.36827	-0.497149	2.30272	0.206465	1.15944		p261	1.08646	0.137728	-1.07762	1.636	0.232327	0.127381	0.781014	0.645926	0.681078	-0.311165	-1.75502	-1.81988	-0.855629	0.0726753	0.41872
p263	-1.30572	0.527552	-1.33088	-1.06276	-1.17196	0.195385	1.0631	-0.882248	0.917152	0.903307	-1.10659	1.19606	0.901676	0.6136	0.54232		p263	0.533236	1.23935	0.0505396	-1.40556	0.921195	-1.48426	0.256057	-1.38251	-0.0320056	0.260988	0.252886	0.258787	1.48341	-1.5529	0.600786		p262	0.19121	1.93464	-0.284011	1.14938	1.11942	-0.706427	1.25284	0.305206	-1.1276	-1.37245	-0.555104	-0.220993	0.195535	-1.14496	-0.736693
p265	-1.01271	-1.16021	-1.0431	0.69355	-0.851138	0.790424	-0.985357	1.05046	0.406922	-0.939268	0.961359	-1.05048	0.913941	0.76051	1.46509		p265	0.69651	-1.31658	0.60515	-1.06908	-1.10263	0.860697	-1.1849	0.808461	0.350574	0.621761	1.27728	1.01771	-1.00577	0.698557	-1.25774		p263	0.818876	0.633504	1.03717	-0.900802	-1.16911	0.959879	0.727012	-0.835081	-1.07489	-0.953629	-1.096	1.17999	0.633397	1.13035	-1.09067
p267	1.163	-0.891493	0.60541	0.866401	1.13516	-0.0222793	-1.55956	-0.338987	-1.32327	-0.555241	-0.680989	-0.423237	-0.0615134	0.0392333	2.04736		p267	-0.231678	-0.382294	0.673037	-0.740864	-1.18037	0.0359255	-0.126696	-0.692879	-0.477776	-0.159751	-0.21551	-0.176955	3.09939	-0.345706	0.922124		p265	0.468337	0.682496	0.105294	0.812345	-1.70836	0.399635	-1.61908	-1.32994	0.650806	0.404695	0.487673	-1.57321	0.796193	1.0498	0.373315
p268	-1.43664	-0.179737	0.477954	-0.650009	1.61575	0.00908055	0.483221	-0.336268	0.189683	1.62133	-1.04433	-0.501252	-0.0548156	-1.55765	1.36369		p268	-0.888078	-1.28219	-0.932961	2.52528	1.14431	0.173535	0.105973	-0.3629	-0.226536	-1.29048	0.0976993	-0.571377	0.523339	0.377484	0.6069		p267	-1.78156	-0.872015	0.60677	-0.384267	1.25822	-0.289521	0.0857708	0.0944159	-0.73729	-0.595853	-0.504257	0.481782	-0.52351	2.35866	0.802653
p270	-1.15848	0.511578	-1.18551	-0.897469	-1.01479	-1.14	1.02891	-0.703555	0.873633	0.956981	-0.944557	1.33969	1.03925	0.743681	0.550624		p270	0.924591	1.53073	-0.750014	-0.573281	1.28641	-0.648519	-0.67312	-0.551249	-0.637025	-0.75875	-0.674595	-0.717172	1.83034	-0.71413	1.12579		p268	-0.0791631	0.946061	-0.677337	1.79419	0.72942	-0.378921	0.654847	-0.748958	0.633329	-2.26064	-0.368703	-1.23615	0.25291	0.717902	0.0212139
p271	0.523985	-0.433378	-0.0701435	0.113464	0.412999	0.563838	-0.538105	0.660955	0.040901	-3.27881	0.700313	0.00733112	-0.106419	0.519179	0.883894		p271	1.69122	0.284731	-0.810866	-1.06513	0.798492	0.624804	-1.12159	-0.816998	-1.04076	0.830816	1.22733	1.02984	-1.04527	0.301793	-0.888406		p270	1.08854	-0.56671	1.31926	-0.563972	-0.870386	1.42914	-0.780385	-0.488918	-0.762788	-0.624301	-0.786888	1.39069	-0.539356	1.53687	-0.780803
p272	-1.61949	-1.03152	-1.21249	-0.726378	1.0151	-0.0589541	1.22541	1.59177	1.05415	-0.569211	-0.769094	-0.33994	0.386697	0.0803506	0.973604		p272	-0.885247	-0.739672	-1.45284	0.482792	-0.18821	0.19914	2.35001	0.233618	1.43446	-0.23506	-0.655677	-0.409832	0.831324	0.152371	-1.11717		p271	-0.0135104	3.01638	-0.427972	-0.629692	-0.0211303	-0.572126	-1.42002	0.513056	-0.521988	0.677148	0.0551338	-0.595744	-0.0027452	0.529981	-0.586772
p274	-1.05374	0.0237584	0.483029	-0.639815	-1.88176	-0.151017	0.908509	0.0692321	0.516742	1.62427	0.0804774	1.23895	0.422853	0.148688	-1.79018		p274	-0.66125	1.24818	-0.139796	0.208721	-2.13684	-1.48431	1.51609	0.572123	0.992761	0.143946	-0.807366	-0.245114	0.888548	-0.178673	0.0829813		p272	-0.800293	-0.106681	-2.24491	1.38691	0.0981268	0.0671377	1.29222	1.20235	0.611283	-1.00341	-1.01984	0.0681336	0.845744	-0.332894	-0.0638844
p275	0.349947	-1.51719	-0.934152	-0.0638142	0.56267	0.838807	-0.648032	0.869531	-0.180273	-1.65501	1.13693	-0.57955	-0.672495	0.724864	1.76776		p275	0.850122	0.752029	-0.556331	-0.873547	1.21321	0.883712	-1.10165	-0.82016	-1.07924	0.296058	1.37271	0.8549	-0.68409	0.575502	-1.68323		p274	-0.345119	2.23777	-0.362813	0.698193	1.51101	0.53582	0.279537	-1.36827	-0.250065	-1.57857	0.197394	-0.699293	0.222829	-0.439004	-0.639413
p277	-0.212098	0.335998	0.568936	-0.655015	1.37156	-0.952216	1.621	0.018769	1.07172	0.569821	-0.655224	-1.46703	-0.975428	0.789096	-1.42989		p277	-0.157554	0.232727	0.365036	0.371344	0.492867	0.259333	0.739724	0.122357	0.475724	0.0674221	0.191957	0.128975	-3.52681	0.234118	0.00277863		p275	0.0524997	2.17284	-0.481055	-0.0319286	-0.218656	-0.380104	-0.816122	1.19452	0.27577	1.24464	0.0999441	-1.61842	-1.02445	0.58507	-1.05455
p278	0.882556	-1.45822	-0.304605	0.182616	0.771941	0.88972	-1.30883	0.789414	-0.513899	-2.15025	0.736085	-0.0214414	-0.308025	0.710724	1.10222		p278	0.740839	-0.274367	-0.406411	-0.332048	1.21384	1.59091	-1.9703	-0.681848	-1.41829	0.658512	0.727131	0.696748	-0.312911	0.647277	-0.87909		p277	-0.402104	-1.26473	-0.230931	-0.0577948	1.57056	0.1748	1.19789	1.89847	-0.125298	-0.0485901	-0.67123	0.53567	0.197421	-1.42775	-1.34638
p279	0.463411	-1.87403	-0.327603	0.184602	0.51058	1.08655	-1.06804	1.01311	-0.300979	-1.8497	0.613594	0.079235	-0.499635	0.514978	1.45392		p279	0.691801	-0.147064	0.163256	-0.989564	1.16691	1.42419	-1.43674	-0.44991	-1.06792	0.201613	1.47826	0.872533	-0.848934	0.315997	-1.37442		p278	-0.312164	-0.340191	-0.455794	0.233638	-0.607508	1.00761	-0.299258	1.55437	-0.965993	1.74533	0.725012	-2.23044	0.295885	-0.121712	-0.22879
p281	0.781717	-0.503584	-0.0348106	0.0260086	-0.141408	0.884625	-0.370494	0.29535	-0.167776	-3.2327	0.45969	0.387149	0.197025	0.37734	1.04187		p281	0.869824	0.378274	-0.184174	-0.586192	0.738388	1.39579	-1.33612	-1.20923	-1.35909	0.200774	1.27669	0.77682	0.0829649	0.551987	-1.5967		p279	0.590764	1.95595	0.320332	-0.426165	-0.429559	-0.0353086	-0.46364	1.18449	-0.26703	0.674289	0.172416	-2.53479	0.344862	-0.389767	-0.696844
p282	0.472991	-0.932272	-1.31123	-0.826737	-0.207153	0.798142	-0.816104	0.767616	-0.371342	-0.74017	1.23219	-0.244751	-0.344971	0.0368614	2.48693		p282	0.109717	-1.12085	-1.16347	0.732125	0.25811	1.77203	-1.84828	-0.181749	-1.12244	-0.0212241	1.22686	0.625078	0.673698	0.566023	-0.505635		p281	1.01852	-2.20818	0.65847	0.302985	-0.0837192	1.49349	-0.245474	-0.711431	0.575724	0.37924	-4.89818e-05	-1.02442	-0.448344	1.36901	-1.07582
p283	0.628131	-1.32562	-1.22591	-0.605802	0.00559329	0.92823	-0.861484	0.90846	-0.181875	-1.06073	1.06146	0.0071647	-0.507794	-0.00731567	2.23749		p283	0.665587	-0.833651	-0.802461	0.063934	0.347973	2.13024	-1.95315	-0.0280033	-0.962787	-0.147927	1.23694	0.612168	0.164547	0.360326	-0.85374		p282	0.512567	-0.565607	-0.507994	1.18981	-1.20636	0.451018	-1.41986	-1.33815	1.01974	0.107462	0.0879401	-0.761496	-0.264223	2.03222	0.662949
p286	-2.00108	-0.48044	1.23781	0.269146	0.793369	-0.400865	0.759091	0.116224	0.430883	1.33508	0.0681578	-2.1248	-0.348287	0.409287	-0.0635759		p286	-1.09734	-1.46816	1.21879	0.396084	-0.218143	-1.13031	1.96122	0.331776	1.27172	-0.744096	-0.55544	-0.649127	0.644698	0.465908	-0.427584		p283	0.689207	-0.306396	-0.249231	1.26939	-1.3341	0.526216	-1.14233	-1.36305	1.18981	-0.0804368	0.192876	-1.40954	-0.234213	1.62681	0.624994
p287	0.471151	-2.1453	-0.743622	0.0892945	1.01113	0.8045	-1.42122	1.00693	-0.336337	-1.19045	0.965277	0.140041	0.141049	0.0203692	1.18719		p287	-0.712359	-0.633723	-0.0172114	0.657463	1.3724	1.3925	-2.01414	-0.585221	-1.2658	-0.264404	1.01643	0.472513	1.1506	-0.179086	-0.389952		p286	-1.16186	-1.21567	0.535606	1.37931	0.616047	0.850057	0.0728156	0.908021	-0.0304061	-1.59435	-0.929874	-0.492333	0.141723	1.67637	-0.755455
p290	-0.780894	-0.866443	0.719069	-0.325344	1.45733	-0.485059	0.257301	1.86966	0.511827	0.026192	0.246058	-1.9353	-1.3054	0.0444249	0.566589		p290	-0.697656	-0.349823	-1.45895	0.251349	2.51175	0.00612891	1.33615	-0.0422279	0.454073	-1.40063	0.637169	-0.378781	-0.346558	-0.515439	-0.00654815		p287	-0.0256233	-0.31475	-0.230246	2.44454	0.100718	0.770519	-0.279944	-0.674895	1.08837	-0.851832	-0.444339	-1.85551	0.676752	0.365459	-0.769219
p291	0.928062	-0.373296	-1.17449	-1.20541	0.0252652	0.390374	-0.234297	-0.458718	-0.420605	-0.213776	0.147095	-0.0223482	-0.167343	-0.285528	3.06501		p291	0.104044	-0.321514	-1.89074	-0.442899	-0.907325	0.623974	-0.316675	0.127419	-0.268903	0.557722	1.76478	1.17043	0.816841	0.660482	-1.67764		p290	-0.990826	0.00312208	-0.777759	1.24045	0.664537	-1.0094	0.812396	1.69315	0.374892	0.0276877	-1.34424	-0.952679	1.46177	-0.893959	-0.309144
p292	0.251229	-2.39639	-0.31549	0.283111	0.307778	0.415991	-2.20979	0.692942	-0.00878047	-0.111663	0.68613	0.281488	0.490495	0.46507	1.16788		p292	-0.114478	-0.916306	-1.13774	0.475697	-0.313429	0.558961	-2.05268	0.20237	-0.769788	-0.00909683	1.76638	1.0386	1.34705	0.382093	-0.457628		p291	-0.144921	-0.939369	-0.346035	0.471861	-0.763157	-0.256	-1.03313	-0.537092	0.869766	-0.368703	0.300024	-1.47269	0.742373	2.44672	1.03034
p293	-1.28938	0.545589	-1.31055	-1.08496	-1.17684	0.227831	0.928441	-0.933092	0.805205	0.859483	-1.12184	1.17503	0.993376	0.753982	0.627736		p293	0.403011	1.05847	-0.06482	-1.70267	0.839451	-1.77427	0.174146	-0.0795371	0.061022	0.337708	0.279114	0.313336	1.36581	-1.8367	0.625931		p292	0.446755	1.0459	-0.828195	0.902855	-1.67796	0.0804796	-0.693899	-1.36964	0.727501	-0.629103	0.173048	-0.932639	0.918231	1.8325	0.00416724
p294	-2.40616	0.185529	0.55215	0.492317	-2.2267	-0.275201	1.0053	0.460385	0.873514	0.683184	0.184107	0.148233	0.0785308	-0.0364524	0.28126		p294	-3.03759	-0.657147	0.251999	0.772511	0.0866791	-0.180163	0.830051	0.375099	0.642513	-0.481678	0.652349	0.272587	1.18527	-0.419204	-0.293277		p293	0.584928	0.348152	0.97235	-1.43384	0.0126356	0.869987	0.545782	-1.36956	-1.60413	0.20381	-1.62477	1.06562	0.484415	0.988862	-0.0442405
p295	-0.554917	2.86652	0.567082	-0.932837	-0.200325	-1.08253	0.437529	-0.364275	0.137199	1.07599	-1.1051	-0.0367507	0.00445421	-0.310191	-0.501841		p295	-0.999309	2.84008	-0.977876	0.128578	-0.602404	-0.832697	0.621333	-0.248273	0.198514	-0.284553	-0.728308	-0.468372	1.25472	0.117134	-0.0185702		p294	-0.268032	0.868291	-0.11697	-2.25382	0.372459	0.115039	0.985817	0.765855	0.534403	-0.0659444	-0.0231404	0.3988	0.528204	-2.32537	0.484408
p296	-0.61451	-1.00566	0.93882	-0.467029	0.598996	0.310858	0.313804	-0.175084	0.0907671	2.80759	-0.474084	-1.43966	-0.337709	0.213825	-0.760926		p296	-1.50854	1.55193	-1.51316	0.800243	1.15823	0.369204	0.587481	-0.336378	0.139553	-0.940687	0.14852	-0.368733	1.36579	-1.20924	-0.244213		p295	1.83947	2.25828	-1.51459	-0.285059	-0.1467	-0.0951448	0.208214	0.389068	0.000711213	-0.682425	-0.886623	0.224704	0.132887	-1.24826	-0.194535
p297	0.374719	-0.9849	-1.35148	-0.712781	0.0996779	0.802299	-0.856263	0.515837	-0.483705	-0.717	0.921427	-0.117419	-0.160144	-0.0256185	2.69535		p297	0.175886	-1.00942	-1.35235	0.750988	0.144547	1.70585	-1.84219	0.159823	-0.888038	0.150825	1.51081	0.868227	-0.00390895	0.195726	-0.566771		p296	-0.325665	-3.23718	-0.0279134	0.429175	-0.0773382	0.334355	1.20846	0.463537	0.0959119	-0.517443	0.316856	-0.230994	0.423853	0.279408	0.864982
p298	0.155044	0.163609	0.823964	1.07954	-1.48646	1.13051	-1.62319	0.688662	0.0259052	-1.57624	0.461448	0.477348	0.644917	0.439605	-1.40466		p298	0.766414	0.896097	1.26659	-0.847018	-0.876098	1.20154	-0.947417	-0.824862	-0.911119	1.00317	-0.948901	0.725422	-0.792127	-0.988658	1.27696		p297	0.393169	-0.293837	-0.532377	1.04183	-1.19228	0.324314	-1.63344	-1.08068	0.598441	0.200366	0.00915266	-0.642895	-0.245109	2.39105	0.6623
p299	0.357553	-1.4758	-1.07054	0.117872	1.914	0.30302	-1.31584	-0.151781	-1.13749	-0.439927	-0.153163	1.362	-0.0603576	1.12313	0.62732		p299	-0.0559593	-0.257654	-0.542735	0.577088	1.09574	1.06473	-2.27904	-0.759365	-1.68185	0.0701742	0.621427	0.342365	1.25587	0.532489	0.0167112		p298	-1.60458	0.635187	0.861233	0.49635	0.426068	0.924853	0.777966	0.477349	-1.65488	0.741554	0.164413	0.712209	-1.43233	-1.51303	-0.0123592
p300	-1.28945	0.600274	-1.311	-1.08135	-1.17488	0.191905	0.879252	-0.926747	0.75394	0.812748	-1.11889	1.21913	1.02807	0.785287	0.631707		p300	0.566288	1.11466	-0.234634	-1.67906	0.804537	-1.75256	0.198243	-0.0549907	0.0843056	0.270443	0.288299	0.280027	1.40986	-1.81666	0.521246		p299	-0.00740619	3.29488	-0.270656	0.414383	0.553381	-0.138127	-0.471035	-0.451335	-0.520736	-0.375414	0.0145337	-1.0562	-0.116119	-0.0975111	-0.772641
p302	-0.1132	-0.532587	-1.42297	0.0818724	-1.06102	0.723908	-1.44264	1.15162	-0.38669	-0.86645	0.566333	1.04719	0.128486	0.0580038	2.06815		p302	0.109062	1.12518	0.0253437	-0.92033	-0.777377	0.0607299	0.13977	0.547818	0.257564	0.720202	0.54578	0.648027	0.519354	0.0600243	-3.06115		p300	0.565695	0.292079	1.03622	-1.18712	-1.43694	1.00263	0.482686	-1.12593	-1.34922	0.297125	-1.36886	1.1402	0.513824	1.09193	0.045678
p303	0.470521	-0.543367	0.0206803	0.589567	0.124925	0.630439	-0.557602	0.786952	0.033822	-3.26178	0.677911	-0.0593527	0.181132	0.102909	0.803247		p303	0.519191	0.0413361	-0.0386586	0.325061	0.725376	0.664809	-2.45571	0.376861	-0.145413	0.395053	0.847062	0.64447	-2.25622	0.269603	0.0871826		p302	0.46615	1.13066	0.39422	0.168391	-2.0448	0.355982	0.0243981	-1.66031	0.425097	0.5819	0.425154	-1.90748	0.433641	0.616924	0.590082
p304	-1.80883	-1.16369	-0.739561	-0.116861	-1.16556	0.236849	1.33523	1.46487	1.14742	-0.872392	-0.068195	0.830117	0.660132	0.468613	-0.208136		p304	-0.185514	0.674546	0.389506	-3.49481	0.414622	0.00259687	0.444041	0.396879	0.382106	-0.0904078	0.219964	0.0664929	0.46025	0.432461	-0.112732		p303	1.02016	-0.79016	0.582023	1.78703	-1.35317	0.649728	-0.970896	-0.407756	-0.117039	1.20639	0.121376	-1.69576	0.346255	0.477899	-0.856089
p305	-2.30727	-1.59426	-0.499084	0.154211	1.34054	-0.0882524	1.06415	0.991905	0.86703	0.347471	-0.443783	-0.12649	-0.445491	-0.0683219	0.807644		p305	-1.49021	0.0149646	0.132479	-1.3009	2.13611	0.100966	1.58502	-1.0149	0.695695	-0.786155	0.103003	-0.330271	0.584551	0.17063	-0.600976		p304	-1.45821	-0.814414	0.215152	-0.693195	0.974723	-0.114066	0.0826363	1.83826	0.35978	-1.41522	-0.136645	1.61705	0.846813	-0.612143	-0.690516
p306	-1.76402	-1.34726	0.433092	-0.338378	-0.451224	0.885395	0.931634	1.3991	0.820074	-1.57104	-0.472413	-0.399701	0.461508	1.04044	0.372785		p306	-1.20677	1.85921	0.0798958	-1.3479	0.0515502	-0.402617	1.47768	0.253345	0.891999	-0.133362	0.102977	-0.0151771	-0.439893	0.669121	-1.84006		p305	-0.057171	-1.02269	-0.905616	0.199995	1.05378	1.33753	0.0556148	1.02415	-0.821714	-0.768955	-1.39509	-0.60143	1.09938	1.63286	-0.830639
p307	1.02479	-1.12369	-0.130894	0.0307048	-1.22599	1.59721	-0.76642	0.471239	-0.563947	-1.86306	0.173183	1.47273	0.254865	0.845111	-0.195835		p307	1.69879	0.0485244	0.77332	-1.11658	-1.14055	0.226914	0.138423	0.333337	0.110709	0.886885	0.148736	0.584792	-2.19025	0.669813	-1.17287		p306	-1.00902	-1.76736	-0.608564	-0.915441	0.889235	-0.52736	1.639	1.62931	0.271105	-0.415715	0.0822144	0.0471445	1.06783	-0.812268	0.429899
p308	-0.514842	0.676788	0.96174	-0.0174938	-1.28918	-0.995192	1.25153	-0.67759	0.834971	2.17089	-0.27597	-0.114653	0.0633225	-0.939377	-1.13495		p308	-1.0664	-0.764686	0.219137	1.56758	-1.54073	-1.55789	0.00736806	1.12459	0.545968	0.366586	-0.478942	0.048829	0.866407	-0.686983	1.34917		p307	-1.52759	1.78575	1.04177	-1.94427	0.20987	0.483934	0.0930489	0.55626	-0.280447	0.932817	0.45154	-0.545375	-0.978818	0.394041	-0.67253
p309	0.546623	1.03673	0.171158	-1.00827	-0.62403	-0.454824	1.10381	-0.591661	0.742109	1.11627	-0.450763	0.826016	0.543793	-0.462119	-2.49484		p309	-0.379176	-0.970643	-0.201211	0.931055	-2.02173	-1.01967	0.625134	0.618186	0.552197	-0.204512	-0.925992	-0.487749	1.64895	0.55594	1.27923		p308	-0.748291	0.843688	-0.744473	-1.07087	1.44849	-0.402503	-0.278955	-0.557391	-0.718537	-0.449339	1.519	2.07441	-0.499479	-0.805355	0.389607
p310	0.473039	-0.599378	0.253811	-0.287383	1.23344	-0.689152	1.14442	-0.225035	0.722477	1.85108	0.440075	-1.17893	-1.73937	-1.1338	-0.265293		p310	-0.0385807	-0.63377	-0.342071	2.3948	0.939127	-0.221081	0.153646	-0.264576	-0.146573	-1.09941	0.744235	-0.102054	1.22945	-1.30414	-1.30901		p309	-0.422512	-2.0752	-0.259935	-0.360072	0.875068	-0.873127	0.662518	-0.189128	-0.109026	0.598045	1.80735	1.71337	-0.736373	-0.283841	-0.347139
p311	-0.48352	-1.5935	-1.32615	0.382506	0.806639	-0.316743	-0.356459	2.16996	0.696119	-0.441094	0.615654	-0.771431	-0.43935	-0.286757	1.34412		p311	-0.585547	-0.579461	-1.16473	0.656091	0.766041	0.996449	-1.72009	1.15433	-0.14494	-1.21449	1.48317	0.397381	1.07815	-0.467783	-0.654585		p310	0.597564	1.16982	-1.03808	2.10661	-0.422142	-0.901378	-0.0115788	0.641172	-0.0588798	-0.975588	-0.16306	-0.698707	0.348345	1.04259	-1.63669
p313	-1.25637	-0.726812	1.6125	0.998061	-1.15356	-2.1664	0.308038	1.02704	0.447327	0.705231	0.414209	-0.234752	0.367932	-0.222081	-0.120353		p313	-1.27311	0.451005	1.21563	0.604229	-1.55274	-2.01077	-0.0121059	1.33439	0.658499	0.349987	0.172373	0.276252	-0.508302	-0.605684	0.900346		p311	-0.178299	0.999985	-1.61362	1.78012	-0.604517	0.131158	-0.300687	-0.446765	1.01717	-0.810318	-0.485318	-1.31974	0.985725	1.29598	-0.450864
p314	0.825833	0.661905	-1.34857	-0.971469	-1.12506	0.755767	0.810661	0.889647	0.799372	-1.22767	-1.03312	0.762257	-1.35303	0.775631	0.777851		p314	0.835677	1.01181	0.883455	-0.941556	-0.977616	-1.03538	1.09686	0.952106	1.01219	0.849779	-1.06789	0.515607	-0.873492	-1.11719	-1.14435		p313	-1.16599	-0.883231	1.13522	-1.33925	0.186933	0.739199	0.413463	-0.111445	1.18044	-1.36528	0.176619	1.34475	-0.0408384	-1.33489	1.06431
p316	-0.339928	0.279864	-1.60652	-0.293599	-1.46316	0.135032	0.925817	-1.2018	0.793529	0.9871	-1.40418	1.34989	0.932436	0.475845	0.429685		p316	0.387099	0.539639	-0.00689195	-1.72412	0.636037	-1.79478	0.201823	0.123633	0.149878	0.422442	0.148676	0.319654	1.47536	-1.8564	0.977948		p314	0.289027	-0.602229	1.07082	1.12407	0.865193	0.322127	1.49438	-1.79511	0.979763	-1.31784	-0.0412123	-1.31268	-0.371696	-0.234362	-0.470244
p318	1.66455	1.60339	1.41312	0.200272	-0.146232	-0.0397086	0.33615	-0.170714	0.0202528	0.11434	-1.95683	-0.464654	-0.513535	-0.954657	-1.10574		p318	1.21888	1.34948	-0.536932	0.672951	-0.545842	-0.867185	1.38545	0.498004	0.890939	0.030985	-2.05736	-0.742495	-0.982213	-0.423447	0.108786		p316	0.426251	0.133514	0.745712	-2.05802	-0.117785	0.795952	0.666589	-0.337983	-0.406047	0.151308	-2.28094	1.0774	0.579972	0.912295	-0.288222
p321	0.47834	-2.77218	-0.341279	-0.394448	-0.264751	0.58474	0.25395	0.216581	0.0194411	1.83416	-0.270167	1.17853	0.0966313	0.0528632	-0.672418		p321	-0.0218572	-2.16536	-1.35453	1.37559	-0.132869	0.845967	-1.03294	1.68519	0.128159	-0.219789	0.19451	-0.0124452	-0.340318	0.819501	0.231186		p318	0.120366	0.181852	0.583094	0.313109	0.409845	-0.132798	1.55994	1.87139	-1.03752	-0.46691	-2.20609	-0.145714	-1.09798	-0.0213445	0.0687689
p322	0.649848	-1.5249	-0.455504	1.09476	0.832401	0.631009	-1.96968	1.14705	-1.24581	0.152349	0.180722	-0.408712	-0.00674083	-0.362647	1.28586		p322	1.35769	-0.0836455	0.390417	0.267992	1.30106	0.907059	-0.926271	-1.27836	-1.33894	-0.49915	1.3683	0.442352	0.0596157	-0.32544	-1.64269		p321	-2.98788	0.507763	-0.710747	0.403359	0.189897	0.951462	0.977537	0.272753	0.275287	-0.672348	1.04166	-0.13391	0.0483305	0.432764	-0.595922
p323	0.703776	-0.810517	-0.719716	-0.685076	0.0333377	0.86097	-1.02082	0.886199	-0.349063	-0.733014	1.29474	-1.19946	-0.598409	0.0668477	2.27021		p323	0.146387	-1.77407	-0.752987	0.743922	0.0791093	1.80955	-1.60626	-0.137517	-0.957337	-0.0861936	1.2786	0.640855	0.111263	0.853162	-0.348478		p322	1.64613	0.708331	-0.457035	1.7379	-0.445052	-0.487282	0.303305	-1.31053	0.679778	0.385292	-1.14304	-1.04496	0.643745	0.150285	-1.36686
p324	-0.186105	-1.89781	-0.765472	-0.534669	2.28348	-0.581287	0.205137	1.00504	0.28322	0.635571	0.117988	-0.899704	-0.534686	-0.242197	1.11149		p324	-1.45485	-1.15215	-0.306995	1.9349	1.43973	0.877927	-0.412019	-0.234239	-0.491003	-1.0791	1.05966	0.066171	0.723346	-0.238875	-0.732496		p323	0.564154	-0.318221	-1.05122	1.27527	-1.08989	0.160542	-1.08574	-1.26095	1.24089	0.206712	0.200481	-1.12798	-0.327974	1.78008	0.833837
p325	0.196072	-1.46551	-0.685398	0.763969	0.619724	0.633662	-1.41362	1.12219	-0.169466	-2.02342	0.920486	-0.225462	0.0134902	0.518775	1.19451		p325	0.0763986	-0.116741	0.00247187	-0.488759	1.75778	1.22684	-1.86407	0.0198037	-0.868792	0.0353857	1.39934	0.794751	-0.668909	0.0635366	-1.36903		p324	0.297824	1.0841	0.0373963	1.2955	1.0692	0.620914	0.325763	0.569238	0.605296	-0.965347	-1.65134	-1.40016	0.265571	-0.476351	-1.6776
p326	0.364641	-1.17407	-0.104368	0.485354	-0.331944	0.686071	-0.663359	0.847089	0.217168	-2.96079	0.857072	0.200152	0.325522	0.510521	0.740942		p326	1.08955	-0.365679	-0.128171	-0.449421	-1.0263	0.827306	-1.75602	0.81183	-0.204795	0.465086	1.51529	1.03588	-0.356089	0.310612	-1.76909		p325	0.544273	-1.07543	0.602906	0.175457	-0.0678483	-0.0616251	-0.288007	1.5341	0.221598	1.02253	-0.538745	-2.10218	1.62126	-0.709709	-0.878583
p327	-1.2786	0.542208	-1.29862	-1.08534	-1.1722	0.197677	0.97377	-0.941754	0.857089	0.928727	-1.1202	1.1844	0.954372	0.652126	0.606345		p327	0.339407	1.03584	-0.232043	-0.28121	0.776435	-2.10544	0.08379	-0.143415	-0.02329	0.21059	0.163289	0.191076	1.55985	-2.17204	0.59716		p326	-0.100503	-0.909078	0.366586	0.0834589	-2.57503	0.649623	-0.163039	-0.0503707	0.706075	1.60162	0.710865	-1.06138	0.957631	0.281738	-0.498205
p328	1.19754	-0.66539	0.193281	1.03865	1.58912	0.793392	-1.95001	0.695419	-0.949206	-1.05139	0.841199	-0.531873	-0.409636	-0.605811	-0.185299		p328	1.87343	-0.0473543	1.48863	0.356328	1.05058	0.686455	-0.857126	-0.120566	-0.613812	0.150046	-0.191992	0.00762006	-1.1398	-0.776077	-1.86636		p327	0.622398	0.389849	0.84756	-1.43237	-0.0801157	0.864824	0.518299	-1.37063	-1.59592	0.337835	-1.61574	1.02826	0.497546	1.09582	-0.107611
p329	0.683617	0.119403	-0.298993	-2.65467	0.160377	0.555859	0.394276	-0.613006	-0.081036	0.491435	0.507687	-0.61555	-0.987393	0.489656	1.84834		p329	-1.12359	-1.43541	-1.9061	1.61799	-0.802725	1.32136	0.963495	0.228445	0.322084	-0.40579	0.296716	-0.0556149	0.771814	-0.0943637	0.301691		p328	0.442206	0.260685	0.98842	0.477783	0.954882	0.324	-0.539849	0.754829	-0.0289944	1.2378	-0.801475	-0.251374	-1.83527	0.248964	-2.2326
p330	0.921077	-0.98712	0.525784	0.0231735	0.14792	1.08151	-0.0200982	1.13926	0.0205681	-2.38493	-0.887499	0.0822835	-0.983717	-0.0761066	1.3979		p330	0.769951	0.812947	-0.149492	-2.03999	0.926109	0.490952	0.171471	-0.0820111	-0.146889	0.0931858	1.05526	0.569618	-1.16501	0.716088	-2.02218		p329	-0.747345	0.00629158	-0.880078	1.54809	-0.161638	0.0300379	-2.00916	0.0232195	1.19425	0.0611113	-0.375626	-0.628722	-0.496414	1.9343	0.501676
p331	1.0283	-0.18042	-1.1295	-0.790854	-0.408449	0.491532	-0.635318	-0.213174	-0.623054	0.0881983	0.0175658	-0.249801	-0.00709929	-0.466124	3.0782		p331	0.505092	-0.870856	-1.63515	-0.625701	-0.583169	0.667426	-0.857063	0.507688	-0.322964	0.0214757	1.97207	1.07373	0.931055	0.562859	-1.34649		p330	0.712209	-0.324799	0.359504	-0.757966	0.0336793	-0.0959305	0.21218	-0.949142	1.0805	-0.345048	0.995125	-2.79845	1.16799	0.317621	0.392523
p332	0.159269	-1.20729	-1.02819	-1.00563	0.486903	-0.383418	-0.109431	1.49154	0.178583	-0.771526	0.362354	-0.134015	-0.870382	0.346516	2.48472		p332	-0.38936	-0.753652	-1.89514	-0.0712608	0.104452	0.654284	0.0496632	0.00252251	-0.209918	0.0381731	1.41743	0.726157	1.85131	0.255192	-1.77985		p331	-0.00775531	-0.764053	-0.622897	0.31281	-1.00709	-0.0252653	-1.03346	-1.33757	0.919531	-0.323014	0.443895	-0.698208	0.548887	2.37308	1.22111
p333	0.552395	0.146163	-0.37057	0.00881521	-3.23704	-0.235724	-0.246555	0.21179	-0.140455	0.00140149	1.27918	0.443595	0.851676	0.522539	0.212787		p333	0.717731	0.659142	-0.488014	-0.111463	-3.16969	-0.547708	-0.23113	0.757486	0.321855	0.336755	0.579278	0.459069	0.9141	0.223266	-0.420675		p332	-0.00238334	-0.746488	-0.466923	0.50461	-0.476051	-0.115278	-1.32994	-1.16025	0.839294	0.0955071	-0.664984	-0.793185	1.18007	2.43994	0.696056
p334	0.520912	-1.7082	0.0896117	0.631876	-1.43898	0.763853	-1.55589	0.976829	0.402812	-1.51574	0.762667	0.164104	0.487973	0.532702	0.885475		p334	0.480267	0.0532401	0.0574927	0.0701768	-0.109266	0.965357	-3.33558	0.501284	-0.170907	0.0954399	0.952085	0.603079	0.0902163	0.0838656	-0.336751		p333	-0.0843527	-0.0403811	0.0297596	-2.12126	-2.48944	0.119035	0.146502	0.0268829	0.708595	0.684387	1.0981	0.580196	0.70312	0.168451	0.470405
p335	0.953736	-1.42282	-0.374272	0.506877	0.963545	1.16422	-1.33628	0.765399	-0.631213	-1.79732	0.687041	-0.323662	-0.685826	0.476868	1.05371		p335	1.15558	0.805917	0.0536654	-1.1576	0.736984	0.931741	-0.866592	-0.845282	-0.956875	0.426988	1.16723	0.801172	-0.739775	0.4684	-1.98155		p334	0.529865	0.226089	0.339367	0.580461	-3.45192	0.402938	0.0849098	-0.234524	0.468721	0.315355	0.216829	-0.339464	0.717501	0.257896	-0.114025
p336	-0.0751247	-1.70045	0.0222195	1.19068	0.650023	-0.642521	-1.7075	0.201063	-1.161	0.126238	1.03891	0.830276	1.6271	-0.0709761	-0.32894		p336	-1.12124	-1.25945	0.372053	1.66561	-0.0624325	0.025092	-2.06833	0.830331	-0.40611	-0.237133	0.426814	0.0978939	1.39945	-0.480764	0.818213		p335	0.507372	2.47743	0.226409	-0.720162	0.797978	0.177029	-0.616382	0.358191	-0.684287	0.572018	0.622918	-1.85141	-0.384178	-0.728223	-0.754706
p337	0.343152	-1.34484	-1.1636	-0.481218	0.128621	0.79259	-0.7364	0.819737	-0.220338	-0.971097	0.88901	-0.321858	-0.33403	0.0251123	2.57515		p337	0.399089	-1.23949	-1.23116	0.373498	0.357794	2.03635	-1.40438	-0.00551724	-0.792709	-0.120155	1.56635	0.807531	-0.232432	0.225939	-0.740705		p336	-1.8024	1.84601	-0.0435816	1.70472	0.433804	0.606875	0.036394	-0.214952	0.892905	-0.830525	-0.0593419	-0.770979	-0.258397	-1.26688	-0.273648
p338	0.354125	-0.877368	-1.42266	-0.870085	0.21006	0.72286	-0.709949	0.647722	-0.370923	-0.720901	0.838527	-0.195505	-0.260506	-0.0589885	2.7136		p338	0.106461	-1.1635	-1.18008	0.702261	0.0415873	1.84443	-1.97604	0.111187	-1.00093	0.238565	1.20061	0.725847	0.260736	0.450272	-0.361398		p337	0.588176	-0.0898965	-0.565553	1.07111	-1.03066	0.507992	-1.71121	-1.12055	0.724026	-0.0343122	0.0952302	-0.989037	-0.195838	2.19409	0.556437
p339	0.306915	0.413112	0.753239	0.380806	-1.8143	0.383827	0.363821	0.341035	0.323431	1.24794	0.100216	-2.05271	0.372166	0.59876	-1.71826		p339	-1.90986	2.26177	-0.3359	0.721729	-0.120766	-0.796117	0.851113	-0.154694	0.382351	0.218777	-0.786505	-0.172242	0.958674	-1.19936	0.0810352		p338	0.2571	-0.357478	-0.706646	1.28528	-1.14568	0.240215	-1.59668	-0.958515	0.655755	0.0433261	0.0365832	-0.570471	-0.0951466	2.4069	0.505452
p340	0.426159	-1.55659	-1.11102	0.0179835	1.89126	0.481893	-1.5206	0.330501	-1.11182	-0.206587	-0.0869871	1.28193	-0.149368	0.897283	0.415953		p340	-0.0857443	0.0467307	-0.283148	0.596451	1.21504	1.20437	-2.28769	-0.91194	-1.74656	0.156941	0.320755	0.241673	1.11253	0.205726	0.214866		p339	0.140246	-1.75541	0.173432	-1.75233	0.358027	0.69326	1.1872	0.622404	-1.97638	0.126074	0.45706	0.0964368	0.273872	0.319031	1.03708
p341	-1.12985	0.454828	-1.1545	-0.8918	-0.998795	-1.11299	1.15047	-0.714946	1.00759	1.14536	-0.934745	1.34476	0.962569	0.410107	0.461933		p341	0.631719	1.36937	-0.929564	-0.771256	1.16689	-0.83865	-0.860686	-0.751521	-0.828354	0.559406	-0.862008	0.3181	1.90324	-0.897421	0.790733		p340	0.130528	3.1758	-0.211371	0.483048	0.742612	-0.0504387	-0.362114	-0.514916	-0.66848	-0.281629	-0.0640682	-1.24129	-0.309293	-0.132177	-0.696217
p342	-1.02832	0.504499	-1.05406	-0.779805	-0.891506	-1.01072	1.28561	-0.595172	1.13667	1.13893	-0.824639	1.38613	0.960149	0.595753	-0.823512		p342	0.815978	1.56403	-0.733269	-0.565138	1.2051	-0.636714	-0.660117	-0.544177	-0.625779	-0.74158	-0.661521	-0.702026	2.05228	-0.699132	0.93206		p341	0.852789	0.650258	1.00204	-0.894413	-1.17715	1.06165	0.766134	-0.825159	-1.07786	-0.950079	-1.1001	0.827697	0.671635	1.28705	-1.09449
p343	-0.906598	-1.41711	-0.0408397	0.518029	-0.735088	0.454481	0.628206	1.67173	0.637607	-1.1406	-1.46714	-0.0681544	-0.253577	1.6878	0.431261		p343	-1.02106	1.50404	-0.160235	-1.67525	0.712383	0.00324011	1.3792	0.944662	1.04332	-0.829481	-0.0117092	-0.422796	-0.416446	0.444893	-1.49476		p342	1.1191	-0.67975	1.24662	-0.676912	-0.994528	1.17669	1.04496	-0.599114	-0.882997	-0.739447	-0.907978	1.0388	-0.651397	1.40762	-0.90167
p344	-0.997319	-1.13075	1.0361	1.22029	-0.85115	1.5537	-0.972575	-0.534556	-0.832742	-0.930879	0.687848	0.785335	0.959839	0.785375	-0.778507		p344	0.657415	0.566453	1.13725	-1.12584	0.688376	1.10021	-1.22321	-1.10435	-1.18801	1.06961	-1.22465	0.796785	-1.07261	0.560784	0.361773		p343	0.285526	-1.3637	0.490945	-0.876801	1.06149	-1.19847	1.12046	2.09464	0.683086	-0.785851	-0.0159743	-0.674548	0.278121	-1.10729	0.00836514
p345	1.83348	1.32323	1.53185	0.354339	-0.865257	0.086738	0.089192	-0.158118	-0.19803	0.00203339	-1.89257	-0.25404	0.0788208	-1.15114	-0.780537		p345	1.43972	1.00426	-0.207934	0.348326	0.188607	-0.79149	1.60605	0.240074	0.946498	-0.295327	-1.95156	-0.932278	-1.30343	-0.308242	0.0167288		p344	-0.938253	-0.810341	1.33219	-0.807936	1.16566	1.11882	1.09405	0.94888	-0.982623	0.719076	0.760184	-0.957457	-0.786307	-0.857492	-0.998451
p346	0.149644	-1.30096	-0.204888	0.852968	-2.09806	1.02599	-1.18297	1.49626	-0.0735358	-0.880008	0.646406	0.302483	0.944526	0.469021	-0.146865		p346	0.645254	0.226353	-0.0972981	0.999976	-2.70542	0.27557	-1.19617	1.28484	0.134754	0.341469	0.675647	0.506453	-0.055546	0.0559684	-1.09185		p345	-0.177315	-0.911497	0.187759	0.320557	0.876881	0.155125	0.865241	1.78627	-0.883776	0.516046	-2.13059	0.154403	-1.48848	0.0687773	0.660609
p347	-0.136861	-1.37441	-0.532288	0.581316	-1.27257	0.653901	-1.34256	1.75386	-0.0845824	-0.994292	1.02196	0.271037	1.03005	1.01283	-0.587394		p347	-0.127653	0.323078	-1.38149	0.51048	-2.59452	0.13564	-0.696086	1.5075	0.232109	-0.173092	0.280128	0.0515866	1.26001	0.671278	0.00103519		p346	-0.142215	0.365015	-0.0268308	0.37988	-2.72698	0.704535	0.727393	-1.01473	1.44967	-0.196697	0.594404	-0.403474	1.04484	-0.0799067	-0.674909
p348	-0.908887	0.437397	1.19464	-0.66969	-0.572708	-0.0942477	0.723077	-0.325391	0.360217	2.3494	-1.70493	-0.0618198	0.38083	0.0873559	-1.19525		p348	-1.28885	1.86674	-0.0813874	-0.448313	1.05237	-0.953334	1.37944	-0.944107	0.490122	0.839429	-0.770358	0.234094	0.571902	-1.07135	-0.876389		p347	-0.858564	-0.757741	-0.523094	0.336977	-2.09588	0.61256	0.440704	0.00900725	0.95599	1.37809	1.05112	0.0907365	1.18466	-1.32773	-0.496846
p350	0.530785	1.16057	0.00119661	-1.93172	0.646047	-0.0422541	-0.272577	-1.34447	-0.761736	2.26535	-0.42057	-0.0554651	0.293793	-0.457579	0.38863		p350	1.23381	-1.67102	-0.199212	1.73386	-2.0375	0.411329	-0.62758	-0.0365145	-0.528325	0.455304	-0.230446	0.169947	-0.0183986	0.197616	1.14712		p348	-0.0372721	-3.4501	0.329519	-0.0408125	0.226241	0.471441	0.854946	0.381339	-0.031125	-0.354145	0.300714	0.108231	0.483735	0.171122	0.586164
p352	0.648786	-1.33101	0.531687	0.607589	1.86833	0.666019	-0.89212	0.0910083	-0.660801	-2.25719	0.621499	-0.303388	-0.263208	0.572779	0.100024		p352	0.382077	0.642244	0.876865	-0.667143	2.11022	0.554956	-0.14386	-0.955894	-0.540895	0.0998114	0.721456	0.413682	-2.01586	-0.301494	-1.17617		p350	-1.22054	1.57719	0.962344	0.409407	0.331668	1.03581	-1.34493	0.925267	-1.59039	0.167951	-0.0886738	-1.11187	-0.918215	0.609016	0.255961
p353	1.05236	-1.75096	0.258913	1.19341	-0.574474	0.482864	-1.27008	0.248151	-0.901941	-1.54502	0.395977	-0.202825	1.28729	0.948075	0.378255		p353	0.312826	-0.089223	0.556621	1.16666	-1.6409	0.628287	-1.71521	1.18786	-0.25481	0.447355	0.881361	0.661713	-0.555112	0.137728	-1.72515		p352	0.162675	-1.35387	0.250609	0.161847	1.90834	0.187129	0.967929	1.69075	0.00964847	-0.0605667	-0.508884	-0.647937	0.0196851	-1.4702	-1.31715
p354	0.435121	-0.399933	0.175723	0.222707	0.491377	0.5388	-0.337286	0.664687	0.04953	-3.42317	0.513148	0.0871771	-0.00564826	0.536072	0.451698		p354	0.606052	0.709404	0.0176712	-0.322679	0.428428	0.40443	0.0871255	0.130783	0.0722439	0.305895	0.508478	0.407061	-3.44847	0.388709	-0.295127		p353	0.611218	-1.71912	1.15716	0.719573	-1.39149	1.30492	0.643183	-0.317985	1.14277	0.411032	0.0455823	-0.893076	0.394764	-1.11355	-0.994989
p355	0.374406	-0.504064	0.396308	1.58291	0.983734	0.572464	-0.874316	0.600077	-0.318731	-1.09638	0.121219	-0.160936	0.698693	0.203268	-2.57864		p355	0.682389	-0.696067	1.72065	-0.724788	-0.526047	1.28687	-0.847464	-0.058961	-0.501621	1.17423	-1.61104	0.515682	-0.360041	-1.09614	1.04234		p354	0.553804	1.86719	-0.0248416	-1.5577	0.167447	-0.516355	-0.421422	1.7356	-0.507684	0.448747	0.311395	-1.73434	-0.012371	-0.739217	0.429748
p356	-1.00603	-0.597978	1.01624	-1.18918	0.953896	-0.828185	1.14302	0.442032	0.727869	1.67248	-0.977457	0.94205	-1.03962	-0.775076	-0.484058		p356	-2.04103	-0.0678575	-0.842881	1.59801	0.674026	-0.138818	0.56774	-0.813375	-0.196335	-1.11704	0.201963	-0.456867	1.78746	0.322079	0.522927		p355	-1.75189	0.0920583	1.31915	0.237314	1.14757	1.2806	-0.0732055	0.267814	-0.811156	0.312274	-0.726043	0.913026	-1.00035	0.456242	-1.6634
p357	0.877072	1.27273	0.485282	-1.04086	-0.87539	-0.884475	1.02706	-0.866868	0.722459	1.13579	-1.17	0.923451	0.472266	-0.529202	-1.54932		p357	0.120691	-0.68131	-0.469356	0.448725	-2.09268	-1.13463	0.317223	0.715669	0.45566	0.15573	-1.24254	-0.286099	1.06009	0.884677	1.74815		p356	-0.387966	-0.953498	-1.00416	1.32685	0.429585	-1.1411	0.853496	2.07325	-0.583777	-0.741459	-0.0181064	0.69388	1.00419	-0.968145	-0.583035
p358	0.660598	-2.18456	-0.623977	0.812693	0.0463326	1.00556	-1.37179	1.14584	-0.0277369	-1.3699	0.921975	-0.291923	0.204693	0.307956	0.764238		p358	0.729314	-0.338166	-0.322777	0.5227	-0.0931743	1.60735	-2.40189	0.110889	-0.830971	0.0894103	1.24212	0.738087	0.487113	-0.32643	-1.21357		p357	-0.284739	-2.05031	-0.447142	-0.411787	1.15876	-0.883618	0.842831	-0.10426	-0.246558	0.112725	1.4426	1.94067	-0.712622	-0.112274	-0.244283
p359	0.687906	0.594345	-1.21866	0.646944	-1.02275	-1.16643	-1.15973	0.704931	0.0581466	1.25077	1.15254	-1.22618	1.00606	-1.03774	0.729846		p359	-0.63799	-0.775217	-0.73815	1.36635	1.34291	-0.635421	-0.66032	1.70255	1.29189	-0.746992	-0.661814	-0.704909	-0.50402	-0.701829	1.06296		p358	0.445906	0.424737	0.297988	1.68945	-1.81004	0.616113	0.0889713	-1.24802	0.783348	0.458438	0.334751	-1.33922	1.04124	-0.730353	-1.0533
p360	0.311528	-1.64675	-0.888982	0.120891	0.585513	0.687064	-1.29152	0.96119	-0.293729	-1.35467	1.22907	-0.336394	-0.38104	0.579247	1.71859		p360	0.90255	0.477078	-0.467069	-0.749541	1.14804	0.742496	-1.51405	-0.841447	-1.28987	0.115913	1.68383	0.979234	-0.30031	0.379166	-1.26602		p359	-0.812302	-0.670642	-1.04666	-0.667978	-0.966139	1.37186	-0.878562	-0.594945	0.917334	1.02474	1.08295	1.24461	-0.644025	-0.72286	1.36262
p362	0.490865	-1.8654	-1.29411	0.148942	1.42624	0.522464	-1.29553	0.156816	-1.02505	-0.412591	0.380985	1.19771	-0.273559	0.917157	0.925041		p362	-0.813834	-0.407639	0.0473176	1.08271	1.23204	1.17292	-2.41116	-0.077182	-1.36886	0.0192331	0.950925	0.484026	0.45232	-0.198342	-0.164471		p360	0.15269	1.92595	-0.347514	-0.620499	-0.593351	0.118828	-0.844212	1.48612	-0.415606	1.24483	0.289544	-1.51451	-0.558945	0.84074	-1.16406
p363	0.503009	-0.29192	-0.262892	0.413978	0.444991	0.727167	-2.32671	0.942777	0.245681	-2.27803	0.652651	-0.0195666	0.178946	0.298802	0.771122		p363	0.581751	-0.0388996	0.345083	0.150314	0.75251	1.02779	-2.39677	0.396204	-0.0794015	0.0924345	0.811511	0.534952	-2.21594	0.267831	-0.229375		p362	0.0529817	2.82353	-0.21849	0.19612	0.516823	0.952404	0.180334	-0.727559	-0.381375	-0.472915	-0.0722123	-1.69047	-0.0715831	-0.111329	-0.976263
p364	0.0280798	-1.65897	0.592446	0.508982	0.183092	0.672885	-1.10406	1.47847	-0.284365	0.559134	0.332307	-1.95542	-0.458415	-0.340581	1.44641		p364	-1.49876	-0.0838916	0.169045	1.07287	1.53171	1.16264	-1.0603	1.3566	-0.0301139	-0.436581	0.721919	0.142525	-0.798466	-1.07685	-1.17236		p363	1.15416	0.873207	0.436409	1.12432	-1.22171	0.358915	-0.319783	-1.8165	0.414716	0.0555505	-0.530728	-1.829	1.03105	0.647631	-0.37824
p366	0.478617	-0.659564	0.285053	0.467648	1.94418	0.842007	-1.59634	0.659429	-1.06997	-0.271593	0.330403	0.344758	-0.114833	0.354782	-1.99458		p366	-0.403951	0.121663	1.0112	1.77333	1.16274	1.26454	-1.58087	-0.117839	-1.15204	0.282013	-0.630067	-0.0978806	0.430703	-1.20897	-0.854588		p364	-0.107266	-1.78827	-0.515847	0.00281414	-0.961858	0.530317	1.49587	-0.428009	0.0633517	-0.733295	0.278634	-1.09002	0.0820344	1.74953	1.42201
p367	0.603805	-1.31336	-0.570082	0.284707	0.278404	0.93349	-1.30863	1.10568	-0.327437	-2.11936	0.688885	0.207743	-0.404216	0.491682	1.4487		p367	0.54224	0.90262	0.282143	-1.05695	1.11167	1.15537	-1.77796	-0.126321	-1.02862	-0.0149682	1.36796	0.71952	-0.866781	0.107825	-1.31775		p366	-0.672122	1.93682	0.726899	0.33629	0.726033	0.693638	0.287338	0.881823	-0.805608	0.764195	-0.328603	-0.6197	-0.813168	-1.71949	-1.39434
p368	0.263084	1.32373	0.48034	0.406186	0.825481	0.260403	-2.23871	0.372565	-0.442344	0.370252	0.299549	0.109618	-2.31655	-8.539e-05	0.286482		p368	-0.142573	2.81105	0.1774	0.944436	0.663287	0.119515	-0.878217	-0.746908	-0.90145	-0.856478	-0.013203	-0.418704	0.677727	-0.435973	-0.999911		p367	1.1139	2.35936	0.395667	-0.678934	-0.529401	0.223986	-0.30675	0.683079	-0.684395	0.424389	0.304249	-2.01528	0.0213961	-0.759068	-0.552208
p369	0.531692	-1.3828	-1.11041	0.423835	-1.29551	0.420749	-1.18365	1.44293	0.111811	-1.21108	1.53807	0.27594	1.02315	0.206132	0.209128		p369	1.65286	0.0497482	-0.657077	0.34832	-1.79905	0.141016	-1.94004	0.808388	-0.139063	0.751486	0.784129	0.770327	-0.285671	0.480858	-0.966233		p368	2.11233	2.39119	-0.177946	0.457736	0.0672384	-0.769454	-0.618914	-0.130563	-0.251744	-0.643607	-0.586747	-0.0048939	-0.773039	0.00676702	-1.07836
p371	0.79732	-1.55228	0.492206	0.977564	-1.24352	0.89044	-1.3776	0.805042	0.157288	-1.33156	0.747807	0.380731	0.775091	0.644768	-1.1633		p371	0.896548	0.415432	0.614876	0.585752	-1.54711	0.674037	-1.62856	0.702022	0.240353	0.601572	0.619393	0.611368	-1.45122	0.366212	-1.70068		p369	0.778391	0.229196	0.351593	-0.112626	-2.04971	0.0546177	-0.977481	-2.14967	0.71742	1.33568	0.851507	-0.00845011	0.272933	0.157845	0.548754
p372	0.394	-0.857007	-1.11677	-0.617492	0.367572	0.858252	-1.04107	0.693701	-0.529678	-0.611607	0.930375	-0.880136	-0.262987	0.0896316	2.58322		p372	0.0144079	-1.43206	-1.27492	0.866387	-0.149012	1.72849	-1.69835	0.178447	-0.825287	0.320934	1.31561	0.829436	-0.0608639	0.553152	-0.366376		p371	0.395813	0.504354	0.515577	0.378822	-2.57836	0.482256	0.45108	0.202464	0.479416	0.454995	0.177549	0.0183118	0.694141	-2.25777	0.081346
p373	-0.619165	2.33828	0.729843	-0.274854	-1.79504	-0.203775	0.641062	0.434343	0.305008	-0.764683	-0.902131	-0.0452805	0.770892	0.529652	-1.14415		p373	-0.0372597	1.22304	0.788073	-0.993189	-1.47452	-1.22972	1.47698	0.0131667	0.754181	0.69133	-1.31769	-0.0750826	-1.13401	0.447149	0.867553		p372	0.216191	-0.106451	-0.98562	1.47526	-1.14782	0.0164929	-1.43967	-1.04159	0.833261	0.0304595	0.222548	-0.80653	0.0525553	2.15504	0.525864
p374	0.592957	-1.38045	-0.523841	0.819767	-1.70868	1.06453	-1.38013	1.59148	-0.108554	-0.906452	0.685499	-0.106546	0.952193	0.2292	0.179042		p374	0.65698	-0.144795	-0.353268	0.913324	-2.03343	0.366501	-1.72371	1.56443	0.0997473	0.498273	0.812003	0.653533	-0.00901453	-0.0543859	-1.24618		p373	-1.24821	-0.376111	0.191971	-1.66413	-0.13012	0.0128483	0.846584	2.21693	0.041342	0.288619	-0.728278	1.53271	0.164546	-0.26266	-0.886036
p375	-2.09489	0.834375	1.17833	-0.61912	-0.988422	-0.349951	-0.134595	0.224112	-0.306812	2.20434	-0.166228	-0.0697792	-0.0864079	0.862848	-0.487803		p375	-2.41934	1.24143	-0.00452437	-1.45794	0.11426	-1.18217	0.288637	0.680744	0.281337	0.669576	0.396598	0.559897	-0.387886	1.17119	0.0481845		p374	0.309642	0.436549	-0.261129	0.899036	-2.55408	0.820218	0.509202	-0.980053	1.38034	0.314248	-0.149159	-0.825045	1.00999	-0.0805302	-0.829225
p376	-1.31813	-1.07661	0.0355902	0.837953	1.56559	-0.286405	-0.288498	1.41718	0.138149	0.687915	0.154648	-1.90356	-0.970013	0.196156	0.810025		p376	-1.54558	-0.402694	0.194451	-0.651061	2.08735	0.106856	1.67836	-0.964391	0.73019	-0.985508	0.226965	-0.353287	0.428146	0.37961	-0.929403		p375	-0.687497	-1.25314	-0.76848	-1.74474	-0.267355	-0.806308	1.63268	1.13729	-0.329634	-0.0234992	0.875288	0.598752	-0.227247	0.375585	1.4883
p377	1.22299	1.12826	-1.00425	0.958027	-0.7884	1.13227	-0.939321	-0.394899	-0.765521	-0.887496	-0.699607	1.53169	1.00929	-0.80492	-0.698111		p377	0.443499	1.2765	-1.2826	-1.09286	-1.12391	-1.17364	0.808746	0.914637	0.835156	0.594504	0.750655	0.673122	-1.03426	0.677906	-1.26747		p376	-0.690514	0.6549	-1.46425	1.19259	1.46032	0.729065	-0.0163295	1.28183	-0.370945	-1.11943	-1.01284	-0.409632	0.832922	0.294561	-1.36224
p378	0.461379	-0.671064	-0.0750613	0.0940802	0.184974	0.717896	-0.438543	0.91484	0.177442	-3.19554	0.490418	-0.0350581	-0.0457221	0.357468	1.06249		p378	0.943327	0.0681799	-0.238735	-0.308713	0.875423	0.822077	-0.623835	-0.0194458	-0.333821	0.397073	0.932279	0.690338	-3.04385	0.25807	-0.418368		p377	-0.789642	-0.656447	0.817999	-0.653941	-0.934287	-0.912745	1.04416	-0.585273	-0.835844	0.737399	1.61662	-0.809639	1.06537	-0.705544	1.60181
p379	-0.553545	-1.37345	-0.276293	0.499319	-1.66992	0.334865	-1.27696	2.04253	0.0459485	-0.43728	1.13254	-0.146849	0.918492	0.652192	0.108407		p379	0.157055	-0.284907	-1.08701	0.805968	-2.61994	-0.185569	-0.776431	1.81997	0.407507	0.321185	0.112688	0.239053	0.302934	0.897935	-0.110432		p378	0.379634	3.20118	-0.087567	0.338237	-0.666437	-0.556683	-1.06422	-0.11125	-0.52428	-0.0803574	0.0783039	-0.966992	0.348745	0.173301	-0.461613
p380	0.601421	-2.03093	0.191873	0.661114	0.352125	0.637846	-1.84408	0.770217	0.0712207	-1.79482	0.629636	0.136102	0.525452	0.533202	0.559627		p380	0.776287	0.441039	0.462853	0.279262	0.413254	0.596081	-1.89793	0.24408	-0.222481	0.497435	0.927325	0.736415	-1.71682	0.434785	-1.97158		p379	-0.928832	-0.195148	-0.433601	-0.485596	-2.6584	0.135956	0.34592	0.225587	1.19008	0.813088	0.28077	0.837175	1.52691	-0.418889	-0.235025
p381	1.5224	-1.2858	-0.332662	0.677935	1.69705	-0.788813	-1.11832	-0.514298	-1.02641	1.21798	-0.520695	0.0947986	1.07939	-0.025391	-0.677168		p381	1.83422	-1.33216	-0.769716	1.30288	-0.181012	0.400459	-1.70089	-0.341203	-1.15002	1.06704	-0.252914	0.550993	0.723389	-0.1259	-0.0251666		p380	0.512718	-1.66515	0.673049	0.99334	-0.937469	1.46113	0.279627	0.64984	0.59762	0.615353	0.0506221	-1.4656	0.440152	-0.60319	-1.60204
p383	-1.29719	0.473441	-1.32123	-1.06505	-1.16939	0.161092	0.953123	-0.892581	0.813712	0.909888	-1.10693	1.278	0.949551	0.627913	0.685634		p383	0.537213	1.09419	-1.39112	-1.2265	0.966612	-1.29658	0.404099	-1.20598	0.144253	0.382122	0.457664	0.419435	1.42263	-1.35769	0.649666		p381	-0.628723	-1.44919	0.883767	1.03879	0.627143	0.743051	-0.588872	-1.02448	0.441631	-1.11452	0.121233	0.349086	-0.590248	2.12388	-0.932559
p386	-0.0280265	0.637506	1.0921	-0.974656	-0.49948	-0.00776236	2.03941	-0.305557	1.47129	0.54984	-1.44942	-0.657374	0.0105482	-0.63611	-1.24231		p386	-0.288765	-0.141561	-0.435887	0.28374	-0.145961	-0.37158	2.23408	0.93586	1.65745	-1.16581	-1.30759	-1.22246	-0.197128	-0.261213	0.42682		p383	0.721461	0.546786	1.0562	-1.02894	-1.29506	1.02671	0.562252	-0.963753	-1.20161	0.391486	-1.22254	0.904516	0.57742	1.14234	-1.21726
p387	0.858872	-0.462635	-0.291332	-0.0216979	0.456457	0.528906	-0.585694	0.349755	-0.217537	-3.13828	0.505995	0.449981	-0.20438	0.737691	1.03389		p387	1.25947	1.20982	-0.316378	-0.793391	0.727633	0.597826	-1.48126	-0.809513	-1.21463	0.565391	1.0368	0.803429	-1.30578	0.642813	-0.922236		p386	0.593343	0.327935	-0.130731	-0.0944329	1.65635	-0.478736	1.12661	1.37864	-0.432119	0.431503	-0.820125	0.428523	-0.816209	-2.05975	-1.1108
p388	0.3392	-0.561543	-0.0919937	0.188365	0.186157	0.687837	-0.24039	0.746948	0.146737	-3.33484	0.50631	0.0560409	0.106314	0.325193	0.939662		p388	0.542704	0.203095	-0.465181	-0.666458	1.56191	1.19735	-1.53436	0.00227678	-0.853737	-0.246858	1.4825	0.699958	-0.755345	0.427532	-1.5954		p387	0.732426	2.33821	-0.115261	-1.01367	-0.448003	-0.332597	-1.21877	0.860048	-0.625385	0.980417	0.436387	-1.42689	-0.751879	0.520416	0.0645641
p389	-0.416289	-1.48619	-1.08249	0.73611	0.912879	0.904055	-1.24698	0.975157	-0.358693	0.158185	1.28725	-1.61354	-0.0931517	0.188157	1.13554		p389	-0.39456	-0.285545	-0.715606	-0.595552	2.02175	1.76194	-1.23178	0.0422579	-0.630185	-0.336871	1.31968	0.624854	-0.724801	0.142768	-0.998354		p388	1.09125	1.99487	0.19495	0.4626	-1.20739	-0.120088	-0.95697	-0.0413819	-0.442117	0.944736	0.0856276	-2.22653	-0.00450697	0.346838	-0.121893
p390	0.924559	-1.78899	0.0308929	-0.17363	0.166031	0.774311	-1.04475	1.34737	-0.177252	-1.93968	0.903386	0.0700592	-0.645606	0.510585	1.04272		p390	0.419908	-0.308146	0.186855	0.398779	0.0636289	1.85763	-2.00999	-0.724925	-1.50307	-0.846246	0.44719	-0.17495	1.40965	0.307496	0.476194		p389	0.799855	0.651184	0.322398	1.06228	-1.06702	-1.04324	-0.35545	0.438549	0.627451	0.324403	-0.696223	-2.59144	1.17859	0.242088	0.106571
p391	0.511431	-1.65261	-0.526546	-0.678868	0.12854	0.824736	-0.861066	1.30081	-0.0293369	-1.8575	1.16622	-0.0087852	-0.324878	0.682726	1.32513		p391	-0.0731895	-0.372724	-0.192926	0.47707	0.359749	1.86842	-2.07437	-0.257801	-1.21804	-0.956827	1.1121	0.213905	1.11879	0.575716	-0.579867		p390	-0.100946	-1.0755	-0.265224	1.47776	0.877036	0.62279	-0.743362	-0.579183	2.09393	-0.0396877	-0.588195	-1.5114	-0.873576	0.855491	-0.149932
p392	0.191492	-0.552831	-0.333057	-1.21636	-0.463861	1.09987	-0.126242	-0.0755859	-0.236452	-2.29172	1.18219	0.797874	-0.372094	1.5644	0.832378		p392	0.511682	0.529327	-0.416639	-1.71351	0.146807	1.37904	-0.564731	-1.40528	-1.02742	0.984209	0.762953	0.894204	-0.378689	1.27541	-0.977357		p391	0.33021	-0.903848	-1.19528	1.6371	-0.125923	0.726319	-0.581932	-0.127684	2.35056	-0.217889	-0.481133	-1.22861	-0.437867	0.64219	-0.386209
p394	1.05963	-0.298726	-1.57706	-0.20499	-1.05093	-1.96479	0.0214404	-0.14014	-0.103461	0.908971	1.64592	-0.306459	1.08965	0.566779	0.354162		p394	0.903534	0.453894	0.0989722	-1.80261	-1.83305	-0.005757	0.122466	0.683913	0.423201	0.718065	0.646953	0.688454	0.370968	0.5048	-1.9738		p392	0.431237	-2.02951	0.187622	-0.260598	-0.172442	0.28797	-1.42135	-0.432347	2.2184	1.17128	0.420945	0.478932	-0.751046	-0.0617724	-0.0673143
p395	1.30701	-0.535819	-1.26702	-0.189149	-0.914262	-2.22503	-0.00187075	-0.0991958	-0.114968	0.579136	1.50584	-0.0359616	1.24685	0.614956	0.129492		p395	1.06324	0.292892	-0.170302	-0.49172	-3.15375	-0.277046	-0.232024	0.637074	0.24402	0.720277	0.75336	0.737656	-0.0636363	0.378903	-0.438941		p394	-0.0661768	-0.140083	0.0510775	-3.18353	-0.225808	0.179555	-0.45121	-0.180403	0.756677	0.257149	0.693862	0.775099	0.364757	1.28518	-0.116144
p396	-0.173264	-0.778551	0.322774	-0.168051	1.35131	-1.35713	1.48274	-0.609693	0.893939	1.4094	-0.769805	-0.478487	0.359124	0.296036	-1.78035		p396	-1.3193	-1.51332	-0.176216	2.42843	0.955844	-0.69506	0.663838	-0.300018	0.0858707	-0.660543	-0.0809638	-0.374276	1.0501	0.425212	-0.489595		p395	-0.488934	-0.854508	-0.13201	-0.901584	-0.306762	-0.221612	-1.71869	-0.550855	1.07662	0.392242	1.06976	1.16048	0.0654527	2.11888	-0.708477
p397	0.0229396	1.80076	-0.865597	-0.925704	-0.350508	0.962011	0.654955	0.815145	0.570513	-0.127484	-1.33086	-0.980678	-1.67347	0.475098	0.952872		p397	0.446343	0.21038	-0.00504877	-1.01521	0.588414	0.779489	0.68702	-0.140753	0.423049	0.571438	0.141267	0.413986	-3.20589	0.440086	-0.334567		p396	-0.507024	-1.55577	0.266751	0.435518	1.21773	-0.0580174	0.19099	1.79814	-0.0299073	-0.607273	-0.723459	1.69495	-0.14674	-0.455912	-1.51998
p398	0.525446	-1.70028	-0.0332895	0.26699	0.350497	0.846814	-1.0383	-0.224962	-0.882552	-2.12881	0.49572	0.881266	1.1513	0.63757	0.852581		p398	0.932698	0.298172	0.125256	-1.4313	0.624962	0.16587	-0.54359	-0.857768	-0.757077	1.39113	0.313629	0.981407	-0.0864461	1.04647	-2.20341		p397	1.6079	0.542662	0.450513	0.666752	0.0116666	0.463222	-1.22114	-2.07027	-1.07514	0.72704	-1.10313	0.290292	0.743234	0.669523	-0.703134
p400	0.177232	-1.27841	-0.0187829	-0.161441	1.84548	-1.14644	0.689682	1.15167	0.643631	1.41131	-0.17285	-1.38089	-0.81847	-0.876825	-0.0649032		p400	-1.91225	-0.872984	-0.384792	2.24573	0.921316	0.74426	-0.306484	0.143714	-0.241477	-1.19434	0.932512	-0.0365704	0.441749	-0.561366	0.0809739		p398	0.771131	-1.29339	-0.243516	-1.05632	0.36043	1.3224	0.430191	1.2272	0.243255	-0.717196	0.347752	-1.91668	1.17347	0.393981	-1.04271
p401	-0.256786	-0.472379	1.82932	0.496182	0.859026	0.369359	-0.347206	0.412142	-0.332109	-0.0823177	-0.111583	-2.61853	-0.865722	0.0171694	1.10344		p401	0.305307	0.667894	0.712233	-0.0832044	0.144613	0.221287	0.494204	-0.178208	0.223366	0.370823	0.1774	0.290718	-3.46615	0.431263	-0.311547		p400	0.0546833	1.27094	-0.537713	1.67344	0.819518	0.837924	-0.034987	0.605248	0.980939	-0.911327	-0.772715	-1.39991	-0.283935	-0.66582	-1.63628
p402	-0.540984	0.386075	1.33032	-0.627143	-0.513103	-2.03225	0.880393	1.26565	0.660676	1.26	-0.28798	-0.372926	-1.46707	-0.306104	0.364457		p402	-0.584146	0.804684	0.511469	-0.21316	-2.48164	-0.739284	0.707032	0.617013	0.444408	1.36067	0.333783	0.934381	-1.03658	0.300659	-0.959299		p401	0.0725509	-3.53324	0.131986	0.177466	0.350968	0.176258	0.598354	0.262325	0.0117928	0.0799092	0.208057	-0.0182648	0.250036	0.685197	0.546607
p403	0.45322	-0.751661	0.760434	1.30483	0.900402	0.996357	-1.2878	-0.288053	-1.2421	-2.06756	-0.0477458	0.836398	0.662724	0.342946	-0.572391		p403	0.694003	0.754958	0.229985	-1.20972	0.935238	-0.294477	0.530165	0.174578	0.288387	0.240434	0.376693	0.309872	-2.8462	0.819769	-1.00368		p402	0.254661	1.1317	0.193616	-2.47319	0.62932	1.12348	-0.762846	-1.08189	-0.57261	-0.138501	-0.269812	0.985831	0.946225	-0.616214	0.650229
p405	-2.29144	-0.227234	0.455581	-0.78409	-0.28653	-0.359852	0.735774	-0.354651	0.31165	1.98364	-0.0305094	-0.0680322	0.295581	1.46751	-0.847411		p405	-2.96035	0.783102	-0.138266	-0.40581	-0.0850708	-0.984603	0.626016	0.753301	0.521728	0.186715	0.0367284	0.130018	1.13114	0.841535	-0.43618		p403	0.783605	0.406866	0.590888	-2.74252	1.00419	-1.17344	0.685046	-1.1334	0.0815066	0.932958	0.346324	0.198675	-0.314908	0.264949	0.0692506
p406	-0.361831	-2.16173	-1.06397	1.46404	0.99347	-0.993146	-0.346825	1.46954	0.343025	-0.0335139	0.52938	-0.587761	-0.00327388	-0.189257	0.941847		p406	0.876942	0.339543	-1.01924	-0.779392	1.74155	0.101285	-1.15739	0.649961	-0.273561	-1.02494	1.48187	0.483686	0.438596	-0.158492	-1.70041		p405	-0.992365	-1.7689	-0.727907	-1.59808	-0.266936	-0.161993	1.48462	1.17295	-0.397456	-0.264537	0.731556	0.78876	0.660303	0.219408	1.12057
p407	-0.912592	0.210202	0.652795	-0.677751	-0.121068	-0.676147	1.27871	-0.343394	0.81981	2.2029	-0.732559	0.771456	-0.507231	-0.218413	-1.74672		p407	-1.64109	0.322455	-0.775206	1.08975	-0.250672	-1.06961	1.68722	-1.16775	0.518633	-0.456453	-0.628191	-0.522049	0.883257	1.16759	0.842136		p406	0.296102	0.0813216	-0.782012	0.0816269	-1.49404	-0.596813	1.30754	0.944697	-0.691467	0.0211205	0.528333	-0.3971	2.32775	-0.344729	-1.28234
p409	-0.423724	-0.456901	-0.0926518	0.64544	-3.33763	0.454539	0.130935	0.567193	0.223027	0.0953813	0.609712	0.142732	0.924302	0.0827624	0.434887		p409	-1.45311	0.200761	0.540687	0.369606	-0.597062	-1.63325	1.0213	1.56619	1.17232	-0.801954	0.925675	0.152804	0.0959703	-0.157219	-1.40272		p407	-0.208294	-1.59221	-0.651878	-0.171809	0.801555	-0.159068	1.29973	1.59528	0.0470855	-0.526434	0.242026	1.51949	0.000963518	-1.80746	-0.388983
p410	0.718744	-1.73112	-0.559682	0.512202	0.780503	1.21553	-1.19215	0.779574	-0.472174	-1.85308	0.735185	-0.0796873	-0.258431	0.183421	1.22116		p410	0.68435	0.925347	0.106456	-0.810095	1.26344	0.904354	-1.29328	-0.699708	-1.10808	0.133672	1.33401	0.771541	-0.556378	0.204377	-1.86		p408	0.223703	1.53151	-0.0447116	0.0462391	0.928892	-0.835178	0.410656	-1.18249	-0.945542	-0.522449	-0.139794	2.34955	-0.388215	-1.25913	-0.173051
p411	0.705765	-1.96958	-1.25132	0.199192	1.3823	0.375569	-1.4203	0.359056	-1.03068	-0.225019	0.505707	1.03072	-0.226105	0.544789	1.01992		p411	-0.688361	-0.278329	0.0829617	0.997106	1.51109	0.995108	-2.44218	-0.121255	-1.40411	-0.143639	0.675996	0.2635	0.78227	-0.25298	0.0228264		p409	-0.94688	-1.93867	0.193288	-1.08148	-0.550632	0.62988	1.14735	-0.249044	1.81963	-0.378893	0.806978	-0.602343	1.2515	-0.149508	0.0488329
p412	1.37612	0.887562	1.10453	-0.570874	-1.43635	0.0630063	0.957213	-0.288944	0.430524	0.350876	-1.86031	0.398639	0.451289	-0.284295	-1.579		p412	0.52507	1.10492	-0.484196	-0.463318	-0.574861	-1.15869	1.90348	0.890243	1.31288	-0.267616	-1.72378	-0.854012	0.258899	-0.616923	0.147906		p410	1.07202	1.86285	0.420967	-0.616338	0.380195	0.717412	-0.387019	0.200684	-0.626267	0.65133	0.616471	-2.11057	-0.296689	-0.463711	-1.42133
p414	0.389366	-1.96613	-0.300642	0.40792	0.550935	0.438744	-1.81395	0.764006	0.190187	-1.77384	0.673516	0.353772	0.483775	0.60552	0.996819		p414	-0.0441217	-0.951996	-0.832443	0.198464	0.256494	1.02958	-2.17872	-0.0194483	-0.95058	0.518802	1.71685	1.18188	0.647415	0.153454	-0.725628		p411	0.292645	2.86086	-0.134532	0.456202	0.614241	0.675873	-0.0546629	-0.639373	-0.40798	-0.468158	-0.0610558	-1.73615	-0.258404	-0.306931	-0.832572
p415	0.420982	-1.14553	-0.831307	0.444325	2.05257	0.274015	-0.938672	0.398868	-0.690052	-1.85181	0.231073	0.978344	-0.316114	1.12076	-0.147449		p415	0.417982	0.99315	0.35737	-0.867638	1.62392	1.28741	-1.83189	-1.02848	-1.62561	0.606161	-0.0821191	0.319875	0.0245256	0.138949	-0.33362		p412	-1.10734	-0.4446	-0.590681	-1.11663	-0.552181	0.218274	0.822689	2.23542	-0.444217	0.482706	-1.14098	0.909549	-0.398013	-0.33202	1.45802
p416	-0.773277	0.746808	0.271745	0.293902	0.0649625	-1.26997	0.469553	-0.836429	0.0200925	2.38563	-1.57629	0.862643	0.298686	0.103361	-1.06142		p416	-1.51016	-0.414809	-0.619429	1.56865	0.698813	-1.02483	0.0490731	-0.980693	-0.481839	0.106878	-0.819548	-0.269322	1.74072	0.611948	1.34455		p414	0.308581	1.20633	-0.682262	1.2724	-1.83088	0.293849	-1.164	-0.874494	0.162482	0.0149789	-0.25308	-1.20875	1.2694	1.26261	0.22283
p417	-0.72312	0.677035	0.372238	-1.21686	-0.356905	-0.803144	1.23104	-0.170908	0.74566	1.79993	-1.40899	0.776022	0.889566	-0.540461	-1.27109		p417	-1.31059	0.26102	-1.28042	0.413058	-0.800757	-1.20371	1.61188	0.367243	0.956529	-0.0952788	-0.867514	-0.415674	1.79509	-0.132149	0.701273		p415	-0.273039	3.16304	0.184846	0.158175	0.900692	0.0187022	-0.27152	-0.049545	-0.79728	-0.245113	-0.220776	-1.23313	-0.267539	-0.717029	-0.350484
p418	0.988705	-1.74411	0.376474	0.639946	0.77162	0.920003	-1.54857	0.712745	-0.00634078	-1.49703	0.520582	0.3597	0.378132	-1.41491	0.543056		p418	1.12337	0.380306	0.324175	-1.11095	0.985621	0.956959	-1.21305	-1.08842	-1.17614	0.825283	0.929	0.876717	-1.05513	0.519548	-1.27727		p416	-0.390969	1.5114	-1.19723	-0.398477	1.58512	-1.315	0.59212	0.790908	-0.155213	-0.770811	0.0238666	1.45276	-0.265706	-0.0669667	-1.39581
p419	-0.976126	-1.09304	-1.00022	-0.74349	-0.848054	-0.959653	1.04818	-0.570656	0.909357	1.15625	-0.785459	1.5963	1.01072	0.409295	0.846592		p419	-0.537203	1.41317	-0.631923	-0.462756	1.16133	-0.534773	-0.558321	-0.441667	-0.523771	-0.640285	-0.559733	-0.600488	2.48846	-0.597576	1.02553		p417	-1.48071	-0.628952	-1.51885	-0.148103	-0.205451	-0.437242	1.11499	1.81199	0.692046	-0.273486	-0.568274	1.78053	0.368777	-0.329798	-0.177469
p421	-0.863775	1.5602	1.83112	-0.117655	-0.848808	-0.232204	-0.264625	0.454277	-0.362349	1.91253	-0.849072	-0.910919	-0.713465	0.136004	-0.731259		p421	-1.54732	1.89688	0.296202	-1.1192	0.550344	-1.26431	0.510473	0.229552	0.14858	1.04735	-0.339852	0.476094	-1.64345	0.416924	0.341716		p418	0.479484	1.80217	0.408668	0.250505	0.283314	0.252947	-2.30087	0.0664972	0.0816966	0.323571	0.495233	-0.0269968	0.17768	-2.10349	-0.190405
p422	-0.0189428	2.04603	0.752617	-0.968023	-1.24635	-0.0417038	1.03578	-1.45291	0.270632	0.259035	-0.979906	0.40458	0.39507	0.783673	-1.23957		p422	-0.216662	1.76024	-0.689988	-1.15762	0.111921	-0.700631	0.874142	-0.413013	0.162719	1.50777	-0.340016	0.774475	-1.42888	0.998818	-1.24327		p419	1.01295	-0.554698	1.16189	-0.551988	-0.85527	1.18536	-0.766189	-0.477701	-0.748772	-0.6117	-0.772626	1.2455	-0.527624	2.02747	-0.766603
p423	-0.0226273	0.967737	1.16145	-0.607923	-0.423296	-0.363226	1.75227	-0.564466	1.14628	0.435099	-2.23658	0.401875	-0.690645	-0.330878	-0.625079		p423	0.116623	0.410668	-0.166065	-3.34362	0.1031	-0.131573	0.974557	0.697798	0.824882	0.0171483	-0.33101	-0.121973	0.4703	0.287676	0.191486		p421	0.366976	-0.923366	-0.0786152	-1.64186	-0.121409	-0.801068	1.39622	1.32743	-1.17964	-0.833842	0.569077	-0.0628366	-0.543022	1.1161	1.40986
p424	2.06494	-0.769593	-0.583849	-0.0701299	-0.279365	-0.502678	-0.492257	0.275716	-0.247091	-0.419152	2.66359	-0.595545	-0.589925	-0.302668	-0.152001		p424	1.0034	-0.928507	0.966068	-0.675279	1.39716	1.30183	-0.793775	-0.649129	-0.750935	-0.895408	1.38508	0.960745	-0.610495	-0.84245	-0.868304		p422	-0.605405	-0.812997	0.276063	-2.34593	0.434352	-1.14134	1.04638	1.20841	-0.437237	0.05949	0.801782	0.761966	-0.68127	0.252298	1.18343
p425	0.0804114	-2.47471	0.133224	0.784688	0.506962	0.459838	-0.138416	0.735271	0.240471	-2.2444	0.744949	-0.0353789	0.492495	0.18639	0.528201		p425	-0.860993	-0.448062	0.519219	0.323567	1.80183	0.929013	-1.18558	-0.179066	-0.781914	-0.97519	1.35083	0.402987	1.12533	-0.639344	-1.38263		p423	0.483666	0.59499	0.288007	-3.47486	0.751359	0.0402745	0.406653	0.582467	0.0557662	0.189471	-0.217427	0.305403	-0.0543285	0.0255094	0.0230457
p426	0.110983	2.21213	-0.222903	-0.763488	-0.526458	1.12512	0.551447	-0.113056	0.201013	-1.40602	-0.899876	-0.953024	-0.953043	1.3744	0.262774		p426	-2.60475	1.30401	-1.64238	-0.402056	0.132058	0.180965	1.08424	0.310663	0.688075	0.143529	0.174646	0.164057	-0.447423	0.17097	0.743398		p424	-0.739221	-0.863556	1.64953	-0.0874415	0.43769	1.30849	-1.58309	0.0563864	1.06284	0.27688	1.24105	-0.380007	-0.0739252	-1.22984	-1.07578
p427	-0.679112	1.3287	0.506223	-1.45076	1.06764	2.09375	0.546592	0.0332983	0.1923	-1.25475	-0.361239	-1.00246	-0.74787	0.214366	-0.486679		p427	-2.62453	0.684526	-1.80328	0.390504	0.995438	0.29808	0.991254	-0.182159	0.41812	-0.283577	0.859209	0.303978	0.170636	-0.0610336	-0.15716		p425	-0.551631	-1.84495	-0.0648942	0.684359	1.14498	0.4595	1.01442	1.2493	0.498003	0.0207588	0.211858	-1.65822	0.821525	-1.09078	-0.894247
p428	-0.531428	0.340595	0.0992386	0.0468445	0.372981	-1.06205	0.842432	-1.12603	0.317048	1.20456	-0.547432	-0.276134	1.40534	1.16768	-2.25365		p428	0.121235	0.00222831	0.504947	0.177293	-0.705844	-1.65101	1.28179	-0.190889	0.623941	1.55656	-0.0276722	0.959489	-2.11118	0.208359	-0.749236		p426	-0.19877	-0.221986	-1.12717	-0.885536	1.61392	0.168005	0.447035	0.967655	-1.1519	0.361675	-1.74889	1.81289	0.0704141	-0.42364	0.316291
p429	0.432925	-0.545206	0.296153	0.362395	0.689848	0.711484	-0.472094	0.128527	-0.294031	-3.33028	0.366207	0.277352	0.645742	0.33076	0.400215		p429	0.423698	0.0611893	0.24954	-0.0704778	0.77274	0.43206	-0.221965	-0.112777	-0.201976	0.652763	0.494892	0.58753	-0.342088	0.6395	-3.36463		p427	-0.390669	-0.406658	-0.920259	-0.07468	2.458	-0.717176	1.08564	0.641259	-0.852982	0.113378	-1.39077	1.30129	-0.0970165	-0.487354	-0.262
p430	1.13639	-1.47937	-0.0179032	-0.340496	0.231135	0.916805	-0.889202	1.33232	-0.0617593	-2.08659	0.895294	-0.260313	-0.653661	0.151826	1.12553		p430	0.780683	0.231453	-0.0333201	0.689727	0.595756	1.92633	-2.11368	-0.298246	-1.29122	-0.935876	0.702998	-0.0576254	0.61967	0.0814698	-0.898115		p428	-0.814871	-0.667278	0.787204	-1.14513	1.06371	-0.433256	0.138937	1.59389	-0.87462	0.27351	-0.0835535	1.9718	0.20838	-0.645409	-1.37331
p431	1.09596	-0.229196	-0.359892	-1.20243	-0.309753	1.51226	-0.229407	-0.736403	-0.480864	-2.13781	0.557855	1.27838	-0.357431	0.657022	0.941705		p431	1.17937	1.55224	0.0253526	-1.66905	-0.121293	1.51169	-0.619091	-1.2079	-0.972159	0.582104	0.0325962	0.354321	-0.294419	0.748123	-1.10188		p429	0.556116	-0.439343	-0.45852	-0.0723603	1.17286	1.29335	1.45932	-1.28175	0.274022	-1.29958	1.01607	-1.79941	0.303022	-0.553375	-0.170412
p432	0.711993	-0.169096	0.0463045	-1.20101	-0.253952	1.12147	-0.0357828	0.113561	-0.16182	-2.68082	0.965389	0.702268	-0.792872	0.615712	1.01865		p432	1.11961	1.09641	-0.354309	-1.4714	0.314113	1.31347	-0.301601	-1.45129	-0.916789	0.651452	0.605837	0.641501	-0.988913	0.914514	-1.1726		p430	1.02893	-0.261677	-0.441944	1.81551	0.0913505	0.747824	-0.792692	-0.269103	1.72191	-0.651437	-0.317547	-1.86753	-0.820245	0.489099	-0.472443
p433	0.602121	-0.44654	-0.204753	0.0114014	0.241166	0.680205	-0.33517	0.770832	0.11114	-3.29787	0.685546	0.0283117	0.0277761	0.26706	0.858772		p433	0.732984	0.0796922	0.37597	0.645192	0.233864	1.83281	-2.38056	-0.333808	-1.31481	-0.492026	0.943665	0.297516	0.15893	0.072648	-0.85207		p431	1.40089	-1.69187	0.867792	-0.210517	0.486258	0.603136	-1.23937	-1.30483	0.54296	0.989269	0.43531	-0.10725	-1.63938	0.449791	0.417804
p434	1.15339	0.732221	1.17642	-0.179312	-1.26501	-0.24974	1.41032	-0.525612	0.745794	0.397167	-1.59717	-0.413778	0.792275	-0.666495	-1.51047		p434	0.313428	-0.0366619	-0.560252	0.414502	-0.90321	-1.13805	1.71357	1.22869	1.36357	-0.139531	-1.8897	-0.814098	-0.165529	-0.208048	0.821319		p432	1.19604	-2.09151	0.581343	0.198448	0.287243	0.413555	-1.71816	-0.260638	0.811373	1.35373	0.139528	0.493205	-1.33417	-0.0985989	0.0286234
p435	0.363075	-2.4007	0.100559	-0.00657628	0.397987	-0.152108	0.48564	1.08642	0.687873	0.267707	0.260688	0.731316	-2.27278	0.0227043	0.428189		p435	-0.160659	0.586164	0.59411	0.258692	-2.32528	0.645081	0.187424	1.05292	0.695136	-0.183454	0.716085	0.394324	-2.22305	-0.329181	0.0916984		p433	0.956558	-0.283151	0.161174	1.62874	-1.07583	0.591723	-0.494654	-0.847165	2.07344	-0.535397	-0.28518	-1.72945	-0.22333	0.30161	-0.239087
p436	0.823259	1.31399	-0.387382	-0.837547	0.78044	0.865653	0.213277	0.702876	0.173409	0.180456	-1.41063	-1.36622	-2.04332	0.135199	0.856537		p436	0.575727	0.256246	0.0964421	-0.30277	0.561804	0.741594	0.535465	-0.130322	0.283274	0.389873	0.0213983	0.247003	-3.45841	0.266891	-0.0842195		p434	-1.26066	-1.47571	-0.740628	-1.57053	0.585203	0.389478	1.33901	1.62419	0.487216	0.205401	-0.356084	0.460276	0.000531034	-0.745472	1.05777
p437	0.621123	-1.73779	-0.564072	-0.392721	1.38015	0.642735	-0.282086	1.88858	0.0915311	-1.15147	0.392442	-0.501799	-1.25268	-0.0534858	0.919538		p437	1.57961	0.0728479	0.0584932	-2.08571	1.70379	0.700012	0.252469	-0.480893	-0.254522	0.154291	0.514751	0.335482	-1.29656	-0.114912	-1.13914		p435	0.273349	0.211528	0.519271	-2.2182	0.0391613	-0.0812122	1.47921	0.193903	0.319154	-2.30036	0.091538	0.590438	0.148494	-0.088643	0.822367
p438	0.425213	0.0466878	1.40593	-0.168104	-0.920202	-0.345279	0.374021	-0.118261	0.00114185	2.39503	-1.96704	-0.741451	0.403584	-0.220805	-0.57047		p438	-0.745395	0.922562	-0.418228	0.281111	-0.458261	-1.64657	2.1092	0.828039	1.37298	0.198368	-1.25968	-0.397273	-0.780403	-0.0564065	0.0499492		p436	1.3857	0.342434	0.626574	1.31605	0.207273	0.196915	-1.12295	-1.63244	-1.1944	0.306549	-1.47936	0.268704	0.302339	1.19854	-0.721938
p439	-1.69855	0.705413	1.49891	-0.0717153	-0.0738027	-0.146466	0.297159	0.233172	0.0646073	2.17267	-0.64285	-0.997795	-0.439702	0.404765	-1.30582		p439	-2.35179	1.98112	0.311286	0.303069	0.138515	-0.844763	1.13147	0.521111	0.696044	0.378715	-0.574838	-0.0154248	-0.597607	-0.242358	-0.834549		p437	0.556075	-0.502782	-0.210393	-0.394727	1.44439	0.529853	0.222529	1.66786	-0.423565	0.812977	-2.26525	-1.06301	-0.0660409	0.511693	-0.819612
p441	-0.435606	-0.540579	-0.102762	0.701926	-3.24404	0.30318	0.0335277	0.678598	0.218829	-0.0766884	0.727799	0.20785	1.02252	-0.00947581	0.514917		p441	-1.42118	0.232214	0.513336	0.672021	-1.29324	-0.917392	0.674874	1.70661	1.07998	-0.993265	0.997562	0.133989	0.151469	-0.0759949	-1.46097		p438	-0.752177	-2.60917	0.0943939	-0.0359529	-0.0325823	0.702044	1.21922	0.954527	-0.113858	-0.53084	-0.537924	-0.67277	0.854192	0.0629215	1.39798
p444	0.267657	-0.412135	-0.481906	0.00378228	1.11972	0.353794	-0.797329	0.446892	-0.708621	2.87072	-0.857797	-0.507528	-0.479123	-1.12008	0.301954		p444	0.105903	-1.84108	-0.0526217	2.28202	0.519277	0.03734	-0.700933	0.680506	-0.214705	-0.602624	-1.02592	-0.777804	1.27161	-0.303488	0.622524		p439	-0.320009	-1.74415	-0.52758	-0.89678	-0.18027	-0.31346	2.21155	1.27276	-0.346168	-0.797311	0.0888713	0.0184722	-0.427442	0.619434	1.34209
p445	0.429772	-1.92951	-0.214865	0.518252	0.0174437	0.639193	-1.77141	0.991384	0.394793	-1.72973	0.926995	0.00879905	0.403066	0.331892	0.983922		p445	0.663561	0.256576	0.138102	0.255249	0.290583	0.676244	-1.89909	0.573781	0.143279	0.528886	1.01868	0.812602	-1.73522	0.242484	-1.96572		p441	-0.660856	-1.77933	-0.141341	-1.12722	-0.873493	0.488708	0.874952	0.723296	1.45545	-0.3333	0.888251	-1.38788	1.30203	0.203585	0.367141
p446	-1.06769	-0.0921169	0.9297	-0.315426	0.491856	-0.57418	0.47956	0.320416	0.236813	2.63919	-1.12665	-1.22497	0.405281	-0.0921102	-1.00967		p446	-2.00118	-0.830304	-1.22892	1.30028	0.0930204	-0.680673	1.3038	0.492767	0.809328	-0.432613	-0.359844	-0.388332	1.58116	0.239266	0.102234		p444	0.707735	0.58251	-0.390337	0.858441	-0.74106	1.83336	-1.37318	0.123151	-0.269279	0.661756	-1.958	-0.380208	-0.880878	0.142311	1.08368
p447	0.699894	-0.246871	0.161024	-0.127159	0.273878	0.932702	-0.385501	0.108635	-0.2545	-3.31798	0.480451	0.292712	0.116869	0.852737	0.41311		p447	0.615822	0.501754	0.402802	-0.120571	0.281176	0.621719	-0.240393	0.0488055	-0.132099	0.589749	0.322942	0.482612	-3.42049	0.385848	-0.339679		p445	0.352332	0.202744	0.103275	0.52732	-3.44234	0.353172	-0.233296	-0.205546	0.53864	0.630177	0.316528	-0.283408	0.47459	0.615958	0.0498586
p448	0.471769	-1.17194	-1.07046	0.665759	-0.904096	-1.02611	0.634991	1.07051	0.776988	-0.980471	1.05808	-1.07685	1.13171	1.25462	-0.834509		p448	0.919811	-1.13972	-1.09956	1.0936	-0.937452	-0.98825	-1.01523	0.803434	0.372787	0.819239	1.0653	0.94746	-0.845879	1.08854	-1.08409		p446	-1.5024	-1.21493	-1.29001	1.28136	0.192466	0.012925	1.25652	1.38553	0.334907	-1.51091	-0.287964	0.238398	0.928484	0.00799546	0.167622
p449	0.474502	-1.99674	0.172597	0.553186	0.56797	0.59548	-1.82578	0.867437	0.224242	-1.78071	0.819839	0.0294231	0.05514	0.52498	0.718426		p449	0.311475	-0.158221	-0.212312	-0.135014	1.6692	1.69555	-1.55122	-0.253641	-0.972872	-0.979293	1.53705	0.551637	-0.488734	-0.0837135	-0.929893		p447	0.753345	1.3196	1.12823	-1.22527	0.935567	-0.124361	-1.49871	0.602101	-0.400131	0.475056	0.754129	-1.44107	-1.53383	0.103887	0.151441
p450	0.308679	0.553601	0.69656	-0.81069	-1.56421	-0.193655	1.07252	-0.178366	0.617945	0.28972	-1.41297	1.33358	0.706235	0.524076	-1.94302		p450	-0.29736	0.355008	-0.36119	-0.875761	-1.16568	-0.623418	2.17792	0.739222	1.50786	0.42778	-1.77496	-0.36708	0.134631	0.265607	-0.142585		p448	0.90265	0.742361	0.732942	0.504712	-1.49963	0.684568	-1.41422	-1.13763	0.977684	0.485411	0.422297	0.799119	0.476737	-1.26238	-1.41462
p451	0.812846	-2.43715	-0.057244	0.0715798	0.821759	0.364389	-0.13652	0.377308	0.0282465	-2.20449	0.47296	0.278263	0.037896	0.670332	0.899817		p451	0.896138	-0.168909	-0.374435	-0.732191	1.5844	0.884178	-1.66045	-0.893581	-1.34504	0.470162	1.06806	0.776449	-0.187917	0.78632	-1.10318		p449	1.59568	2.07444	-0.36254	0.0712397	0.070121	0.532678	0.193649	-0.4661	0.372519	0.336351	-0.753826	-1.14389	-0.00842971	-0.485549	-2.02635
p452	0.681044	-1.7457	0.34101	0.881445	-1.44503	0.630473	-1.5756	0.83113	0.194401	-1.53076	0.536085	0.539599	0.719085	0.559343	0.383478		p452	0.45087	0.20873	0.412774	0.546132	-0.0885057	0.371724	-2.51279	0.890136	0.326548	0.38148	0.408365	0.395798	-2.29878	0.400882	0.106635		p450	-1.75026	-1.49223	0.0772586	-0.748637	0.566238	0.496501	0.889971	1.72344	-0.40788	0.508934	-0.664605	1.15149	0.4125	-1.14293	0.380212
p453	0.28558	-1.52054	-1.1253	-0.252462	0.852531	0.728901	-0.875202	0.948769	-0.382905	0.36517	1.21113	-1.01695	-0.613921	-0.571446	1.96665		p453	-0.010758	-1.51351	-0.611503	1.28865	0.530624	1.95486	-1.69342	-0.0549965	-0.931776	-0.643297	0.891501	0.192438	0.690937	-0.274673	0.184919		p451	-0.59027	-2.46344	-0.254983	0.96434	0.789417	-0.144212	-0.518952	1.80494	0.318911	-0.149627	-0.0709723	-0.683327	0.816841	0.844746	-0.663412
p454	-0.0421663	-0.296383	-1.4882	-1.77109	-0.40156	0.562288	-0.0968261	-0.555383	-0.452976	-0.329553	1.53606	0.475855	0.149589	0.590768	2.11957		p454	0.12452	0.0897385	-1.62761	-0.480193	-0.965205	0.441518	-0.600041	0.00510437	-0.502283	0.807637	1.63028	1.21514	0.88314	0.767648	-1.7894		p452	0.408809	0.163112	0.464173	-2.21592	-2.61477	0.477711	0.449472	0.0309502	0.61115	0.504162	0.46237	0.102499	0.654146	0.194597	0.307533
p455	0.460529	1.4974	1.05553	-1.41176	-0.728598	0.605604	0.546258	-2.14168	-0.000532265	-0.30821	-0.428807	1.38353	-0.223115	0.274719	-0.580876		p455	0.765255	1.09851	0.386114	-0.864484	-1.34025	0.166354	0.321558	-1.75595	-0.589591	1.4498	-1.63914	0.377679	0.78629	0.580631	0.257222		p453	0.542287	-1.04061	-0.833912	2.04613	-0.102271	0.866772	-1.24097	-0.637751	1.39098	0.227453	-0.021701	-0.760358	-0.138502	0.947549	-1.24511
p456	0.640855	0.805509	0.149452	-2.11279	-0.598626	1.0373	0.506278	-1.8451	-0.122659	-0.839662	0.357523	1.31417	-0.337616	0.771546	0.273819		p456	0.607333	0.685189	-0.563332	-0.500806	-0.904766	1.56545	-0.428953	-1.81537	-1.14669	1.07268	-0.20449	0.554468	0.693045	1.30555	-0.919318		p454	-0.295669	-0.561282	-0.834132	-0.0132349	-0.459152	0.535549	-2.31817	-0.592792	1.41615	1.11793	0.704703	0.600491	-0.139056	1.46699	-0.628335
p457	0.77914	1.0138	-1.16865	0.785741	1.03427	-1.11353	-1.10645	-0.584944	-0.939968	-1.05681	0.883316	0.844571	-1.17278	0.822222	0.980077		p457	0.0945335	1.06945	0.213905	0.482309	0.713797	0.377978	-2.2867	0.152756	-0.438552	0.168383	0.524027	0.354622	0.686333	-2.34873	0.23588		p455	-0.212805	-1.84783	1.11668	-1.11947	1.33752	0.230437	-0.523328	0.0966882	0.160648	0.722929	0.605516	0.788501	-2.00483	0.5965	0.0528383
p458	0.698758	-0.128472	0.0646205	0.76858	-1.7583	0.928996	-1.90304	0.788276	0.0820933	-1.85334	0.692337	0.199016	0.513084	0.270353	0.637047		p458	0.767218	0.294065	0.280304	0.493013	0.264914	0.657795	-1.93525	0.67525	0.216008	0.424396	0.704919	0.572141	-1.76035	0.351946	-2.00637		p456	0.274215	-1.6779	0.277308	-0.14106	0.560015	0.471791	-1.60847	-0.158965	0.828043	1.27831	0.903032	0.90059	-1.90755	0.373831	-0.373184
p459	-0.124378	0.899775	0.481687	0.115633	0.271369	-1.94389	0.309975	-0.335357	-0.0183658	2.28738	-1.53974	0.696384	-0.556175	0.129711	-0.674012		p459	-1.18941	-0.313739	-0.631519	1.2681	0.236452	-0.88264	-0.190419	-0.793069	-0.570522	-0.223369	-0.745596	-0.440756	2.14721	0.649387	1.67989		p457	1.30078	1.97335	0.558331	-0.758277	0.787376	0.666508	-0.961542	-0.687783	0.794092	-0.814941	-0.96765	-0.918113	-0.735157	0.724958	-0.961935
p460	0.111257	-0.99569	-0.718533	-0.208955	-0.809232	0.847567	1.61169	1.06816	1.35937	-1.42915	-0.777091	0.694917	0.562299	0.104732	-1.42134		p460	0.748927	-0.0327599	-0.928017	-0.90868	-0.845657	-0.00288634	1.72903	1.45671	1.5255	0.268031	-1.01045	-0.21003	-1.46577	0.198139	-0.522088		p458	0.0663848	0.512803	0.172325	1.13321	-1.77034	1.2098	0.345619	-1.45158	0.672686	0.583077	0.540892	-1.43084	1.0324	-1.02022	-0.596225
p461	-0.106987	-1.23374	-0.487947	-0.165574	1.58644	0.998724	-1.91729	1.44507	-0.894094	-0.607007	1.24843	-0.188253	0.0303822	0.387869	-0.0960242		p461	0.360066	0.295582	-0.180536	-1.53864	1.17954	1.14324	-0.384091	-0.216719	-0.427918	0.736005	0.685566	0.721105	-2.50228	0.567339	-0.438256		p459	-0.371914	1.56297	-1.5535	-0.21148	1.42051	-1.48386	0.481441	0.303881	-0.0572788	-0.727371	-0.149346	1.57152	-0.0353732	0.369849	-1.12006
p463	1.16691	0.561144	0.0606364	-0.0624962	-0.0136926	1.43705	-1.61423	0.713639	-1.08623	-0.967578	-0.186848	0.386978	-0.190457	1.44315	-1.64797		p463	0.617434	0.376486	0.200683	-0.172634	0.189866	0.28215	0.269307	0.334368	0.266953	0.39023	0.084298	0.269316	-3.55432	0.411615	0.0342486		p460	-1.99448	-0.0667109	-0.705352	-1.62473	0.445581	-0.116658	0.611527	1.67995	0.480508	0.16486	0.703824	0.0972813	0.285881	-1.12673	1.16526
p464	0.15366	0.0295607	1.31647	-1.02048	-0.347532	0.0563522	2.06064	0.0559153	1.48976	0.299073	-1.55404	-0.863414	-0.0379082	-0.731529	-0.906521		p464	-0.195275	-0.821878	-0.856024	-0.126512	0.0586901	-0.210084	2.22406	0.901915	1.6252	-0.690395	-1.44385	-0.997381	-0.205791	0.0380937	0.699229		p461	0.8052	1.09464	0.781383	-0.0422772	-0.0847797	-0.593506	-1.52519	-1.73757	-0.655146	1.80118	0.749925	-0.431412	0.451444	0.407925	-1.02182
p465	-0.884117	0.446224	-0.562111	-0.663935	0.898672	2.02109	0.817623	-0.461915	0.336377	0.833955	-0.357941	0.384099	-0.35931	-0.157431	-2.29128		p465	0.104047	-1.28271	-0.0454114	0.148931	-1.58602	0.901689	1.07007	-0.307795	0.463704	1.87733	-1.64587	0.866008	0.260589	-0.142832	-0.681734		p463	0.459949	0.932973	0.532247	-0.0697926	0.23042	-0.291938	-0.63944	-2.80488	-0.991468	1.48435	0.21097	0.53278	0.459964	0.47089	-0.517021
p466	0.547029	-2.03145	-1.90022	0.498789	0.856186	0.543457	0.222648	0.568767	0.306597	-1.78385	0.557908	0.32429	0.261913	0.405902	0.622043		p466	0.0932219	0.116802	-0.0666618	0.214252	1.13563	0.753821	-3.31283	0.115639	-0.619729	0.0754672	0.594186	0.352896	0.40071	0.219131	-0.0725412		p464	0.494395	-0.0295125	0.362332	-0.153766	1.63186	-0.486789	1.49382	1.14179	-0.321325	0.395974	-1.16955	0.375256	-1.17648	-1.88734	-0.670669
p467	-0.617702	0.725746	-0.275284	1.15284	1.06465	-0.659721	-0.366791	-0.452122	-0.532738	1.07342	-1.08073	-0.804152	1.75498	0.726608	-1.709		p467	0.430182	0.0720246	0.37564	0.272878	-0.0787165	-0.36337	0.326267	0.106888	0.197936	0.899531	0.276217	0.670927	-3.4419	0.33265	-0.0771519		p465	-0.452361	2.30793	0.709151	-0.176774	0.0307388	1.10145	-1.36375	-0.367318	-0.354858	1.0476	-0.968438	-0.241467	-0.27968	-1.47993	0.48771
p468	-0.757961	1.50112	1.29537	0.101819	0.386743	-1.16182	1.41104	-1.33178	0.972113	0.7478	-1.14709	-0.385174	-0.439417	-0.179905	-1.01286		p468	0.154695	0.812402	0.109313	-0.00404355	-0.0529752	-3.18932	1.29473	-0.369481	0.898598	0.272639	-0.494788	0.0180449	0.149542	-0.00837169	0.409014		p466	0.133916	2.50357	0.185746	1.0208	0.515715	0.468151	-0.957516	-0.233681	-1.13056	-0.700868	-0.565317	-1.03616	0.598636	0.416779	-1.21921
p469	0.749001	-1.05033	-0.340402	0.333344	1.01693	0.625112	-2.27843	0.837762	-0.928798	-0.96692	1.29263	-0.72817	0.695074	0.499634	0.243558		p469	0.769345	0.329064	0.309825	-0.443959	0.552594	0.58927	-0.359993	0.111407	-0.141128	0.446596	0.450798	0.450454	-3.38681	0.340317	-0.0177759		p467	-2.43096	0.202075	0.40536	-2.23293	0.672936	0.405619	0.393526	0.7653	0.0445286	0.186544	0.21777	0.974303	0.653541	0.0254805	-0.283093
p470	-0.66525	1.23067	1.23672	-1.23995	-0.930959	-1.36209	0.61093	0.34407	0.254822	1.42906	0.276433	0.907236	-0.501685	-0.00761725	-1.5824		p470	-0.982892	0.0371222	-0.543102	-0.522793	-0.192564	-0.338781	1.23584	-0.508594	0.205836	0.874022	-1.87379	-0.226977	-0.452336	2.16613	1.12288		p468	-2.32737	-0.146952	0.192986	-2.14792	1.1139	-0.0400241	0.562405	1.20809	0.13516	0.359867	0.480752	0.713887	-0.0150799	-0.0390517	-0.0506502
p471	0.704898	1.08453	-0.602167	-0.511375	0.600978	0.839904	0.263775	0.792914	0.296344	-0.0660822	-1.41176	-1.35023	-2.057	0.0764423	1.33883		p471	0.852812	-0.14169	-0.231276	-1.77828	1.03473	1.33647	0.854565	-0.632938	0.337418	0.566519	-0.024525	0.333863	-2.26939	0.283222	-0.521497		p469	1.30331	0.898437	0.542557	-0.782024	-0.48918	-0.388813	-0.349991	-2.07392	-1.21238	1.46872	0.0408688	-0.364143	0.424185	1.31289	-0.330522
p473	-0.708943	-0.346263	0.453324	-0.0890498	0.0374192	-0.272631	0.375315	-0.5135	0.0776748	3.23903	-0.222954	-1.36998	-0.180939	-0.00192811	-0.476576		p473	-0.590878	2.00051	0.171423	1.03718	0.707694	-0.0957633	0.801936	-0.385463	0.226291	-0.926175	-0.289443	-0.609673	0.904534	-2.0684	-0.88377		p470	-0.0962985	-1.11439	0.75627	-0.494186	-0.774455	0.162193	-0.147866	0.827684	0.843129	1.17953	-0.588032	1.62028	0.882635	-1.7236	-1.33289
p474	0.866001	1.21866	0.459448	-1.27303	-1.40763	0.7701	0.465263	-1.05055	0.292022	-1.49755	-1.32705	1.06436	0.324596	0.783762	0.311607		p474	1.44757	0.931545	-0.90412	-0.729825	-0.758343	-0.804025	-0.828286	-0.708096	-0.792689	1.40414	-0.829741	1.12876	-0.675994	1.13984	0.979274		p471	1.08582	0.246882	0.684413	1.24538	0.114123	0.455689	-0.955721	-2.00692	-1.15617	0.50838	-1.41	-0.0461111	0.564941	1.1862	-0.516905
p475	-0.0868106	0.200192	0.846059	-0.171192	-0.265791	0.0550232	0.3746	-2.87798	0.0755146	1.96448	-0.689067	0.298033	0.110201	0.441092	-0.274366		p475	-0.964228	2.57188	0.379956	0.408254	-0.334753	-0.626513	0.537806	-0.845576	-0.0305834	0.274148	-1.03839	-0.208852	1.25004	-1.36941	-0.00377579		p473	0.284502	-3.4928	0.0157091	0.455302	0.237915	0.645921	0.368395	0.438268	0.16726	-0.195913	-0.0355672	-0.167762	0.443146	0.232076	0.603547
p477	-0.546729	0.754384	1.97781	0.292216	-0.499478	-0.00987685	0.381195	-0.431415	-0.0326095	2.09779	-0.952459	-1.29913	-0.666035	-0.0104866	-1.05519		p477	-1.03151	2.59699	0.733356	-0.00708185	-0.0652317	-0.75692	1.05052	-0.21439	0.360452	0.685321	-1.07673	-0.0133052	-1.30939	-0.486612	-0.465463		p474	0.850263	1.36422	0.586892	-1.26579	0.48314	0.388624	-1.46363	-1.19718	-1.44755	0.796717	0.505568	0.774621	-1.24329	0.462157	0.405245
p478	0.822035	-1.52248	0.0697133	-0.0689175	0.622904	0.788719	-1.34097	1.38831	-0.0603885	-1.05369	1.03898	-1.48485	-0.689678	0.373222	1.11709		p478	0.310167	-1.44207	-0.0949951	1.1824	0.304125	1.75439	-1.7984	0.336849	-0.725932	-1.03702	1.02854	0.139263	0.00482706	0.799512	-0.761664		p475	-0.0299075	-3.30604	0.0350818	0.152671	0.129181	0.721702	1.00218	0.246605	-0.079548	-0.496405	0.0527106	0.0173287	0.179758	0.364139	1.01055
p480	-1.19851	0.82815	0.726353	0.171704	-1.07173	0.715525	0.385932	1.17981	0.768448	-1.14088	1.04212	-1.22814	-1.22536	1.05532	-1.00873		p480	-1.03078	0.820545	1.13125	-0.946554	1.0284	-1.02803	0.904273	-0.922695	0.603055	0.623741	-1.05626	0.333109	-0.887446	-1.09907	1.52647		p477	0.25807	-1.841	-0.166072	-1.43917	0.135402	-0.0584224	1.92933	0.758502	-0.698464	-0.537552	0.389732	-0.130662	-0.692248	0.540539	1.55202
p481	-0.0117455	-0.630185	1.54348	0.318427	-0.469991	-0.228149	-0.037873	1.10176	-0.043278	1.40865	-0.56914	-1.55034	0.650645	0.561802	-2.04405		p481	-1.08206	0.00468366	-0.620201	0.575142	-0.625685	-0.523247	2.22126	0.373399	1.3189	0.666538	-1.07197	-0.026369	-1.60242	0.641434	-0.249395		p478	0.526899	0.215026	-1.6097	2.15272	0.348867	0.220435	-0.552807	0.12976	1.72055	-0.446825	-0.12011	-1.53824	-0.332977	-0.195534	-0.518069
p482	-0.412244	-1.52318	-0.0290896	-0.112804	-1.57045	0.219559	-0.965555	1.44155	-0.0273577	-0.395543	1.82547	-0.143211	0.787753	1.29851	-0.393406		p482	0.00244587	0.360829	-0.06442	1.51462	-2.54995	0.805118	-0.257628	0.916186	0.216963	-0.623265	0.525209	-0.0250682	-1.56764	0.556474	0.190127		p480	-0.976821	1.04317	0.350823	-0.8593	0.53123	-1.08343	0.698547	1.26839	-1.01683	1.43904	-1.03593	1.13654	0.439674	-0.90399	-1.03111
p483	0.449484	0.0235632	0.285153	0.707776	0.211194	0.753122	-0.42715	0.447073	-0.123201	-3.35274	0.292929	0.579865	0.390381	0.30692	-0.544368		p483	0.260525	0.62308	1.96152	-0.910125	-0.323287	1.07398	-1.42458	0.6104	-0.385511	1.00149	-1.12369	0.29259	-0.00353658	-1.64562	-0.00724279		p481	-1.84659	-0.754204	-0.302934	-0.536829	0.831939	0.24151	1.08479	1.96469	-0.145452	-0.443473	-0.587991	0.119818	0.641295	-1.32269	1.05612
p484	0.570979	-0.799853	-0.340459	0.681446	-0.0921359	0.954173	-0.731356	0.941902	0.20265	-3.00526	0.690595	-0.115684	0.389835	0.0227197	0.630452		p484	0.830712	-0.185094	-0.336596	-0.121462	0.194521	1.37639	-2.38795	0.522667	-0.473158	0.27676	1.34106	0.86875	-0.0968236	-0.296968	-1.51282		p482	0.324315	1.28342	0.211765	0.230767	-3.36131	0.194383	0.236241	-0.317742	0.568367	0.241265	0.225256	0.147216	0.181971	-0.362268	0.196353
p485	0.599226	-0.473502	-0.0958838	0.744993	0.529662	0.708184	-0.514162	0.424572	-0.171216	-3.29752	0.219994	0.734847	0.300898	0.175968	0.113939		p485	0.245001	0.406973	1.49782	-0.597175	0.675325	1.53128	-2.33983	0.399414	-0.850338	0.346596	-0.200001	0.120789	0.255991	-1.32164	-0.170208		p483	-2.32497	0.907275	0.762146	0.136069	0.464668	0.817084	0.474716	0.151038	-2.38801	0.520616	0.143554	0.0877489	0.0178978	0.190989	0.0391777
p486	0.88757	1.89266	0.502425	-0.537083	-1.72672	0.303888	1.08283	-0.903636	0.507557	0.734629	-0.333973	0.345518	-0.527798	-0.769186	-1.45868		p486	1.281	1.38259	-0.398209	0.341453	-1.93606	-0.759386	1.92165	-0.47222	0.911501	-0.175748	-0.793056	-0.432738	-0.280112	-0.314739	-0.275926		p484	0.397748	1.06508	0.57872	1.05005	-1.9881	1.05403	-0.204337	-1.63001	0.437948	0.452156	0.34341	-1.33497	0.778726	-0.27168	-0.728772
p487	1.08294	-1.51231	-0.817161	-0.272453	1.04013	0.304704	-1.03286	0.49881	-0.559635	-1.47803	0.729486	0.0389643	-0.642948	0.846537	1.77382		p487	0.921433	0.830465	-0.405504	-1.02406	0.830223	0.702439	-1.71145	-0.726489	-1.35292	0.366181	1.25424	0.81587	-0.544863	1.04874	-1.00431		p485	-0.880795	2.73435	0.373348	0.149896	0.414064	1.30543	-0.0625907	-0.646598	-0.867662	-0.433171	-0.130083	-1.15347	-0.532811	0.448098	-0.717996
p488	1.39911	-0.768146	-0.663239	-0.417509	1.15091	0.942003	-0.758985	0.669113	-0.450839	-0.104571	0.643089	-1.29169	-1.02458	-1.08157	1.75691		p488	0.879815	-0.681184	-0.189826	1.56088	0.518006	2.07492	-1.48318	-0.391218	-1.0502	-0.913947	0.411754	-0.21066	0.42269	-1.01384	0.0659918		p486	-0.389229	0.926635	0.104689	-0.874401	0.210037	0.389126	0.513134	0.967633	-1.14279	0.105517	-0.34669	1.50416	-1.99377	-1.2408	1.26675
p489	0.77153	0.607863	-1.2115	-2.15239	-0.610664	0.903902	0.114673	-0.78892	-0.349096	0.332652	1.41902	0.10168	-0.491806	-0.244198	1.59726		p489	1.02161	0.562073	-1.4378	-0.580247	-0.932346	0.411065	-0.856489	0.178767	-0.567456	0.426896	1.54494	0.98477	0.843972	0.335881	-1.93564		p487	0.292805	2.49242	0.0134028	-1.81024	0.363717	-0.162972	-0.624642	0.935007	-0.64909	0.341717	0.611384	-1.35022	-0.367179	0.210079	-0.296183
p490	0.745126	1.1014	0.365494	-1.89098	-0.877472	1.19258	0.539956	-1.8795	-0.057383	-0.660147	0.266299	1.13488	-0.641741	0.527588	0.133895		p490	0.897576	1.07324	-0.0309945	-0.851973	-0.598888	1.30232	0.0674689	-2.29551	-0.987794	0.835031	-0.54889	0.274068	0.458542	1.10983	-0.704037		p488	1.35813	-0.260575	0.000922945	1.96753	0.333938	0.851397	-0.800331	-0.436543	1.04215	-0.199468	-0.681128	-1.21148	-1.21958	0.556649	-1.30161
p491	1.11788	-0.133956	0.428929	-0.20917	-1.72665	0.0408783	1.72411	0.161533	1.07216	0.280426	-1.56956	-0.552798	0.73175	0.0445483	-1.41008		p491	0.226182	0.33717	-0.495875	-0.440938	-0.439406	-1.29893	2.10164	1.04336	1.51396	-0.0499169	-1.52696	-0.638649	-0.894222	0.373877	0.188714		p489	0.346852	-0.288706	-0.425274	-0.101562	-0.571491	0.477374	-2.4647	-0.433715	1.61603	1.10515	0.35554	0.158038	-0.578376	1.43807	-0.633224
p493	0.594088	0.585364	0.474193	0.552526	0.377487	0.977834	-0.164901	0.343857	-0.00568842	-2.41398	-0.0897502	0.838107	0.12249	0.0390334	-2.23066		p493	-0.618503	1.04953	0.960426	-1.23747	0.802081	1.19436	-1.31977	0.800251	-0.110903	0.0282067	-1.34502	-0.447745	0.255504	-1.33253	1.32158		p490	0.690736	-1.6868	0.489904	0.144395	0.733714	0.206593	-1.41881	-0.424938	1.13196	0.936787	0.693619	0.443902	-2.14017	0.419649	-0.220546
p494	-0.455452	-1.79919	-0.457188	-0.0797628	1.6659	1.14694	-1.52802	0.318671	-1.05064	-0.261471	1.14234	0.0653266	0.496622	-0.221806	1.01771		p494	-0.599462	-0.182046	-0.294632	-1.7592	1.07713	1.10956	-0.542633	-0.0308288	-0.400017	1.23338	0.981282	1.12876	-1.94705	0.0658018	0.159947		p491	-0.794726	-1.86723	0.057044	-0.939359	1.07773	-0.161856	1.29668	1.84115	-0.302113	0.524417	-0.157526	0.27297	-0.356344	-1.25146	0.760626
p495	0.0601974	-1.82024	-0.490432	-0.174079	1.47979	0.863658	-1.62797	1.58803	-0.76547	-0.576107	1.02881	-0.225227	-0.0557726	0.45456	0.260252		p495	0.356217	0.261318	-0.0562964	-1.54419	1.37094	1.10879	-0.391408	0.103467	-0.30829	0.502947	0.555538	0.536516	-2.57228	0.57701	-0.500286		p493	-1.56219	1.4339	-0.0179361	0.695455	0.512693	0.208993	0.95053	-0.664498	-1.75473	0.514485	0.701178	-0.249099	-0.245049	-1.54117	1.01744
p496	0.558403	-1.75806	-0.372074	0.172047	1.33876	0.689816	-1.79137	1.02417	-0.586421	-1.29547	0.9671	-0.220655	-0.00534341	0.838469	0.440634		p496	1.1952	0.478893	-0.0562619	-1.88957	1.11548	1.04769	-0.717795	-0.160911	-0.515132	0.757135	0.607137	0.695195	-1.91997	0.0724185	-0.709512		p494	-0.432726	-0.145548	0.272677	0.505122	0.707806	0.00452789	-0.336412	-3.16461	-0.0795816	0.700026	0.455071	-0.596728	0.962126	0.881267	0.266979
p498	-0.733464	-0.196743	-1.73683	-0.390744	2.09084	0.378785	-0.463349	0.996814	-0.156309	0.783868	1.50983	-0.950291	-0.256778	-0.0773495	-0.798276		p498	-0.837334	0.0142201	0.0120555	-0.0621763	1.86333	1.08918	-1.63432	-0.37252	-1.15087	1.39754	0.15631	0.904909	-0.956003	-0.804486	0.380171		p495	0.982868	0.875345	0.714819	0.665908	0.306569	-0.868455	-1.66885	-1.57703	-0.491962	1.28416	0.369263	-0.718319	0.734289	0.676834	-1.28544
p499	0.727307	-0.69407	0.365816	0.292887	2.17287	-0.0714393	0.390838	-1.68994	-0.31556	-0.669756	-1.56304	0.951633	0.850844	-0.632823	-0.115573		p499	0.139409	-0.780719	-0.915867	1.92764	-0.137835	-0.627984	0.828158	-0.178264	0.211257	-0.0900376	-0.311892	-0.175829	1.93548	0.111934	-1.93544		p496	1.64217	0.994116	0.534266	-0.780326	0.0572492	-0.701184	-0.74744	-1.4568	-1.19981	1.35544	-0.13258	-0.42219	0.550539	1.25377	-0.947212
p501	1.28665	0.856197	0.715871	-0.365365	-1.30777	-0.872278	1.26519	0.451991	0.88544	0.584172	-1.43706	-0.340209	-0.39745	0.42058	-1.74595		p501	0.78576	-0.585658	-0.575413	0.0496597	-1.32448	-1.13653	0.514242	1.82584	1.01763	-0.436809	-1.48584	-0.861077	0.765765	1.0793	0.367613		p498	-0.865296	-0.55344	0.452431	-0.228372	0.811625	0.88244	-1.26267	0.72518	-0.17269	2.0874	-0.190433	0.832721	0.250387	-1.14326	-1.62603
p502	0.178457	-0.329913	0.0882775	0.132213	0.0548558	0.13019	-0.171117	1.36902	0.543807	-3.35103	0.298605	0.153353	0.285848	0.293	0.324432		p502	0.320961	-0.402534	0.84956	1.43215	-0.231584	0.745844	-2.29075	0.86955	-0.641368	-1.09303	-0.0361307	-0.556732	1.35752	0.355994	-0.679462		p499	-0.579319	1.31253	-0.34411	0.52511	0.995668	-1.01239	1.87782	-1.09383	0.51692	-1.32298	-0.217564	-1.49299	-0.142102	0.580879	0.396349
p503	0.695887	0.0707209	-2.37944	0.665134	0.779824	0.135294	-2.30159	0.509305	-0.360699	0.433661	0.167783	0.544315	0.722034	0.0915308	0.226235		p503	0.97132	0.61451	0.529905	-1.27574	-1.30829	0.532264	-1.38811	0.662847	0.215237	1.16091	0.465165	0.948845	-1.2143	0.544219	-1.45878		p501	0.935561	-0.141305	0.394752	0.871604	0.0635796	-0.123455	0.502345	0.804215	1.93977	-0.54832	-1.01706	-0.269524	-1.87616	-1.6049	0.0689067
p504	-1.14183	0.496231	-1.1671	-0.897824	-1.0075	-1.12455	1.00397	-0.716545	0.858247	1.05372	-0.941844	1.51165	0.741035	0.554424	0.777909		p504	-0.539924	1.34414	-0.633412	-0.466446	1.22599	-0.537525	-0.560767	-0.445631	-0.526667	-0.641664	-0.562161	-0.602385	2.4671	-0.599511	1.07885		p502	-0.823867	0.648334	-0.869621	1.69067	-0.0638273	-0.554126	1.16799	0.753979	1.19384	-1.17169	-0.384267	-1.33459	0.638919	0.422965	-1.31471
p506	0.677783	-0.848337	-0.361084	0.249348	0.714722	0.675541	-0.884554	0.69784	0.0377558	-2.94315	0.752011	-0.0331191	-0.0808953	0.320204	1.02593		p506	0.888295	-0.241719	0.103882	-0.236273	1.11239	1.57805	-2.45014	-0.0606102	-0.844785	-0.12495	1.0901	0.603577	-0.451884	-0.0364397	-0.929493		p503	0.229311	-1.45765	0.815959	0.528718	0.357086	0.707154	-1.68489	-1.37492	0.531668	0.633796	0.435558	-1.63572	0.570444	1.28123	0.0622578
p507	-0.152613	0.656222	-0.270631	-3.34019	-0.126989	-0.096057	0.586729	0.144305	0.432158	1.18286	0.500704	0.252082	0.0111585	0.132298	0.0879676		p507	-0.8092	0.325373	-2.32337	-1.13699	1.64734	-0.15829	-0.529376	0.347786	-0.255247	0.751821	1.15939	0.953254	-0.516282	0.507348	0.0364461		p504	0.994656	-0.557259	1.27736	-0.554544	-0.85846	1.14068	-0.769193	-0.480101	-0.75174	-0.614381	-0.775643	1.30229	-0.530129	1.94608	-0.769608
p508	-0.028854	0.00534284	-0.35534	-0.934415	-0.450939	-1.12513	0.727044	0.519162	0.517124	2.52294	1.25083	-1.35086	-0.536831	-0.63819	-0.121884		p508	0.244826	-0.390244	-1.38211	0.0328319	0.804504	0.367708	-1.29523	-0.552368	-1.07458	0.857121	1.79098	1.32892	-1.07251	0.891238	-0.551091		p506	1.73572	-0.756165	0.46139	1.32948	-0.338892	0.594308	-0.810393	-1.18079	0.0755716	0.528989	-0.753478	-1.92193	0.2769	1.08816	-0.328878
p510	-1.50562	1.06187	1.7029	0.670416	-0.320707	-0.513464	1.07056	0.280235	0.547366	-1.43649	0.179955	-1.79727	0.142891	-0.129663	0.0470212		p510	-0.766944	0.568306	0.176663	-1.15021	-0.119253	-1.47742	1.65534	0.342466	1.02367	0.850275	-0.216325	0.421155	-1.63618	1.1527	-0.824237		p507	0.422447	0.796271	0.288537	-1.2334	-1.53799	0.478838	0.429182	-1.1588	-1.43103	1.1725	0.89773	0.684507	0.68923	-1.28947	0.791451
p511	1.09098	-0.453882	-0.410274	-0.484105	-0.0402676	1.46232	-0.999452	0.0642051	-0.722963	-0.690756	-0.789945	0.923352	-0.164041	-1.09799	2.31282		p511	0.151713	-0.54998	-0.871554	-0.0852271	0.609071	2.5219	-1.32818	-0.775411	-1.16198	0.22835	0.0214613	0.14299	1.51152	-0.114006	-0.300675		p508	-1.4467	-0.0462082	-1.32731	2.73785	-0.87313	0.0623612	0.017255	0.109444	0.706391	-0.930922	0.583355	0.0449786	0.328165	0.179443	-0.144973
p512	0.468085	1.09048	1.57227	0.502931	-1.10802	-0.693235	1.55788	-0.831153	0.874245	0.549185	-0.881224	-0.941386	-0.0311694	-0.914487	-1.2144		p512	0.165685	-0.105269	-0.0527527	0.222276	-1.57951	-1.04114	1.59305	0.814365	1.12805	0.411982	-2.0843	-0.49127	0.86865	-0.334631	0.48482		p510	-1.1347	0.853211	-0.621651	-1.40517	0.740331	0.0221397	0.779766	1.39713	-0.112248	-0.669933	0.744108	-0.0272289	1.59089	-1.64516	-0.511477
p513	-2.17996	0.232875	0.902606	-0.522704	-0.349432	-0.362041	0.848513	-0.850069	0.330088	1.69356	-0.982353	0.622888	1.28518	-0.654092	-0.0150521		p513	-1.49425	-1.00826	-0.792479	0.802061	-1.00233	-1.04919	1.78541	0.00938809	0.934072	-0.0059177	-0.378869	-0.159464	0.825021	1.5693	-0.0344855		p511	1.56232	-0.424635	-0.0619938	1.84944	-1.08862	0.679536	-0.738584	-1.84359	0.535971	-0.203017	0.0540284	-1.05611	-0.365881	0.847639	0.253493
p516	0.301721	-0.585499	-0.302866	0.562623	0.447873	0.687074	-0.516839	1.02709	0.257006	-3.17514	0.666022	-0.151296	-0.111217	0.184391	0.709056		p516	0.50156	0.0727497	0.143511	-0.121262	0.748196	1.00597	-0.324629	0.280048	-0.0387601	0.00824033	0.863553	0.513661	-3.29694	-0.114874	-0.241023		p512	-1.22356	-1.27206	-0.414622	-0.828208	0.0667257	0.707538	1.08584	0.939253	1.18319	0.279976	-0.622089	1.06281	0.245573	-1.96034	0.74997
p518	1.14796	1.63624	1.44746	-0.299345	-1.23371	-0.183448	0.222273	-0.523612	-0.0963887	0.757955	-1.55982	0.668481	-0.243672	-0.198111	-1.54226		p518	1.33908	0.834672	0.294423	0.63588	-1.58066	-1.37013	0.898723	0.298012	0.531027	-0.0222335	-2.0052	-0.745528	-0.345195	0.577526	0.659612		p513	-2.151	-0.50342	-0.632698	0.443448	0.783194	-0.64702	0.511746	-0.260962	1.15501	-1.65806	1.25774	0.379114	1.15655	0.067027	0.099336
p519	0.703279	0.823508	0.471272	-0.676217	-0.756048	-0.100318	1.03578	-1.16719	0.441081	2.43006	-0.275439	-0.406833	-0.438617	-0.581004	-1.50331		p519	0.792392	-0.54424	0.280514	1.4835	-1.90483	-0.569948	0.482398	0.0986065	0.173547	-0.103697	-1.64126	-0.706472	0.276979	0.0699228	1.81259		p514	0.444026	0.795474	-0.545995	-0.620812	1.98355	-0.588757	1.10344	-0.765944	-1.62966	-1.06735	0.458915	1.28629	0.0758557	-0.854199	-0.0748334
p521	-1.68924	0.809233	0.73805	-1.05267	0.371437	-0.39674	0.251385	1.42978	0.528371	0.851436	0.51298	-1.42689	-1.37479	0.979609	-0.53196		p521	-1.53228	-0.151087	-0.0373674	0.275606	1.37373	0.175242	1.97713	-0.460763	1.06734	-1.07018	-0.585478	-0.830503	-1.13161	-0.0260872	0.956306		p516	1.09673	0.944125	0.470494	1.43066	-1.00847	0.00508341	-0.236716	-1.81876	0.842813	-0.155785	-0.589271	-1.47596	0.947491	0.479592	-0.932023
p522	0.993884	-0.684289	-0.163435	0.0184983	1.03011	0.665929	-1.25347	1.01814	-0.419091	0.0413098	1.09051	-2.09477	-0.956564	-0.503766	1.217		p522	0.390562	-1.89314	-0.449094	1.44829	0.529833	2.00417	-1.4699	-0.0127502	-0.804445	-0.473947	0.760914	0.184508	-0.0174298	-0.0717193	-0.125847		p518	1.32898	-0.572944	1.65383	-0.75984	-0.0197448	-0.602916	0.380636	1.36088	-0.97529	0.0379626	0.050225	0.662668	-1.84257	-1.12445	0.422578
p524	0.432595	-0.0864243	-0.0273138	0.585473	-2.28146	0.33126	-0.111134	0.535261	0.0996835	-2.39475	0.977774	0.700773	0.684124	0.145214	0.408925		p524	0.207119	0.832534	0.240199	-0.0291305	-0.461929	-0.484534	0.553292	0.456575	0.480936	0.130605	0.511513	0.331403	0.516365	0.08391	-3.36886		p519	-1.06786	0.283483	0.116702	-1.93518	0.571841	0.846407	-0.105219	0.611115	-0.875651	0.888408	0.0359103	1.67872	-1.3437	-0.679631	0.974659
p525	0.213904	-1.97868	0.173117	0.908325	0.482193	0.6442	-1.80264	0.797174	0.13667	-1.75624	0.846994	-0.103421	0.639898	0.18467	0.613841		p525	-0.704272	-0.612699	0.250584	0.368264	2.03338	0.0740211	-1.05757	0.703037	-0.176841	-0.491263	1.20117	0.46923	0.712686	-0.714725	-2.055		p521	-0.241994	0.565851	-1.14881	0.41042	0.642043	-0.140157	-0.321432	0.883053	0.319375	-0.409099	-1.30383	1.61311	1.70951	-1.26601	-1.31203
p526	-1.7307	0.607139	1.13235	0.685662	0.509018	-1.24826	0.488394	0.695304	0.301187	1.68527	-0.228429	-1.66277	-0.208279	-0.396655	-0.629223		p526	-0.188677	0.466334	-0.0540033	-0.708659	-0.21444	-0.674307	2.12795	0.614381	1.40473	-0.308012	-0.442146	-0.358448	-2.26796	0.544298	0.0589661		p522	0.790258	-0.0603752	-1.1064	2.55352	0.160652	0.526472	-1.18445	-0.205187	1.0844	-0.148193	-0.274424	-1.05586	-0.270693	0.333431	-1.14315
p527	0.871027	-1.45079	-1.34824	0.424106	-1.18011	0.994583	-1.29766	0.502726	-0.0615294	-1.2573	0.967673	0.453975	0.567899	0.655674	1.15797		p527	0.777479	0.316705	0.340918	0.423554	-1.53695	0.96858	-1.61093	0.59705	0.17631	0.618879	0.76438	0.691963	-1.44984	0.598341	-1.67644		p524	0.436588	0.575823	0.618453	-1.47083	-1.80886	0.35692	0.469724	-1.38804	0.748863	0.46422	0.896981	-1.65857	0.491934	0.565389	0.701399
p528	-0.726851	-0.835505	-0.355791	-0.908806	1.94025	-1.30034	0.0252162	0.119769	-0.0655449	-0.69854	0.72463	-0.271318	-0.134121	0.206828	2.28012		p528	0.819293	-0.323263	-1.2271	-0.382813	2.12908	0.990154	-0.217949	-1.42194	-0.788808	-0.182442	1.16385	0.525929	-0.520653	0.516055	-1.0794		p525	-0.318366	-1.54501	0.569954	0.853773	0.408371	0.848668	0.638921	0.247649	1.25017	0.177866	0.554023	-2.22882	0.434429	-1.30237	-0.589253
p529	-0.152469	-1.64435	1.54609	-0.0473406	-0.304536	0.557821	0.223782	-0.0220786	-0.0499514	2.3307	-0.348955	-1.63965	-0.239998	-0.329688	0.120627		p529	0.0251006	0.169244	0.419293	-0.125859	-0.705994	-0.720617	2.07323	0.872496	1.30905	0.674338	-0.659977	0.121537	-1.907	-1.12823	-0.41661		p526	-1.85749	-0.856512	-0.363719	-1.63479	0.493356	-0.30424	1.01083	2.16964	0.0873246	-0.0493906	0.191573	0.796022	0.492893	-0.0265783	-0.148926
p530	-0.631589	-0.471247	1.53689	0.0110119	-0.261815	-0.238642	0.476735	0.118299	0.0909354	2.60237	-0.957378	-1.58776	-0.473963	0.19674	-0.410591		p530	-1.85577	2.21503	-0.0378234	0.83307	-0.0522706	-0.898125	1.3117	-0.185881	0.301606	0.608364	-1.03485	-0.0750072	-0.715691	-0.563669	0.149314		p527	0.589831	-0.0569352	0.436344	0.342906	-2.55438	0.539697	-0.163892	-2.11289	0.528879	0.509191	0.475817	-0.317711	0.374583	0.836364	0.572202
p532	0.839012	0.503036	1.6022	0.0415736	-1.4171	0.334166	0.812939	-0.888605	0.198521	0.376661	-1.70212	0.517684	0.88471	-0.520268	-1.58241		p532	1.20458	0.592789	0.113628	0.222139	-0.525936	-1.37034	1.47983	0.481804	0.913357	0.456139	-1.76717	-0.383606	-1.74614	-0.103362	0.432291		p528	0.729936	0.361398	-0.00246548	-2.14383	0.199835	-2.51395	0.0378145	0.426712	0.274948	0.43353	0.054225	0.33303	0.334356	1.29444	0.180022
p533	-1.60626	-0.0148856	0.752454	1.15197	0.812307	0.815396	-1.58075	0.879215	0.266788	-1.53777	0.202383	0.263168	0.504934	0.471748	-1.38069		p533	0.371829	0.409224	1.31307	-1.09074	0.744135	1.26011	-1.18491	-1.06996	-1.15086	0.614055	-1.1863	0.353963	-1.03926	0.377722	1.27792		p529	-1.31963	-2.56069	-0.139023	-0.284219	-0.0757242	0.332198	1.42315	0.552283	-0.262162	-0.104018	0.199589	0.18087	-0.264301	0.816022	1.50565
p534	0.791843	1.47963	0.314449	0.334614	0.196852	0.797176	-0.236273	-0.916499	-0.528719	0.364021	-2.15436	1.36834	0.171822	-1.48219	-0.500695		p534	-1.40169	1.53967	-0.550793	-1.24085	1.79376	0.0466243	-0.967119	1.30459	0.0284434	-0.227696	-0.945864	-0.526214	0.505888	0.694018	-0.0527608		p530	-0.655228	-2.46536	-0.38897	-0.54217	0.122437	-0.0310091	1.71419	0.847766	-0.600637	-0.46529	0.289546	-0.0507291	-0.0737756	0.973612	1.32563
p535	-2.40497	0.292111	0.729682	0.593356	-2.21451	-0.0508761	0.989704	0.347777	0.842839	0.702904	-0.0102045	0.150706	0.066591	-0.0759183	0.0408186		p535	-3.01695	-0.424529	0.401918	0.888176	0.107578	-0.290366	0.886268	0.383201	0.68198	-0.464427	0.512411	0.152748	1.12359	-0.653465	-0.288123		p532	-1.53182	-1.5169	0.87608	-0.51381	0.714338	1.08226	0.422702	1.73441	-0.9386	0.73119	-0.756941	0.0865595	0.192325	-1.08157	0.499767
p536	-0.875647	-1.26001	1.33047	0.263584	0.650437	0.324096	-0.178941	0.472673	-0.147877	2.07131	0.235161	-2.08089	-0.261595	-0.0377714	-0.505004		p536	-2.73433	-1.00969	0.339033	1.37311	-0.0226358	-0.30804	1.19942	0.760823	0.81	0.165356	0.0855987	0.142937	-0.819634	0.0704698	-0.0524203		p533	-1.52796	0.677958	0.743359	0.63669	0.96156	0.932941	0.644112	0.760336	-1.57248	0.318395	-0.0948811	0.50793	0.0473262	-1.44692	-1.58836
p538	1.50177	1.17498	-0.00616297	-0.693566	1.49292	-0.0345858	0.942539	-0.440864	0.355729	0.287383	-2.03514	-0.418507	-1.23842	-0.203014	-0.685072		p538	0.945812	0.168006	-0.996008	-1.48413	0.840374	1.18461	2.02591	-0.491079	0.918663	-0.73445	-0.967666	-0.826265	0.146067	-0.102767	-0.627074		p534	-0.216541	1.2733	-0.228602	0.491967	-0.118712	-0.358893	0.738969	-1.5517	-0.679293	-0.782828	1.21341	-1.32457	0.838852	-1.00557	1.71021
p540	0.639691	0.387545	0.879811	0.69111	-1.24736	1.12248	-1.37931	0.573673	-0.0570508	-1.334	0.907865	0.508996	-1.43985	0.914831	-1.16843		p540	0.600365	1.13309	0.556734	-1.48493	0.647954	0.478741	-1.59853	0.26719	-0.17885	0.91891	-1.60021	0.601587	-1.42283	0.821006	0.259781		p535	-1.93507	1.04228	0.0748117	-1.76375	0.618574	0.0606491	0.976927	0.67637	0.541873	0.0942164	0.211535	0.282701	0.603081	-1.8289	0.344702
p542	-0.953887	-0.79877	0.0393366	-0.388996	2.36613	-1.13728	0.332329	0.590353	0.183478	1.83259	-0.097845	-1.11692	-0.396941	-0.365849	-0.0877343		p542	-1.38927	-0.98522	-1.34276	1.51691	1.43242	0.366262	0.383425	-0.00527118	0.0558879	-1.34523	0.414833	-0.427833	1.54594	0.0901583	-0.310252		p536	-1.8177	-1.15004	-0.830746	0.084978	-0.199063	-0.447584	2.15322	0.583083	-0.413289	-0.490994	0.369913	0.216339	-0.326047	0.82889	1.43904
p543	-0.541623	0.621724	0.746623	-0.584834	-2.19406	-0.447072	1.20297	-0.228479	0.769285	1.35593	-0.567697	0.936769	0.32131	0.0814075	-1.47225		p543	-0.371158	0.273638	-0.132568	0.101507	-0.949597	-1.74322	2.10092	-0.0312211	1.22612	0.146391	-1.2193	-0.388451	-0.7688	1.11168	0.644057		p538	-0.342819	-0.670607	-0.366921	0.538191	0.634774	-0.723014	1.17198	1.89593	0.0253897	0.0809833	-2.36099	0.0601471	0.0568615	0.873649	-0.873558
p544	-0.364343	-0.094369	2.1642	0.720567	0.00154101	0.102087	0.550435	0.545712	0.274364	0.572088	-1.41457	-2.17195	-0.959369	0.0283104	0.0453013		p544	-0.878439	1.88034	1.16142	-1.05254	0.329053	0.185273	1.44506	-0.562039	0.445156	-0.0153858	-1.32316	-0.553447	-1.46172	0.529576	-0.129148		p540	0.386165	0.341568	0.425002	-1.48757	0.726002	0.178283	0.519358	0.767801	-1.69956	1.14749	0.948338	0.402791	-1.46133	-1.54771	0.353371
p546	0.276931	0.946424	0.0649537	-0.11436	1.00754	0.921173	-0.493024	-0.162482	-0.527892	-0.0879886	-2.18137	0.97434	0.0591658	-1.86584	1.18243		p546	-1.61513	0.697648	-1.0091	-0.836738	2.55304	0.84828	-0.771874	0.410546	-0.343516	-0.308282	0.339861	0.012698	0.162488	0.570116	-0.710031		p542	-0.265952	1.24931	-1.95617	1.88292	0.487329	-0.543752	0.778275	0.645964	0.243462	-0.85063	-0.972198	-0.286468	0.749253	-0.136501	-1.02484
p548	-1.15731	0.0152956	0.759225	0.363189	1.44794	-0.59241	-0.65501	1.19559	-0.157927	1.24547	0.846716	-2.22216	-0.295494	-0.315417	-0.477702		p548	-1.0038	-1.02972	-0.622585	0.336331	-0.068142	-0.259587	1.9035	0.72222	1.29041	-1.09073	0.820548	-0.0750064	-1.55319	1.04628	-0.416527		p543	-0.736722	-1.6003	-0.0109112	-2.47294	0.148479	0.189802	0.941839	0.850123	0.31338	0.188212	0.446216	1.51259	-0.421815	0.551505	0.100545
p550	0.0393758	-0.0245041	1.04703	-0.0510051	-1.04462	-0.199012	1.35884	-0.516841	0.810607	0.788515	-1.86665	1.22211	0.415037	-0.19334	-1.78554		p550	-0.761793	0.55116	-0.2461	1.30522	-1.24949	-0.736792	1.64194	0.569729	1.0804	-0.165567	-2.00196	-0.861886	0.423985	0.215859	0.2353		p544	-0.629671	-2.38128	-0.0726555	-0.966591	0.358026	-0.144054	1.21507	0.746937	-0.862779	-0.396478	0.661859	-0.0799924	-0.0186151	1.00155	1.56867
p551	-0.0725767	-0.0717142	2.19526	-1.06664	1.1853	0.338725	-0.218206	-0.949628	-0.626987	-0.500693	-0.492768	0.0506726	-1.31387	1.709	-0.165878		p551	-0.912741	2.36577	0.660736	-0.616907	0.853471	-0.208663	-0.312474	-0.929946	-0.672935	0.982323	-0.324323	0.478556	-1.66379	0.626404	-0.325483		p546	0.167001	1.52161	-0.481453	0.932792	0.00126327	-0.482301	0.365823	-1.495	-0.770013	-0.804391	0.869557	-1.72233	1.07885	-0.454422	1.273
p552	1.11593	-1.33663	-1.2303	-0.936194	-1.05598	1.10645	-1.17786	0.731718	0.145187	-1.13601	0.878117	0.606507	0.502714	0.800574	0.985776		p552	0.572474	0.393486	0.480675	0.56647	0.694147	1.01754	-1.60615	-1.47096	-1.56611	0.318166	0.71473	0.537733	0.60856	0.415036	-1.67581		p548	-1.49215	-0.0193617	-1.43979	0.325608	0.926682	-0.386416	0.957166	1.67184	0.571174	-0.418307	0.113048	0.573668	0.869891	-1.73352	-0.519524
p554	0.956221	-1.87082	-0.859986	-0.460552	0.175813	-1.042	-0.0700421	-0.928751	-0.397352	1.91873	-0.243997	0.116058	1.05605	0.46486	1.18577		p554	-2.28028	-0.717533	0.61164	1.44867	0.929115	-0.376968	-1.69978	0.881824	-0.307024	0.272994	0.501771	0.386683	0.698114	-0.279659	-0.0695727		p550	-1.63082	0.836815	-0.139527	-1.26152	0.600136	0.742531	1.76079	0.994925	-0.38041	0.270935	0.0594262	-0.0243359	-0.337631	-1.88128	0.389965
p555	-0.681725	-0.894296	-0.0533859	-0.536287	1.72989	-0.0775251	-1.01932	1.49783	-0.251623	-0.738492	1.10561	-1.64737	-0.185316	0.717874	1.03412		p555	-1.4022	-2.04434	-0.441459	0.933564	1.85508	1.0345	-0.528257	-0.221101	-0.539118	-0.586673	0.874653	0.168589	0.661535	0.283533	-0.0483052		p551	0.508864	-0.771711	0.0352507	-1.78509	0.183782	-0.26976	1.2364	0.547146	-1.40516	0.249681	0.417175	-1.07217	-0.729869	1.26472	1.59075
p556	0.242702	-2.44501	-0.463648	0.122137	0.762827	0.360875	-1.16863	0.879818	-0.590256	-0.448707	1.20426	0.0944928	1.29621	0.844723	-0.691795		p556	0.816774	-2.45283	0.432589	-0.13728	0.462213	0.543529	-0.348336	-0.180229	-0.411304	1.66402	0.269607	1.11558	-1.07201	0.279896	-0.982223		p552	0.641611	-1.82723	0.541277	0.825523	0.276602	0.808946	0.312877	0.188751	0.868282	0.13448	0.370869	-2.00981	-1.7974	0.40294	0.262282
p558	-0.258708	-1.8568	-0.656622	-0.0485725	1.78797	0.943009	-0.353418	1.95103	0.135818	0.426256	-0.330587	-0.608611	-1.01618	-0.45435	0.339761		p558	-0.695002	-1.20153	-1.26707	1.16594	0.237915	0.542791	0.388228	2.15397	1.09398	-1.20749	0.0251799	-0.584557	0.525387	-0.57988	-0.597863		p554	-0.532162	0.701491	-1.30389	0.619005	-0.633152	1.15666	1.10913	-0.378653	1.24378	-1.81925	-0.971607	-0.252158	0.585759	1.16189	-0.686836
p559	-0.295109	-0.661609	-0.341603	-0.259575	-1.43266	-0.0777397	-0.305674	1.88772	0.587457	-0.59481	1.33301	-1.37889	-0.736196	0.954632	1.32105		p559	0.708414	0.651963	-0.257644	-0.400373	1.53616	0.865423	-1.14966	-0.833938	-1.13631	-0.936371	0.871516	0.036417	-1.61506	0.1948	1.46467		p555	-1.16424	1.40827	-1.6118	1.88962	0.536457	-0.35447	-0.618989	0.526099	0.294252	0.945198	-0.766174	-0.559691	0.145312	0.469343	-1.13918
p560	0.625713	-1.37387	-0.213609	1.13104	0.467201	0.654369	-2.21896	1.15157	-1.35318	-0.0897211	-0.047317	-0.20751	0.280736	-0.0451907	1.23873		p560	0.421323	0.598614	-0.169513	0.335811	1.41247	0.69102	-1.81356	-0.52241	-1.43933	-0.341602	1.24135	0.455231	0.429228	0.428683	-1.7273		p556	-1.87293	-2.20375	0.619978	-0.251158	0.80493	0.734889	-0.108601	1.23933	-0.029902	0.971832	0.0716189	0.859909	0.11773	-0.0937092	-0.860159
p561	-0.0633386	-1.2618	-0.397327	0.596074	0.266548	-0.0444225	-2.04049	1.5245	-1.01291	0.0746971	-0.230525	-0.161171	0.500029	0.277212	1.97292		p561	0.139093	0.386354	0.17989	-0.371894	1.48627	0.660284	-1.8177	-1.18029	-1.72694	-0.235137	1.60036	0.708207	0.325115	0.147709	-0.301316		p558	0.746093	-3.03574	0.0366875	1.09698	0.23352	-0.0209712	0.00826215	0.276493	0.691685	0.269513	-0.667385	-0.152167	0.355003	-0.849745	1.01177
p562	1.37354	-2.14103	-0.317702	0.956082	0.429569	0.556162	-1.63411	1.03996	-0.774988	-0.329285	0.408488	-0.205465	-0.292236	-0.179371	1.11038		p562	1.62729	-1.4822	0.140251	-0.16213	1.03377	0.721068	-1.53199	-0.46118	-1.19691	-0.129039	1.3896	0.649554	0.533608	-0.224121	-0.907558		p559	1.70117	1.31018	-0.698248	0.0764942	-1.47489	-0.620476	-0.757504	-0.842427	-0.0812843	1.53879	-1.18113	0.886694	0.135965	0.4922	-0.485524
p563	0.450609	-0.979432	-0.595993	1.02919	-0.546265	0.0121225	-2.26632	1.14562	-1.32903	0.216733	-0.167797	0.453989	1.06948	0.33578	1.17131		p563	1.212	0.560051	0.116076	-0.538432	1.16388	0.102459	-2.22222	-0.383672	-1.68405	0.251676	0.755822	0.507013	0.167459	0.92	-0.928059		p560	1.61389	0.936997	-0.305866	1.31293	-0.383777	0.0380983	-0.677702	-0.938707	0.174518	0.0294541	-0.820932	-1.90299	0.686928	1.21043	-0.973271
p567	0.545035	-2.44517	-0.238875	0.321083	0.623984	0.625387	-0.139629	0.693596	0.193155	-2.19067	0.59512	0.297363	-0.0508168	0.187482	0.982959		p567	0.555698	0.206508	0.18155	-2.23149	0.818983	0.977875	-2.36671	0.152186	-0.387669	0.191221	0.825036	0.559351	0.37169	0.239324	-0.093552		p561	1.1995	0.789328	-0.260149	0.943815	-0.815803	0.45722	-0.735295	-1.96811	0.241034	0.969415	-1.06328	-1.26854	0.887059	1.00901	-0.385208
p568	0.0990551	0.727716	0.969854	0.356625	-0.506779	-0.0696939	0.882161	-3.21915	0.56033	0.199407	0.193398	-0.351323	0.386432	0.273368	-0.501404		p568	0.3891	0.129652	0.151663	0.145827	-0.0792834	-3.42616	0.880471	-0.0541584	0.565873	0.514255	-0.335745	0.237957	-0.114515	0.463684	0.53138		p562	-0.146438	-0.655048	0.0847639	0.665264	-0.248752	0.478981	0.364051	-1.67539	0.664766	1.10308	-1.06337	-1.99875	0.581962	1.64494	0.199943
p569	0.620893	1.04588	0.508033	-1.12425	-1.24279	0.199042	1.03561	-0.92831	0.877663	1.11125	-1.17183	0.881444	0.613995	-1.25599	-1.17063		p569	0.178988	0.0150535	-0.0102673	0.756786	-1.79614	-1.84906	0.579649	0.406177	0.487106	0.425209	-1.87885	0.108634	1.04971	0.660836	0.866167		p563	2.11785	0.287249	-0.162011	0.261333	-1.26229	0.337425	0.0465906	-1.8516	0.63732	0.476429	-1.1155	-0.759982	0.877413	0.750907	-0.641133
p570	0.459804	0.29424	1.27789	-0.807261	-0.903975	-0.115544	1.80393	-0.249666	1.24001	0.47112	-2.06405	-0.0805421	0.206373	-0.883053	-0.649281		p570	0.329598	-0.715105	-0.53323	-0.42871	-0.43059	-0.889346	2.06382	0.871091	1.51533	-0.543912	-1.58142	-0.952383	0.342093	0.0601801	0.892589		p567	1.85222	-1.12558	0.253293	1.29255	-0.701002	0.693972	-0.752633	-1.32073	0.366558	0.635487	-0.34561	-1.32992	0.267541	1.04579	-0.831935
p571	0.55077	0.389109	1.76339	1.20872	1.29289	-0.284112	-0.352108	-0.496378	-0.552017	0.669036	-1.69296	-1.14917	0.414696	-1.18829	-0.573563		p571	-0.261615	-1.65236	-0.0797977	1.48343	-1.62524	-0.439848	0.669295	1.06264	0.751465	-0.107466	-1.0457	-0.478889	0.857127	1.32026	-0.453283		p568	-0.319211	-2.33295	0.225366	-2.32959	0.710191	0.0663494	0.372026	0.829049	0.441235	0.654857	0.671071	0.714319	0.0372111	0.0208197	0.239255
p572	0.124505	0.236809	0.0911869	0.813559	-0.694842	0.769588	-1.62637	0.556086	-1.01869	-1.45436	0.938607	0.19878	1.39695	1.08888	-1.42069		p572	0.696002	0.610289	1.4573	-0.942404	-1.00791	-0.612433	-0.737312	0.0485524	-0.500307	2.02542	-0.377122	1.17315	-1.17135	0.274084	-0.935962		p569	0.266421	-1.43495	0.180097	-1.43214	0.674883	-1.72203	0.489167	0.379783	0.439129	0.520152	1.37377	1.24089	-1.40692	0.313473	0.118266
p573	-0.656245	-0.872479	0.639698	-0.39679	-0.88411	-0.20554	0.697302	0.124588	0.258722	-0.437018	2.36635	-1.96442	0.107807	0.141547	1.08058		p573	-1.3826	0.750654	0.569505	-0.62263	-0.739624	-0.774902	1.57581	1.70048	1.46322	-0.324556	0.139767	-0.0948646	-0.38122	-1.16865	-0.710389		p570	1.04685	-0.104493	0.617522	-0.172897	1.70834	-0.54577	0.716699	1.20246	-0.445687	0.302606	-1.16306	0.170789	-1.6803	-1.67632	0.0232588
p574	-0.646331	-1.93191	0.735185	1.08413	-0.141631	0.570032	-1.46299	0.842482	-0.663025	-1.02954	1.23178	-0.37168	1.28329	0.327975	0.172222		p574	-2.26638	0.853795	1.55729	1.19207	0.119822	-0.711132	-1.29757	0.819599	-0.295623	-0.0229327	0.162168	0.0710716	0.861954	-0.574813	-0.469309		p571	-0.150341	-0.283355	-0.859996	0.69385	1.34687	-1.20702	0.991	-0.317645	1.3106	-1.13349	0.972838	-1.41623	0.0580759	-1.08981	1.08467
p575	-1.23832	1.84615	1.71135	0.013989	-1.42617	-0.28713	-0.0947217	-0.120238	-0.326752	1.43201	-0.984664	-0.21168	-0.32676	0.602664	-0.58973		p575	-1.73852	2.02788	-0.0406003	-1.19152	-0.0839754	-1.42333	-0.288408	0.342242	-0.159637	1.20959	0.170086	0.784424	-0.437093	0.935619	-0.106761		p572	-1.0132	-0.839025	1.76759	-1.63534	0.347215	0.858472	-0.786857	0.677203	-0.470801	1.58237	0.24596	0.786678	-0.0219109	-0.687634	-0.810721
p576	-1.23282	0.449676	-1.26038	-0.966674	-1.0863	-1.21397	-1.20802	1.10179	0.507282	0.773561	1.03225	0.767489	0.86749	0.942404	0.526225		p576	-0.979892	-1.07936	-1.05249	-0.922832	0.425174	-0.978029	-0.996077	1.09253	0.792884	0.860524	0.895461	0.877894	1.46923	0.637121	-1.04214		p573	-1.41234	0.0761747	0.0629727	-1.78812	0.947611	0.516872	0.382039	1.71359	1.16388	-0.591318	-0.330659	-0.463475	0.487562	-1.38041	0.615625
p577	0.413448	-3.24127	-0.0510386	-0.166216	0.163425	-0.240638	0.35496	1.29341	0.719867	0.112555	0.0821175	0.725376	-0.411757	-0.147248	0.393009		p577	-0.0738645	0.485502	0.742857	0.344827	-2.32468	0.585558	0.2211	1.02797	0.694866	-0.275083	0.700696	0.376561	-2.22965	-0.269795	-0.00686937		p574	-0.96948	-2.13349	0.513957	-0.70409	-0.038972	0.405392	1.61501	0.785938	0.226178	-0.451739	0.435934	-1.12855	-0.257778	0.101369	1.60032
p578	0.109453	0.913742	0.280398	0.151999	-1.57451	0.430527	1.36386	-0.370216	0.743103	0.556068	-2.23891	0.173803	0.500801	0.400179	-1.4403		p578	0.782736	0.207849	0.0641154	-1.34979	-0.614761	-1.13629	1.76327	0.876398	1.23362	-0.122511	-0.950206	-0.465492	-1.57223	0.541573	0.741728		p575	0.128723	-0.934983	-0.188743	-1.97365	-0.0760182	-0.676996	1.3525	0.590383	-1.06403	-0.385763	1.06135	0.340084	-0.662635	0.75772	1.73207
p579	0.522593	-1.72967	0.202233	0.671941	-1.44894	0.791395	-1.57085	0.89725	0.300065	-1.52899	0.820739	0.383468	0.457516	0.496189	0.735067		p579	0.78193	0.167927	0.344617	0.0594238	-0.0771172	0.52338	-0.272804	0.66765	0.283371	0.437811	0.74222	0.59718	-2.20695	0.440171	-2.48881		p576	-1.08663	0.504173	-1.27235	0.496545	-1.20854	-1.19038	0.913169	0.493822	1.45842	-1.01877	0.458522	0.981561	1.11024	-1.01575	0.375963
p583	-0.439709	-0.36441	0.420494	-1.49217	-1.77651	0.0826399	0.901712	-1.73881	-0.0323155	0.419364	0.390473	0.714608	0.371626	1.44395	1.09907		p583	0.38985	0.504834	-0.445166	-1.89703	-0.985354	-0.923488	1.50362	0.308536	0.840328	0.362378	0.779058	0.569633	-1.44484	1.13103	-0.693378		p577	0.032675	0.375673	0.547382	-0.0402232	-0.198853	0.0898392	1.59433	0.169505	0.179642	-3.16329	-0.294392	0.387826	-0.0685273	-0.345451	0.733868
p584	-0.860809	1.15621	1.02617	-0.572474	-2.49762	-0.649031	0.921591	-0.171962	0.545207	0.914188	-0.504582	0.635971	0.577761	0.348706	-0.869321		p584	-1.08729	1.04225	-0.0138182	-0.491282	-1.39298	-1.29504	1.71125	-0.015256	0.963004	0.79505	-0.815379	0.183144	-0.943874	1.33964	0.0205927		p578	-0.364895	-2.0403	0.52256	-1.42119	0.696381	-0.300675	1.02574	1.38835	-0.217415	0.65925	-0.482861	0.517628	-0.141668	-1.11218	1.27128
p585	-1.32961	0.787346	1.6453	-0.183871	-0.870346	0.182619	0.3138	-0.362567	0.0212376	1.99281	-0.685323	-0.711826	0.273104	0.524933	-1.59761		p585	-1.33726	2.14656	0.763411	-0.919403	-0.436503	-1.29807	0.772272	0.0921217	0.424635	1.10936	-0.418497	0.569451	-1.20244	0.257	-0.522637		p579	0.277992	0.177812	0.521916	-1.71401	-2.06295	0.822412	0.393402	0.276057	0.669859	0.763781	0.628094	-1.90781	0.444114	0.3911	0.318228
p586	-0.737786	-0.509324	0.400198	-1.53033	-0.262182	0.542012	-0.395437	-0.038305	-0.503769	2.89155	-0.44317	0.552269	-0.782204	0.171128	0.645352		p586	-1.75207	2.1961	0.799469	0.0100487	1.33335	0.489757	-1.27512	-0.403208	-1.04734	0.168691	0.194963	0.192471	-0.071111	-0.186673	-0.64933		p580	1.31452	1.01476	-0.207133	-0.999655	2.2747	0.0558269	0.36514	-1.3254	-0.352042	-1.40586	0.400267	-0.494332	0.107495	0.0358679	-0.784145
p587	0.922207	-1.1354	-0.896253	1.08207	-0.223762	0.0242203	-2.17311	1.06302	-0.39755	0.380317	0.507781	-0.0864899	1.39776	0.590218	-1.05502		p587	1.4551	-0.0849463	0.0728701	0.763391	-2.13997	-0.0400773	-1.47581	0.681995	-0.156251	1.10562	0.305568	0.806377	-0.670175	0.533471	-1.15717		p583	0.46515	-1.67124	-0.200003	-2.31063	-0.101008	-0.639097	0.0500315	1.73198	-0.0997059	0.594225	0.0971872	0.867553	0.604396	0.812292	-0.201134
p588	-0.0341087	0.596104	-0.665257	-0.859429	-0.00564477	-1.26799	1.18601	-0.670919	0.782923	2.48125	0.807379	-0.214937	-0.638708	-0.715791	-0.780879		p588	0.585106	0.00703194	-0.870599	-0.818273	1.50459	-0.54946	-1.12419	0.238567	-0.5851	1.07914	0.943696	1.02715	-2.12494	0.0794295	0.607851		p584	-0.494791	-0.948707	-0.101398	-2.82995	0.204479	-0.120606	0.853762	0.494795	0.416976	0.303836	0.886656	1.29557	0.81682	-0.158603	-0.618837
p589	-0.319781	0.575596	1.05866	0.0492751	0.149501	-0.153808	1.19622	-0.426622	0.69495	-0.83212	0.321416	-2.96732	-0.252928	0.117821	0.789138		p589	1.144	-0.140349	-1.08498	-0.401838	1.14938	-2.51159	1.29429	-0.924558	0.38817	0.516804	-0.28233	0.188418	-0.307482	0.678067	0.294003		p585	-0.098706	-2.13056	0.220714	-1.61868	-0.349668	-0.00887035	1.33733	0.355601	-0.693928	-0.026689	0.838526	0.445573	-0.241706	0.160899	1.81016
p590	0.902665	-1.70443	0.0967908	0.466638	-1.43621	0.977855	-1.55269	0.721556	0.151831	-1.51269	0.732674	0.328528	0.476487	0.616722	0.734282		p590	0.501473	0.0490607	0.457809	0.416338	-0.123126	1.09322	-3.27828	0.202024	-0.431811	0.228576	0.630835	0.441326	0.0837082	0.359298	-0.630454		p586	1.23721	0.752075	0.033977	-0.859809	-0.822185	-0.203469	0.870771	-0.377657	-1.60303	0.309743	0.270272	-1.38645	-1.00035	1.28385	1.49504
p591	-0.785058	-1.9039	-0.492	1.39956	1.38438	-0.677708	0.350306	1.70339	0.679202	0.395615	-0.436694	-1.03029	-0.098099	0.0375144	-0.526214		p591	-1.02753	0.406542	-1.25613	-0.11224	0.881421	-0.850294	1.47697	1.40189	1.34002	-1.32465	0.916107	-0.0342939	-0.558999	-0.477366	-0.781453		p587	-0.0628963	-1.08217	1.62488	0.0575466	-1.16067	0.508452	-1.14576	-1.73341	1.30508	0.93982	0.473433	0.208724	-0.111188	0.918486	-0.740324
p592	1.15664	0.948112	0.782663	0.66198	-1.84333	0.873331	-0.225005	-0.555494	-0.451624	-0.102017	-0.64191	0.479128	0.817816	0.246174	-2.14647		p592	0.976234	0.272458	0.593628	0.426943	-2.71342	-0.288143	0.693009	1.0424	0.73249	0.102511	-1.38666	-0.466207	-0.318189	0.705744	-0.372803		p588	0.428152	0.585287	0.691592	-1.52748	0.272786	0.87829	-1.7266	-1.45842	0.261409	0.86048	0.824365	0.865904	-1.50483	0.108256	0.440815
p593	-0.798539	1.03572	0.475421	-0.66831	-2.65327	-0.344376	1.19873	-0.249269	0.785049	1.03859	0.12383	0.398504	0.356794	0.250054	-0.948936		p593	-0.856468	0.364315	0.371965	-0.397964	-1.39497	-1.27076	1.55178	0.624255	1.05213	0.317175	-0.65018	-0.0752488	-1.30448	1.76938	-0.100926		p589	-0.544531	-2.63061	-0.407374	-0.720397	1.23043	-0.732352	0.222951	1.57213	0.0921295	0.620905	0.623479	0.742581	-0.0139147	0.281284	-0.336705
p594	0.391749	1.12934	1.34626	0.371976	-1.69316	-0.275806	0.800672	-0.745318	0.347409	1.12436	-1.14952	0.0925148	0.595919	-0.584415	-1.75198		p594	0.128081	0.040536	0.178269	1.04677	-2.53886	-0.780145	0.684036	0.473754	0.459134	-0.110287	-1.47886	-0.648798	1.01312	0.573113	0.960141		p590	0.76826	-0.0998128	0.525272	1.14501	-1.69237	1.06137	-0.0411389	-0.766416	1.44693	0.194665	0.238517	-2.21954	-0.264595	-0.100473	-0.195667
p595	0.178098	0.710688	0.508179	0.168432	-3.42954	0.0926686	0.518831	-0.0985666	0.344926	0.752046	-0.0401178	0.434072	0.29926	-0.0366095	-0.40237		p595	0.353249	0.362899	0.122712	0.877077	-1.6765	-1.41971	0.506611	0.791742	0.508421	-0.0528688	-1.95799	-0.757393	1.20182	0.0766637	1.06327		p591	-0.518632	0.00893981	-0.904202	-0.304624	0.128922	-1.00274	1.6729	1.86269	-0.182872	-0.82721	-0.217497	0.3756	1.60977	-1.39181	-0.309235
p596	0.2531	1.37576	0.474236	-1.32349	-1.42589	0.517895	0.940159	-0.728766	0.396663	1.5903	-0.77356	0.605014	-0.0551165	-0.218877	-1.62744		p596	1.00894	-0.77311	0.0694382	0.321923	-1.62767	-0.685538	0.91615	0.114405	0.464896	0.183686	-1.83252	-0.557619	-0.0808952	0.430026	2.04788		p592	-0.209565	-0.180016	0.801344	-0.950999	-0.586335	0.275531	0.736554	-2.63828	1.19935	0.696319	0.861459	0.90008	-0.0190032	-0.984332	0.097887
p597	-0.603266	1.14579	0.766487	-0.478684	-2.47849	-0.234488	1.10181	-0.347169	0.692734	0.960384	-0.711071	0.620087	0.386052	0.363362	-1.18354		p597	-0.734456	0.9664	0.106295	-0.205517	-0.987469	-1.13733	1.7126	-0.0369567	0.953534	0.502023	-0.959916	-0.0630932	-1.79217	1.37047	0.305588		p593	-0.184286	-1.22448	-0.500512	-1.96483	0.254696	-0.678506	1.74666	1.10436	0.311157	-0.123139	0.253016	1.45713	0.719424	-0.755468	-0.41523
p598	0.61009	1.54636	0.0558715	-0.4116	-1.72591	1.53626	-0.798273	0.549561	-0.462741	-0.175202	1.18866	0.752784	-0.89271	-0.576316	-1.19683		p598	-1.02912	1.45808	-0.684628	0.259175	-1.21641	-0.578393	-1.11534	1.09434	-0.124728	-0.275025	-0.340413	-0.294488	1.56435	-0.467697	1.7503		p594	-0.223268	0.18836	0.404029	-1.88362	0.31546	0.719858	1.26857	0.281417	-0.12898	0.0128008	0.277308	1.4581	-0.606779	-2.29448	0.211228
p599	-1.338	1.09587	1.83046	0.00520801	-1.18486	0.393606	0.176952	-0.525987	-0.120486	1.6005	-0.366481	-0.851245	0.191697	0.523143	-1.43037		p599	-1.32256	2.23175	0.824557	-0.783941	-0.54555	-0.964036	0.832631	0.0479752	0.448189	0.939646	-0.286293	0.484284	-1.53281	0.154707	-0.528551		p595	-0.349446	0.0988252	-0.121635	-1.31941	0.0271123	-0.0580953	0.73742	0.127417	0.723983	-1.04023	0.215423	2.5972	-0.287494	-1.71354	0.362464
p600	0.234492	2.1674	1.43871	-1.02007	-0.421506	0.494176	0.32109	-0.89262	-0.294829	-0.678876	-1.1634	0.126571	-0.647562	1.26867	-0.932239		p600	0.67609	2.04633	-0.11498	-1.65944	0.412841	-0.659028	0.572603	-0.0399656	0.145856	1.18817	-1.00023	0.353668	-1.50319	0.402384	-0.821105		p596	-0.486313	0.959412	0.881167	-2.11448	0.556629	0.027788	-0.0187052	0.719169	-0.957262	0.413832	0.842342	1.29675	-1.63664	-0.738384	0.254692
p601	1.06942	-1.50739	0.778154	-0.0485957	-0.892617	0.500685	0.328087	1.22964	0.335415	1.2816	-0.399032	-2.19838	-0.569708	-0.295091	0.387804		p601	0.228425	-1.56319	-0.91094	-0.293937	0.982236	-0.782569	1.25953	0.132622	0.502204	0.664948	-0.320254	0.25461	-1.83191	-0.104537	1.78277		p597	-0.636938	-0.732729	0.115045	-2.88892	0.184552	-0.324763	0.987872	0.78069	0.410827	-0.161431	0.465487	1.44448	0.451708	0.317267	-0.41314
p602	-0.224987	-0.297539	1.15864	-0.375397	-0.384805	-0.629396	-0.178887	0.835305	-0.212771	2.50019	-0.651147	-1.82933	-0.709589	0.370137	0.629571		p602	-1.13058	-0.0577273	-1.23472	-0.418601	0.41122	-1.70655	0.986998	1.23606	0.626954	0.280255	0.345848	0.341696	-1.62814	0.673245	1.27404		p598	-1.48138	-0.0371412	-1.28578	0.404629	-0.58973	-0.126168	0.262109	-0.654559	-0.317651	1.35422	1.93256	0.0551075	-0.313448	-0.833783	1.63102
p603	0.690676	0.900519	0.177949	-0.342694	-0.982076	0.476736	-0.838493	1.79099	-0.339216	1.37518	-1.05282	-2.05015	-0.172605	0.0314311	0.334568		p603	0.0137453	0.169296	-2.07595	-1.66667	1.13234	-0.881798	-0.349648	0.572209	-0.312897	-0.251267	1.3795	0.555388	-0.251303	1.0284	0.938664		p599	-0.22098	-1.95036	0.281932	-1.99073	-0.18487	0.00187875	1.45115	0.50638	-0.602626	-0.121321	0.825247	0.247288	-0.144001	0.333823	1.56719
p605	0.191728	-0.48198	0.536098	1.26656	0.432648	0.85913	-0.212189	0.460758	0.0439501	-2.31865	0.274122	0.0753805	0.689489	0.330759	-2.14781		p605	0.283933	0.430835	0.307671	-0.354017	0.414572	0.195846	0.211229	0.54118	0.348071	0.453318	0.385266	0.425155	-3.39367	0.492608	-0.741995		p600	-0.0145518	-0.757082	0.648702	-2.33196	0.403791	-0.485434	0.8891	0.934552	-1.37886	-0.195049	0.349836	0.498779	-0.657589	0.515822	1.57994
p608	-0.462019	0.469247	1.27856	0.425051	1.0548	-0.15293	0.383698	-0.463758	0.0355799	-0.272136	0.792857	-3.05427	-0.336414	-0.0244619	0.326199		p608	0.465118	-0.783804	-1.34691	0.650212	1.51135	-2.10931	1.37968	-0.850588	0.456895	0.558553	0.0924444	0.364426	-0.418569	0.621154	-0.590649		p601	-0.971774	-2.56285	-0.103747	-0.694689	0.197038	-0.067128	1.47279	0.504392	-0.288509	0.297838	0.0942902	0.0678414	-0.368351	0.843328	1.57953
p610	1.38513	-1.02386	-1.32489	1.69989	0.0872289	-0.477548	-0.494484	0.0586891	-0.414846	-0.49149	0.849397	0.476204	1.51964	-0.412767	-1.4363		p610	1.02558	0.442684	0.0914925	0.0856399	-0.479063	-0.377798	0.274672	0.445158	0.321783	0.565817	0.167688	0.413421	0.218638	0.178917	-3.37463		p602	-0.712034	-1.84245	-0.487526	-0.646357	-0.0615593	-0.317534	1.60964	1.28468	-0.777708	-0.68225	0.195709	-0.0603778	-0.276338	1.56102	1.21309
p611	0.944129	0.85621	0.419876	0.175779	0.986891	1.00054	-0.7956	-0.288133	-0.760376	-0.0770723	-1.9878	0.678175	-0.159612	-1.90423	0.911231		p611	-0.544857	0.509668	-0.894594	-0.328032	2.9872	1.06148	-0.797113	0.383797	-0.383856	-0.869753	0.213089	-0.323745	-0.102823	-0.120845	-0.78961		p603	-0.140144	-1.42669	-0.187801	-0.0961144	-0.74378	-0.204922	0.918468	0.332108	-0.711744	-0.780846	0.207152	-0.268086	-0.945376	1.89306	2.15472
p612	0.228784	0.0113557	0.435912	0.356912	0.371242	0.384471	0.116888	0.81379	0.355894	-2.34397	0.432786	-2.48486	0.182319	0.521454	0.617023		p612	0.106029	0.268239	0.393509	-2.44566	0.446344	0.414716	0.761191	0.263054	0.556773	0.139294	0.522817	0.34282	-2.36641	0.660807	-0.0635188		p605	0.348925	0.0586402	0.437781	-0.5318	0.621042	-0.0193116	1.10367	0.607292	0.207372	0.147151	0.437951	-0.483856	0.340347	-3.2895	0.0142958
p613	-0.672054	1.11808	0.900699	-0.527841	-2.19161	-0.323379	1.12219	-0.267448	0.70247	1.23748	-0.610474	0.698238	0.0662561	0.178645	-1.43125		p613	-0.632018	0.691086	-0.108568	0.0136901	-1.17661	-1.43314	1.83298	0.302124	1.13807	0.327146	-0.878864	-0.150799	-1.55179	1.19617	0.430512		p608	-0.618546	-1.49214	-1.33623	-0.205791	1.53152	-1.00896	0.44237	1.74776	0.260632	0.572865	0.822946	0.884586	-0.177094	-0.556734	-0.867183
p614	0.390471	0.52737	2.06207	-0.260174	-0.283799	-0.293116	-0.130689	-0.602909	-0.618281	1.86698	-1.83081	-1.1883	0.22218	0.146036	-0.00702121		p614	0.117069	-0.174166	0.704335	-1.16513	0.166261	-1.73531	0.803878	1.17867	0.717143	0.0159369	-1.13466	-0.461817	-1.43714	1.36888	1.03605		p609	0.477441	1.01937	0.486515	-0.328571	1.89991	-0.211397	1.01178	-1.40109	-0.394747	-2.27561	0.345087	-0.172059	0.120245	-0.492666	-0.0842019
p616	-1.03044	1.07484	1.91408	0.0636215	-1.274	0.211183	0.475793	-0.54844	0.108815	1.58089	-0.673184	-0.654797	0.0247713	0.289792	-1.56293		p616	-1.22506	2.20958	0.754981	-0.464499	-0.198819	-1.16198	0.671608	0.0180282	0.33359	0.966085	-0.213165	0.52596	-1.87083	0.00583814	-0.35133		p610	-0.267672	-1.60546	1.56753	-1.19039	-0.471418	0.376206	-0.460894	-0.539055	1.07465	0.0430089	1.01565	-0.600192	-0.0861128	1.8758	-0.731661
p617	1.08315	-0.354306	-0.0568116	-0.782867	-0.542706	1.61582	-0.206155	-0.531112	-0.396041	-2.43281	0.830575	0.910051	-0.474881	0.403546	0.934545		p617	1.10428	1.34587	0.0812561	-1.55993	-0.00673901	1.51405	-0.945709	-1.21972	-1.16532	0.91313	0.0775113	0.576432	-0.456059	0.606372	-0.86544		p611	0.758092	1.54089	-0.290213	0.93777	-0.219175	-0.410238	0.522505	-1.54869	-0.996269	-0.937278	0.559502	-1.70209	0.530649	-0.0972386	1.35178
p618	1.55166	0.550614	0.54803	-0.872135	-0.469981	1.20383	-0.108537	-1.30202	-0.550925	-2.14924	-0.0944443	1.03247	-0.224187	-0.0112763	0.896144		p618	1.55798	1.03409	0.116116	-1.96363	-1.09565	1.06474	-0.22678	-1.12638	-0.747607	0.980449	-0.196781	0.503487	-0.289933	0.904611	-0.514723		p612	-0.322875	-0.30059	-2.12159	0.0228943	0.992473	-1.03896	0.937507	1.19373	0.63304	-0.28475	-0.39887	-1.58117	0.963717	0.570533	0.734913
p619	0.955681	-0.222453	0.0656512	-1.1316	-0.186522	1.05695	-0.0700396	0.149496	-0.156692	-2.66844	0.935329	0.321145	-0.852558	0.683035	1.12102		p619	1.40922	0.739198	-0.047327	-1.29608	0.253133	1.52341	-0.690948	-1.38079	-1.12889	0.569182	0.553925	0.572639	-0.908207	0.901837	-1.0703		p613	-0.506489	-0.848328	-0.0890461	-2.67253	0.173377	-0.205777	1.10559	0.890225	0.158034	-0.107865	0.213518	1.88434	0.181254	0.140897	-0.317198
p620	1.22814	0.837428	0.76503	-0.601377	0.418468	0.946052	0.292471	-1.22102	-0.215848	-0.382883	-1.03955	0.441669	0.112638	0.862443	-2.44366		p620	1.30268	-0.197902	-0.302092	-0.148291	-0.504664	0.022272	1.44756	-1.09348	0.379839	0.0815819	-2.00455	-0.715355	1.38561	1.15914	-0.812352		p614	-0.84016	-1.85608	-0.276036	-0.751892	0.373612	-0.795949	0.687782	0.714698	-1.00539	-0.166326	0.70184	0.424472	-0.384672	1.06076	2.11334
p621	0.184353	-3.26565	-0.269273	0.934761	0.669361	-0.185343	-0.195529	0.903522	0.26576	-0.000455374	0.443024	-0.407503	0.180915	-0.0013019	0.743358		p621	1.69286	-0.241002	-0.902019	-0.704423	1.5741	0.292714	-1.15718	0.569146	-0.318386	-1.07403	1.49833	0.491734	-0.255256	-0.159904	-1.30668		p616	0.0533791	-2.12713	0.184159	-1.81697	-0.184104	0.096807	1.48491	0.504679	-0.565701	-0.037191	0.640425	0.167972	-0.386391	0.378266	1.60689
p622	0.58675	-1.23543	-0.589431	-0.558012	-0.969739	0.650652	-0.794395	1.73734	-0.0360674	-1.12832	1.72366	-0.710766	-0.161187	0.204731	1.28023		p622	0.30794	-0.89258	-1.10214	0.170896	-1.33896	0.0113885	-1.35365	0.422217	-0.653487	-0.806522	1.42259	0.378737	1.70066	0.406831	1.32609		p617	1.42046	-1.95167	1.17811	0.0278256	0.301372	0.410639	-1.00799	-0.952044	0.493826	0.842024	0.398272	-0.272021	-1.74627	0.436426	0.421042
p623	0.0696502	-3.25143	-0.294093	0.883369	0.819745	-0.0721646	-0.188958	0.918667	0.288613	-0.0759274	0.550195	-0.379428	0.113897	-0.0516757	0.669542		p623	0.790815	-0.530559	-0.57669	-0.82346	1.61083	0.397399	-1.23611	0.835588	-0.198389	-1.06989	1.79984	0.685832	-0.617458	0.259381	-1.32712		p618	0.478487	-2.45421	0.835695	-0.430238	1.02258	0.139223	-0.756934	-1.05053	0.225831	0.642243	0.440876	-0.247543	-0.981989	1.34848	0.788024
p625	0.0157916	0.82923	1.48912	0.206645	-2.12678	-0.319541	0.525244	-0.466416	0.156049	0.267702	-0.753529	1.03632	1.00824	-0.0872592	-1.78081		p625	0.0409899	0.315596	0.323742	0.400062	-2.58704	-1.38822	0.981669	0.767659	0.795659	0.286686	-1.29194	-0.286737	0.545187	0.767179	0.329508		p619	1.15158	-2.26556	0.428897	0.730266	0.430317	0.443549	-1.60833	-0.56709	0.649623	0.977971	0.164332	0.214967	-1.36508	0.429091	0.185465
p626	0.528074	0.249324	0.213271	0.0851816	0.906297	1.06269	-2.21748	0.176493	-0.584149	-2.16297	-0.119877	0.860302	0.0549861	-0.0163839	0.964239		p626	-1.15952	1.20072	-0.49861	-1.02026	2.04257	1.21112	-1.03982	-0.197739	-0.68587	0.0902548	0.264696	0.176729	0.869705	0.0950134	-1.34898		p620	-0.642691	1.34504	-0.30303	-0.172229	1.0621	-1.80163	1.42045	-0.0596281	-1.26887	1.5107	0.643895	-0.136711	-0.310551	-0.56864	-0.718203
p628	0.665285	-1.68331	-1.58375	0.77284	0.332159	0.784784	-1.53465	0.864111	0.304351	-1.49546	0.726997	0.272285	0.481188	0.425138	0.668037		p628	0.581914	-0.0773067	0.530079	0.287813	0.309862	1.15904	-1.86996	0.527367	0.110384	0.325425	0.896003	0.668733	-1.71125	0.196397	-1.9345		p621	0.262641	-0.0775454	-0.868262	0.651407	-1.42115	-0.838929	1.0469	1.11764	-0.61175	0.12168	-0.118917	-0.678443	2.4637	-0.21245	-0.836522
p629	-1.41985	0.780204	0.61246	0.545736	-1.27166	0.24778	1.09133	0.60415	0.978358	0.977284	-1.19923	0.240136	-1.45124	-1.28513	0.54967		p629	-1.49881	-1.63875	0.483382	0.59711	0.423925	0.535861	1.0207	0.264078	0.795433	0.255443	0.738415	0.53595	0.637573	-1.56391	-1.5864		p622	0.0335924	-2.88461	-0.969246	0.606458	-0.0638058	0.37802	-0.627809	0.70041	0.778587	1.08489	0.958641	0.429249	-0.515325	0.347839	-0.256889
p630	-1.09959	1.15428	0.460638	-0.849653	-0.961991	0.399657	1.16959	0.883104	1.08609	1.05623	-0.894742	-1.13175	-1.12873	-0.974502	0.831353		p630	-0.894403	-1.0373	0.720383	-0.812428	-0.842907	1.17295	1.49007	-0.789206	1.19043	0.67079	0.988777	0.842467	-0.754897	-0.96088	-0.983839		p623	0.11545	0.404198	-1.20903	0.81064	-1.54932	-0.685387	0.92229	1.18837	-0.591235	0.190358	-0.0929524	-0.806154	2.2032	-0.0844152	-0.816015
p634	1.51024	0.955494	-0.734846	-2.24399	-0.116504	1.07404	0.325059	-0.874015	-0.142187	-0.107948	0.616314	-0.232905	-1.17494	-0.0145732	1.16075		p634	1.6459	0.90464	-0.976763	0.441678	-0.580333	0.97908	-0.546489	-0.894642	-0.854724	0.308516	1.00195	0.651496	-0.700027	0.581156	-1.96143		p625	-1.49935	-0.428309	0.399182	-0.827755	-0.415699	0.217188	1.6989	-0.685197	0.533092	0.0866029	0.766117	2.05227	-0.833514	-1.16323	0.0996985
p635	0.805463	-0.515725	-0.759176	0.870772	0.446591	-0.558747	-1.46443	-0.169123	-1.1175	2.06859	-0.495673	0.487516	1.34555	0.15978	-1.10389		p635	0.807971	0.348526	0.458664	0.463056	-0.590385	0.0967492	-0.00505332	0.42362	0.173635	0.548533	0.0643128	0.365484	-3.38781	0.497438	-0.264744		p626	0.257568	1.32866	-0.785416	1.32272	-0.423221	-0.591005	0.260594	-1.00736	-1.03942	-0.18072	0.956562	-1.5372	0.359623	-0.703409	1.78202
p640	0.482064	0.597377	0.495854	0.383003	-1.52974	0.919406	-1.67194	0.75578	0.065999	-1.62311	0.583774	0.897274	0.572012	0.516915	-1.44467		p640	-0.01948	0.599368	0.122039	0.413305	0.180367	0.472074	-2.52239	0.842877	0.236403	0.313925	0.312219	0.315253	-2.29109	0.529283	0.495845		p628	0.753388	0.813854	0.516991	0.900154	-0.972901	0.474251	0.371061	-2.97081	0.462589	0.0493998	0.0684737	-0.912327	0.653484	0.0628841	-0.270487
p641	0.978923	0.266949	-1.12321	-1.40279	-0.23012	0.58474	-0.441727	-0.252372	-0.638301	-0.405614	1.30881	-0.351239	-0.730012	-0.0428099	2.47877		p641	1.37772	0.0691286	-1.73848	-0.378732	-0.593835	0.756325	-0.540355	-0.123662	-0.566952	0.449433	1.58771	1.01563	0.049742	0.478221	-1.84188		p629	0.304932	1.13443	0.116276	-1.74755	0.348346	0.507281	0.673037	0.576117	0.493517	0.0922269	-2.01694	0.159118	0.755705	-1.81571	0.419211
p642	1.43749	1.5431	0.436573	-1.8581	-0.863237	0.870457	-0.151476	-1.70175	-0.756994	0.195689	0.227384	0.276033	-0.525162	0.21806	0.65193		p642	2.03818	0.389046	-0.309018	-0.819017	-1.70506	0.751568	-0.312052	-1.5635	-1.08525	0.973257	0.070334	0.597172	0.516078	0.39688	0.061386		p630	0.544439	1.20467	0.00577016	0.638164	0.210705	0.559783	0.258513	-1.66638	0.266008	0.194333	-2.03174	0.474045	0.866464	-1.82757	0.302798
p643	0.260848	1.4294	0.880409	-1.41866	-1.06557	0.648615	0.483998	-2.19854	-0.0429966	-0.540886	-0.260453	1.35428	0.322607	0.361483	-0.21454		p643	0.472032	1.57363	0.255577	-0.570577	-1.70507	-0.226068	0.289776	-1.7693	-0.605029	1.36707	-1.17035	0.451473	0.592438	0.394968	0.649423		p634	0.753006	-0.773378	-0.182102	0.347714	0.0675143	-0.012962	-2.41952	-0.346371	1.31643	0.936416	0.346479	-0.383694	-1.0943	1.61225	-0.167483
p644	0.523409	0.934083	0.431274	-2.28121	-0.818945	1.108	0.50726	-1.63188	-0.0851338	-0.623592	0.421645	1.22393	-0.491478	0.503668	0.278964		p644	0.569503	1.31755	-0.530161	-0.639599	-0.494987	1.01874	-0.0639449	-2.37949	-1.06761	0.910621	0.0883166	0.569987	0.223217	1.19678	-0.718916		p635	0.456409	0.711	0.73819	-1.82958	0.32992	0.46726	-2.09145	-1.73876	0.649645	0.279999	0.48275	0.296209	0.226218	0.881493	0.140703
p646	0.260667	-2.55137	0.261277	0.460715	0.415033	0.401439	-0.0950862	0.480369	0.0821214	-2.27158	0.712295	0.310897	0.605464	0.486688	0.44107		p646	-2.01092	-0.260317	0.843457	0.616118	1.23923	-0.610312	-1.79075	0.532711	-0.64487	-0.00605452	1.18348	0.609955	0.982276	-0.417231	-0.266765		p640	-0.00442571	0.695096	-0.00256271	0.486227	-0.122087	-0.0327077	0.522868	-2.19041	-0.00671926	0.422048	0.909533	-0.0758503	0.702843	-2.36043	1.05658
p647	1.2502	-0.616696	-0.974299	-2.43	-0.272686	1.58889	0.549906	-0.685401	0.0289909	0.613289	1.12763	0.255965	-0.21174	0.0420104	-0.266058		p647	0.724323	-0.0196608	-0.861831	0.348851	0.0216468	2.60742	0.0940782	-0.565275	-0.409553	0.212502	0.435703	0.330556	-0.520826	-0.243792	-2.15414		p641	0.439242	-0.665745	-0.66489	0.462843	-0.612121	0.765271	-2.39549	-0.714244	1.09275	0.923677	0.511091	0.118932	-0.668017	1.6362	-0.22949
p648	0.421992	-0.659697	-0.0418845	-0.390462	1.88917	1.61171	-1.32024	0.377213	-0.98116	-0.398565	-0.73131	1.39772	-0.865432	0.467546	-0.776593		p648	-1.83579	-0.0640977	-0.987785	0.0656943	2.52085	1.02858	-0.864265	0.363667	-0.380583	-0.462863	-0.12029	-0.293473	0.942428	0.0114432	0.0764826		p642	-0.39196	-1.62486	0.535883	-0.245925	0.809783	-0.0269332	-0.949009	-1.0053	0.299938	1.24361	-0.230249	0.169976	-1.29514	2.1369	0.573284
p649	0.0289826	-0.402143	-0.482302	0.568324	-3.17671	-0.0049423	-0.353621	0.720243	0.0485569	0.548194	0.64827	-0.146597	1.12195	0.718691	0.1631		p649	0.736386	0.15058	0.357841	0.321461	-1.87341	0.419428	0.262203	0.360213	0.281876	0.76819	0.672344	0.728282	-1.77313	0.621711	-2.03398		p643	-0.305938	-1.4437	1.03671	-0.776932	1.2803	0.175446	-0.671694	-0.17585	-0.209204	0.9204	0.346557	0.874743	-2.32143	0.733427	0.537164
p650	0.144743	-1.86367	1.0945	0.730637	1.37653	-0.600236	1.24107	-0.644544	0.577677	-1.02241	-0.776554	-0.4322	0.0220594	1.16758	-1.01519		p650	-1.26197	0.401344	-0.322452	1.40308	-0.553496	-1.05226	0.95245	0.643449	0.674949	-1.39023	-0.898359	-1.14738	0.468462	0.521867	1.56055		p644	0.393275	-1.70835	0.394711	-0.225797	0.770078	0.585142	-1.45791	-0.0800588	0.781963	0.970478	0.415163	0.876925	-2.19713	0.568485	-0.086974
p651	1.90227	0.239315	0.716453	0.201643	1.87204	0.667884	-1.20558	0.301944	-0.984792	-0.856985	-1.08146	-0.965683	-0.605366	-0.303086	0.101403		p651	1.74906	-1.59995	-0.0294398	1.85417	0.807451	0.694768	-0.986249	-0.997915	-1.18351	0.244001	-0.234927	0.0455896	-0.483917	-0.139481	0.260352		p645	0.517471	1.21359	-0.373208	0.227367	1.86093	-1.02735	0.370344	-1.55839	-0.915433	-1.28154	0.789086	0.466045	0.770253	-1.03444	-0.0247231
p652	0.749556	0.352397	0.302168	-0.0129479	0.140866	0.771908	0.18463	-0.0960592	0.0692719	-3.41515	0.146755	-0.123941	-0.108463	0.127687	0.91132		p652	0.416277	-1.37618	-0.972869	-0.94066	-0.21928	1.4321	0.473048	-0.250985	-0.0101405	0.225194	1.01303	0.614837	-0.107017	1.61271	-1.91007		p646	-0.937356	-1.88639	0.140435	-0.840267	0.11216	0.733779	1.21944	1.14405	0.11033	-0.277262	0.437804	-1.24672	-0.602621	0.0799835	1.81263
p653	0.527673	0.436731	0.43331	-0.291205	0.256443	0.636758	0.213623	0.0919891	0.12818	-3.46196	0.321088	-0.104625	-0.227528	0.407442	0.63208		p653	0.39753	0.210992	0.485467	-2.48195	0.41907	0.565081	0.544926	0.171723	0.371716	0.344552	0.251697	0.305966	-2.39526	0.630493	0.177996		p647	1.37249	0.116415	0.425036	0.170867	-0.029339	0.38921	-2.69896	0.38929	0.360468	1.34768	-0.199203	-0.612183	-1.30204	0.460773	-0.190501
p654	2.083	1.1498	1.62349	-0.452812	-0.613044	-0.446821	0.307757	-1.10548	-0.208623	0.56819	-1.02761	-0.153505	0.0789393	-0.387842	-1.41544		p654	0.91246	-0.557822	-0.902972	1.91768	-1.68769	-0.75348	0.395936	0.0352906	0.133455	-0.118497	-1.21856	-0.55283	1.60327	0.195017	0.598747		p648	-0.823224	-0.556144	-1.33258	0.789909	0.648679	0.0703175	1.5183	0.911851	-0.74576	0.876181	0.970713	-1.64123	0.0506946	-1.32185	0.584135
p656	-0.107853	1.18279	0.648587	-0.442975	-1.96465	-0.196183	1.08909	-0.950423	0.574676	1.40343	-0.678471	0.758674	0.287166	-0.00182036	-1.60203		p656	-0.486921	0.599516	-0.157331	0.0270605	-1.73216	-1.26827	0.777191	1.36408	0.938935	0.0331788	-1.72061	-0.609698	0.649676	0.339499	1.24584		p649	0.605405	0.540327	0.85742	-1.47183	-1.76195	0.69172	-1.67673	-1.40077	0.864737	0.555728	0.41282	0.44585	0.559031	0.53476	0.243476
p658	1.76875	1.06022	0.680421	-0.55691	-0.542619	0.673249	-0.158527	-2.40589	-0.837446	0.922999	-0.0545629	0.292092	-0.43113	-0.706058	0.295414		p658	2.47541	-0.250357	-0.446733	-0.463391	-0.588887	-0.127198	-0.0292588	-1.83724	-1.00019	0.416645	0.475781	0.460693	1.04284	-0.752462	0.624349		p650	-0.393893	-2.41239	-0.151701	0.088878	0.694759	-1.01646	1.72189	1.1535	-0.0826097	0.267772	-0.15659	0.57881	-0.0537084	-1.04477	0.80652
p659	1.07609	-0.141044	0.339582	0.0551391	0.413652	0.703535	-0.00335091	0.331432	0.0566758	-3.29865	0.626526	-0.371995	-0.394801	0.00997175	0.59723		p659	0.958531	-0.265658	0.150671	-0.111805	0.313368	0.834402	0.163741	0.220116	0.150715	0.227636	0.252083	0.241403	-3.43249	0.352663	-0.0553793		p651	0.326517	-0.892516	0.98976	1.13126	-0.022815	0.189702	0.0334435	-2.78493	-1.01897	0.113343	-0.201093	0.391725	0.107601	1.2915	0.345488
p660	0.471564	-1.1291	0.376588	1.35563	1.41268	0.585835	-1.25623	0.0483947	-1.12474	-2.03657	0.0481131	0.653568	0.773831	0.181168	-0.360732		p660	0.313343	0.426559	0.302771	-0.221971	0.467799	0.137673	0.279243	0.382103	0.295243	0.248639	0.336095	0.291882	-3.55604	0.349033	-0.052369		p652	0.651374	-2.13917	-0.455384	-0.538385	0.113491	-0.229951	-0.582163	0.0135647	1.4248	-0.298067	0.651611	-1.49576	0.596247	0.729014	1.55878
p663	0.722904	-0.208169	-0.30011	-0.236506	-0.118475	0.863512	-0.60002	0.681107	0.0150675	-2.79624	0.942489	-0.562836	-0.231245	0.223264	1.60526		p663	0.627112	-1.60818	-0.476972	0.341197	-0.383763	1.83955	-1.65409	0.0842748	-0.721947	0.358136	1.26829	0.844706	-0.828904	0.744944	-0.434353		p653	0.392877	-3.52578	0.126404	0.106611	0.620297	0.185546	0.00293977	-0.185003	0.265255	0.130007	0.331631	0.158706	0.257974	0.524564	0.607968
p665	0.94037	0.731552	0.368461	0.675251	-1.38964	0.857733	0.448694	-1.00268	0.264661	-1.48709	0.408471	1.26981	0.621152	-1.40589	-1.30085		p665	0.103827	1.03826	-0.0260373	-2.24256	0.0921325	-0.123332	0.404645	0.774332	0.565245	0.342864	0.346222	0.346255	0.532425	0.303743	-2.45803		p654	-0.48968	0.795539	0.138266	-0.844076	1.102	-0.663798	1.77146	-2.35859	-0.287166	-0.621023	0.620554	0.439424	-0.503567	0.0415431	0.859116
p666	0.0893365	0.402853	0.468072	0.245134	-3.50704	0.184218	0.580045	0.263104	0.464192	-0.0093504	0.105115	0.283793	0.532505	0.277417	-0.379394		p666	-0.498775	1.07967	0.54633	0.0705197	-2.30043	-0.453285	1.70977	0.604913	1.16861	-0.0852439	-1.08629	-0.486072	0.373254	0.102871	-0.745842		p656	-0.210669	1.69873	0.415886	-1.78088	-0.1808	0.303582	0.574379	0.265238	-0.234698	0.191648	0.676329	1.23503	-0.693103	-2.15261	-0.108061
p668	0.132285	1.22302	1.29022	-0.804219	-1.49558	-0.271056	0.978248	-1.20156	0.468401	0.931244	-1.06418	0.65386	0.692111	-0.00353439	-1.52927		p668	0.179087	0.193232	0.159922	0.55516	-2.23918	-1.11878	0.988661	0.634437	0.722677	0.252046	-1.85297	-0.499097	0.358033	0.545625	1.12115		p658	-0.560286	-2.33566	1.16897	0.0896074	1.03861	0.71432	-0.626624	-0.771149	0.303443	0.74119	-0.313642	-0.101893	-0.790341	1.68695	-0.243497
p670	-0.0773808	-1.72145	0.959897	0.381819	0.144652	0.826334	0.594056	1.20466	0.567901	-1.79564	-0.610401	-1.51862	-0.400817	0.610084	0.834907		p670	0.513259	1.61103	0.635112	-1.73734	0.391451	-0.398319	1.54968	0.0249758	0.850051	-0.5254	-0.440966	-0.477888	-1.41534	0.550194	-1.13051		p659	0.598725	-2.32311	-0.490347	1.46401	1.13626	0.319305	-0.62451	0.226523	0.833587	0.775613	0.30829	-1.11411	-1.17553	-0.0373546	0.102648
p671	1.17481	0.941215	0.252654	0.162996	1.12319	0.267927	-1.78664	0.388067	-1.14428	-1.72913	0.114364	-0.176001	0.484952	1.05525	-1.12937		p671	0.879381	0.262175	0.173599	-0.353038	0.475392	0.436167	-0.428691	0.0849482	-0.195615	0.688533	0.0545741	0.464941	-3.36394	0.484469	0.337107		p660	0.878069	0.412405	0.633315	-2.43454	0.968151	-1.185	0.742907	-1.52247	-0.514088	0.874167	0.36583	0.2783	-0.192151	0.323124	0.37199
p674	0.736804	-1.48721	0.427786	0.423522	-1.18261	-1.32137	0.601447	1.31817	0.888559	-1.26947	0.448684	0.764668	-1.37557	0.385231	0.641358		p674	0.27307	0.51354	0.758118	0.504449	-1.51796	0.699165	0.297998	1.04909	0.745183	-1.67689	0.725068	0.356488	-1.43319	-1.63159	0.337465		p663	0.683775	-0.478221	-0.634995	0.936396	-1.07221	0.389777	-1.50121	-1.42513	1.09002	0.280501	0.379538	-0.928885	-0.445253	1.71673	1.00915
p676	-0.242908	1.19455	0.345022	0.085052	-1.43571	-0.545701	1.26432	-1.27073	0.868964	1.73502	-0.0299846	0.48049	-0.101701	-1.00824	-1.33844		p676	-0.881096	0.722436	0.316739	0.446325	-1.69067	-1.20636	0.858517	1.34097	1.0205	-0.107563	-1.6268	-0.616532	0.662979	-0.230036	0.990596		p665	0.167405	0.225416	0.428736	-1.39099	-1.68406	0.123634	0.723081	-1.3192	0.337827	0.309008	1.3526	-1.55376	0.754425	0.262246	1.26363
p678	1.15411	1.88454	1.00809	-1.40118	-0.881253	-0.216226	-0.109693	-0.853242	-0.437612	0.498416	-0.88331	1.28488	0.255041	-0.0231309	-1.27942		p678	0.938885	0.768105	-0.823271	-0.291471	-0.140414	-0.0786706	-1.12083	-0.0893773	-0.739615	1.23403	-0.770589	0.510586	-1.99468	0.982842	1.61448		p666	-1.38004	-0.338685	1.08913	-1.87549	0.885932	0.124712	1.20262	-0.252571	0.458086	0.434254	0.156087	1.29821	0.170466	-1.65105	-0.321659
p679	0.942951	0.312699	-1.42645	-1.7969	0.0454137	0.384317	-0.0582124	-0.399747	-0.31955	-0.0174356	0.770919	-0.312496	-0.714909	0.116038	2.47337		p679	0.105757	0.894651	-1.50978	1.04715	-0.595712	0.82448	-0.800478	-0.516541	-0.815888	0.306688	1.18864	0.748047	0.965699	0.198407	-2.04111		p668	-1.23356	0.233865	0.668227	-1.93328	-0.236822	-0.376845	0.960767	0.262829	0.0786652	0.153498	0.722435	2.038	-0.245133	-1.4648	0.372151
p680	0.328242	-0.0603605	0.360064	0.2267	0.182781	0.399289	0.320055	0.593631	0.353574	-3.54938	-0.00442433	-0.0552606	0.121212	0.315056	0.468818		p680	0.445767	0.68244	0.373676	-2.45872	0.428882	0.235024	0.713503	0.0324579	0.469283	0.319699	0.305867	0.315383	-2.38328	0.447945	0.0720696		p670	-0.661352	-2.6175	-0.172373	-0.372833	0.596657	-0.452402	1.64813	1.33187	0.530478	-0.411783	-0.0454904	-0.453827	0.546522	-0.175485	0.709395
p682	1.14139	0.709839	0.0902895	-1.18735	-1.14641	0.143289	1.08265	-0.900233	0.548491	-1.04461	0.0961369	0.758682	0.25478	1.34928	-1.89623		p682	-1.10631	-0.011167	1.64293	0.176253	-0.173898	-0.178591	1.78902	-0.757925	0.650068	-0.195899	-1.93581	-0.892183	1.09279	-0.0999547	0.000679235		p671	0.75705	0.747799	0.402364	-0.0170446	-0.0325647	0.0100033	0.124818	-2.19659	-2.51298	0.743814	0.179871	0.641142	0.398715	0.610309	0.143295
p683	0.39438	-1.522	-0.13859	0.98273	0.540935	0.424571	-2.04219	1.44172	-1.17242	-0.283907	-0.166355	-0.188516	0.256611	-0.0224112	1.49544		p683	0.399011	0.423168	-0.0790467	0.346541	1.55547	0.932825	-1.6513	-0.660722	-1.46529	-0.363473	1.10453	0.367566	0.623293	0.204593	-1.73716		p674	-0.697284	-0.551287	1.14233	-0.548541	-0.85583	-0.832218	1.85156	-0.473273	-0.747926	-0.609043	-0.772095	1.14041	1.10424	-0.605104	1.45405
p684	1.51434	-2.20153	-0.191794	0.800562	0.103339	0.867222	-1.4269	0.719177	-0.797149	-0.415815	-0.110565	-0.169175	-0.019768	-0.0892556	1.41732		p684	1.71838	-0.558831	0.318232	0.19343	0.858824	1.17185	-1.68351	-0.746794	-1.39779	-0.153668	1.33412	0.613965	-0.50595	-0.463235	-0.699023		p676	0.179509	0.274972	0.535759	-1.94047	0.587028	0.709671	0.432098	-1.84772	0.472384	0.454297	0.71529	0.73267	-1.91005	0.100175	0.504384
p686	0.333602	-1.50977	-0.113211	1.10987	0.24735	0.604365	-2.06684	1.25894	-1.22694	-0.106495	-0.031751	-0.197194	0.244759	-0.112656	1.56598		p686	0.243969	0.483597	-0.288263	0.35953	1.6414	1.23481	-1.71222	-0.469994	-1.39022	-0.500993	1.05773	0.278867	0.248506	0.400767	-1.58748		p678	0.645134	0.980566	0.458925	-0.435191	-1.02927	-0.903053	-0.431831	-2.38112	-0.822684	1.02093	0.585619	1.47477	0.164702	0.31467	0.357827
p687	0.273886	0.0711428	0.538916	0.326285	0.0594845	0.366842	0.207051	0.505543	0.245295	-3.53677	0.0837724	-0.207858	0.141859	0.561883	0.362664		p687	0.435478	0.551006	0.446907	-2.44852	0.292533	0.316817	0.793671	0.218761	0.569419	0.349306	0.168739	0.275079	-2.3693	0.519458	-0.119355		p679	1.02448	-0.572983	-0.148346	0.882127	-1.31793	-0.664691	-1.56078	-0.594278	1.15895	1.0803	0.208567	-0.498835	-0.920451	1.78462	0.139262
p688	0.680913	-1.19909	-0.551781	1.43161	-0.0187499	0.86427	-1.83605	1.42912	-1.04785	0.522343	-0.783273	-0.376792	0.101627	-0.363151	1.14686		p688	0.0603371	0.537741	-0.172253	-0.494474	1.58829	0.963446	-1.80467	-0.670039	-1.52989	-0.255291	1.26093	0.502989	0.450377	0.711058	-1.14856		p680	0.0213547	-2.03333	0.118952	-1.77298	1.58049	-1.39935	1.07195	0.772446	0.0646516	0.324065	0.399157	0.089315	0.4037	0.152544	0.207038
p689	1.01096	-0.221836	0.127463	-0.0229129	-2.2021	1.11858	0.0620695	0.162479	0.0555137	-2.30961	0.744043	0.292917	-0.0402977	0.445097	0.777638		p689	0.807202	0.545943	0.56417	-1.79171	0.397884	1.01308	-1.90241	0.0118363	-0.426125	0.498927	0.648937	0.574154	-1.73118	0.732399	0.0568867		p682	-0.441502	-1.35254	0.670763	-0.888307	1.17487	2.0699	-0.37134	0.637886	0.000343846	-0.374128	0.31636	0.917072	-1.79239	-0.0929389	-0.474041
p690	0.148978	0.813945	0.444354	0.39226	-2.37315	0.13041	0.708278	-0.127535	0.533954	1.01622	0.141423	0.357882	0.341943	-0.26035	-2.26862		p690	-0.0896903	0.463863	0.573853	0.468618	-3.29083	-0.305312	0.452366	1.03233	0.72203	0.067103	-0.576194	-0.161571	0.209315	0.137174	0.296953		p683	1.36419	1.41205	-0.249907	1.28785	-0.583972	-0.173497	-0.384546	-1.03329	0.444955	0.054848	-0.815558	-1.9188	0.462575	1.08308	-0.949977
p691	2.00999	1.57227	1.19399	-1.19466	-0.564605	-0.0648853	-0.198247	-0.840277	-0.503228	0.569404	-0.945876	0.808125	-0.175402	-0.728451	-0.938149		p691	0.675279	0.276509	0.0362436	0.228713	0.192824	0.150151	-0.0532593	0.180248	0.0226535	0.459339	-0.140676	0.243892	-3.49744	0.462642	0.762877		p684	0.226367	-1.0256	0.166672	0.770334	-0.559839	0.394264	0.105079	-1.45973	0.3798	0.914323	-0.849155	-1.86415	0.610753	2.02162	0.169261
p692	0.63865	-1.37289	0.124377	1.26769	-0.537108	-0.0564541	-2.00895	1.23625	-1.2864	0.286874	-0.428747	0.0441306	0.425265	0.227363	1.43995		p692	1.35589	0.920697	-0.0337301	0.671429	0.776131	0.0699419	-2.1675	-0.635683	-1.82445	0.069861	0.384054	0.238523	0.0738942	0.946034	-0.84509		p686	1.38199	1.00166	-0.410194	1.64419	-0.456307	-0.677852	-0.417193	-0.771097	0.394585	0.0162331	-0.69299	-1.83773	0.833179	1.0134	-1.02186
p693	-0.102831	-0.845582	-0.370878	0.941054	-0.406733	0.361429	-2.13587	1.1787	-1.2254	-0.0360571	-0.443141	0.0988019	0.830465	0.277707	1.87833		p693	0.96327	0.579124	-0.0770798	-0.468673	0.852595	1.14714	-1.67492	-1.17659	-1.68481	0.195391	1.2388	0.711861	0.0686088	0.413667	-1.08838		p687	-0.378625	-0.885696	-0.517091	-2.05848	1.19647	-1.1608	0.926988	1.27685	0.0527987	0.407778	0.147297	-0.32238	1.0951	-0.833703	1.05349
p694	-0.639449	0.480715	0.324307	0.118092	-2.8878	0.28236	0.748212	0.352538	0.543318	-0.528974	-0.0451354	0.871543	1.00021	0.586829	-1.20676		p694	-0.507323	0.621196	-0.0706694	-0.395313	-1.96446	-1.02577	1.76694	0.568627	1.21862	0.829512	-1.25139	0.111613	-0.588494	0.845932	-0.159026		p688	1.23862	1.29895	-0.436036	0.956223	-0.811649	-0.22213	-1.0993	-0.552198	0.908764	-0.151367	-1.04135	-1.1508	1.2506	1.04893	-1.23726
p695	0.739454	0.0674341	-0.0211328	0.427745	0.107084	0.894357	-2.38187	0.678948	-0.166095	-2.32219	0.276641	0.309219	0.253582	0.476708	0.66012		p695	0.870436	0.465241	0.315345	-1.49171	0.316449	1.06878	-1.60098	0.444653	0.00812804	0.777827	0.653026	0.726316	-1.43196	0.548155	-1.66971		p689	0.674468	-3.37013	0.652851	0.518562	0.162951	0.524086	-0.216196	0.129665	0.467394	0.496754	0.245815	-0.102932	-0.663986	0.372239	0.108455
p696	0.619399	-0.077534	-0.316327	-0.0876256	0.326566	0.908539	0.0532651	0.426175	0.119364	-3.36114	-0.0212535	0.378521	-0.272741	0.601691	0.703106		p696	0.878331	0.427382	0.547817	-1.32419	0.739951	1.10334	-1.42552	-1.30183	-1.38888	0.770261	0.617207	0.708083	-1.2688	0.639768	0.27708		p690	-0.722469	1.36493	1.30671	-0.549765	-0.906558	1.36339	-0.801759	-0.462371	-0.78127	-0.620013	1.3314	1.41656	-0.521102	-0.61544	-0.802246
p697	-0.0322385	-0.491202	0.304401	0.441755	0.342295	0.371006	-0.485324	0.999519	0.228461	0.289835	0.592573	-3.31593	-0.0311773	0.0865345	0.699492		p697	-2.25196	-0.778601	0.161679	0.561962	0.264525	0.80766	-0.489645	1.3209	0.34619	0.341661	1.16798	0.758936	-1.70911	-0.0932597	-0.408931		p691	0.61322	0.797511	0.708354	0.046423	-0.216377	-1.01682	-0.582298	-2.43436	-1.42583	0.916908	0.148921	1.09048	0.055337	0.970886	0.327655
p698	0.725167	-0.424908	-1.01244	-0.520408	-0.0223765	1.01311	-0.966304	0.52778	-0.385309	-0.95904	0.923355	-0.894083	-0.44723	-0.167	2.60969		p698	0.47621	-0.320634	-0.196847	0.376889	0.0462741	1.0849	-0.571547	0.215906	-0.159267	0.383425	0.832601	0.623892	-3.24325	0.401496	0.049952		p692	1.89274	0.755373	-0.149444	0.942001	-0.847322	-0.231818	-0.391593	-2.00199	0.302336	0.584626	-0.90042	-0.878961	0.812448	0.868833	-0.756815
p699	-0.0111297	-0.116279	0.0952373	0.0095632	0.265868	0.0217549	0.310125	0.773824	0.401262	-3.45688	0.329891	0.844208	0.0376309	-0.0305969	0.525519		p699	-0.889495	-1.06614	-1.36409	0.657184	0.428916	0.258743	-0.0372782	1.62411	0.598511	-1.68358	0.865882	-0.305259	1.46118	0.258728	-0.807411		p693	1.39163	0.784938	-0.198829	1.14949	-0.686363	0.111333	-0.606695	-1.89035	0.140738	0.893836	-0.442564	-1.66076	0.805915	0.88409	-0.676404
p700	-1.38244	0.918005	2.04141	-0.114278	-1.36146	0.369443	0.223628	-0.373237	-0.0560353	1.71182	-0.738872	-0.736292	0.0149372	0.346318	-0.862945		p700	-1.12051	2.23732	0.735565	-0.736395	-0.500543	-1.04394	0.778541	0.295274	0.49848	1.02131	-0.521497	0.47311	-1.64286	-0.129136	-0.344716		p694	-1.12227	-2.29823	0.424171	-1.4583	0.123873	0.246076	0.879128	-0.473127	0.449244	1.26968	0.545371	0.587116	0.286027	-0.564602	1.10584
p701	-0.200834	-1.49923	-0.112654	-0.0685872	1.55897	1.41254	-1.80729	0.157514	-1.2937	0.30661	0.978293	-0.354416	0.316661	-0.346374	0.952491		p701	-0.0533723	-0.0850606	0.17846	-0.185244	0.548859	0.520296	-0.010265	0.0703533	-0.0117425	0.643785	0.663698	0.655426	-3.44753	0.105558	0.406778		p695	1.22109	0.285411	0.939148	1.13705	-1.80823	0.536046	-0.729809	-1.54206	-0.167918	1.00389	-0.378492	-1.12329	0.795782	0.505809	-0.67443
p702	0.322988	-0.599946	0.109759	2.10313	-0.0388899	-0.335629	-1.91455	0.607412	-1.25409	-0.189394	-0.561327	-0.389208	0.949324	-0.200702	1.39113		p702	0.975105	-0.245414	0.473248	0.982146	-0.0338355	0.996779	-1.92836	-1.19128	-1.79511	0.540046	1.03107	0.783696	-0.0219716	0.114351	-0.680468		p696	0.890051	-0.0368376	0.416908	0.535975	-0.128569	0.384447	-0.203012	-3.39346	0.125242	0.58722	-0.14892	-0.0489669	0.421492	0.675019	-0.0765895
p703	-0.75349	-2.29757	0.781082	-1.59502	0.388388	0.207587	0.563874	0.49669	0.17879	1.11579	0.114708	1.31142	-0.676115	-0.53459	0.69845		p703	-1.58342	0.229912	-1.439	2.17147	0.491039	0.282824	-0.297017	-0.259612	-0.583567	-0.939191	1.31852	0.202266	0.827599	0.237013	-0.658837		p697	-0.409206	-1.64004	-1.15892	0.175674	-0.7875	0.33771	1.20162	-0.309551	0.305903	-0.589784	0.673123	-1.26193	0.373496	1.32531	1.76409
p705	0.267551	-0.0629972	0.203915	0.333171	1.0153	0.396691	-2.34943	0.848345	0.0342614	-2.29223	0.442203	-0.213763	0.242823	0.29758	0.836583		p705	0.292407	-0.340912	0.176244	-2.37631	0.958561	0.904738	0.136528	0.416727	0.24569	0.395792	0.522513	0.458518	-2.3026	0.425322	0.0867823		p698	0.476893	-0.358023	-0.436486	0.771625	-1.1456	0.330912	-1.65284	-1.24974	0.674758	0.34476	0.186639	-0.718589	-0.420704	2.20318	0.993213
p706	-0.251315	-1.23895	-0.270893	-0.0477138	2.02948	-0.332991	-0.980162	1.42831	-0.306491	1.00843	0.572222	-1.69227	-0.486765	-0.159727	0.728838		p706	-0.87994	-1.87854	-1.23478	1.20807	1.53731	1.71583	0.0761565	0.0208757	-0.120569	-0.278728	0.410824	0.0619648	-1.0258	0.252643	0.134689		p699	0.768722	-3.38811	0.0804815	0.0855951	0.0686998	0.457147	0.325363	0.329853	0.222355	0.140587	-0.317315	0.177175	0.159657	-0.212723	1.10252
p707	-0.113377	-1.16775	-0.117155	0.00814097	1.84912	0.971167	-1.52395	0.58704	-0.863512	0.366442	1.08237	-1.72929	0.126789	-0.176783	0.70075		p707	0.0343999	-0.258538	-0.0636169	-0.296148	0.589311	0.592503	0.133632	0.199228	0.125932	0.564361	0.597329	0.582006	-3.44035	0.2374	0.402554		p700	-0.097166	-2.25317	0.306202	-1.79353	-0.251556	0.182496	1.38787	0.682466	-0.423106	-0.187553	0.506546	0.12589	-0.0879319	0.314654	1.58789
p708	-0.40684	-1.5575	0.213944	0.315753	1.62081	0.785725	-1.45686	0.761857	-0.760441	0.407095	1.135	-1.61806	-0.0261812	-0.203855	0.789547		p708	-0.0966836	-0.364323	0.0393171	-0.184157	0.537727	0.644135	0.0636346	0.29712	0.137871	0.50402	0.587871	0.545672	-3.44127	0.392753	0.336309		p701	-0.0629755	-0.131734	0.229552	0.53331	0.587936	0.099425	-0.133431	-3.46695	0.0431916	0.511553	0.428253	-0.0769501	0.512645	0.691021	0.235151
p710	-1.19275	0.997302	1.84099	0.151901	-1.39666	0.206187	0.132758	-0.382537	-0.132755	1.67906	-0.500705	-0.610852	0.0189238	0.648961	-1.45982		p710	-1.08577	2.30359	0.711835	-0.87302	-0.316764	-1.06776	0.801923	-0.00532375	0.39979	1.18156	-0.640195	0.551796	-1.38814	-0.30224	-0.271278		p702	1.55485	0.877345	0.491094	1.08252	-0.560431	-0.0247889	-0.313375	-1.61462	-0.182852	0.590844	-1.50245	-1.28809	0.99565	0.683307	-0.789002
p711	-1.21216	-1.23723	0.663455	-0.505549	-0.781827	0.0628522	0.599592	-0.943707	-0.0989184	0.00304999	-0.0629254	2.31063	0.428236	1.52805	-0.75354		p711	-1.13106	1.10217	0.466922	-0.14757	-1.69527	-0.0593696	1.27617	1.46377	1.1271	-0.463099	-0.244912	-0.347111	-1.34474	0.754747	-0.75774		p703	0.101071	0.0803163	-1.53572	0.822041	0.115037	-1.17574	0.137279	0.558931	0.273842	-2.06774	1.40176	0.782405	1.26317	0.0760143	-0.832668
p713	0.609967	0.0118096	0.495958	0.718382	-1.79607	0.548374	-1.94885	0.874426	0.129302	-1.89639	0.37596	0.606009	0.701676	0.299755	0.26969		p713	0.30616	0.403421	0.13969	0.386065	-3.41738	0.0389388	-0.498444	0.721153	0.210294	0.766493	0.0214717	0.508259	0.427155	0.156769	-0.170051		p705	1.26739	-0.16392	-0.234592	1.43209	0.412685	-0.585939	-0.921452	-1.10866	0.532852	0.188733	-0.0962235	-1.97207	0.545863	1.55703	-0.853786
p715	1.29766	1.20639	-0.971699	0.925208	-0.786381	1.20023	-0.915953	-0.448541	-0.766738	-0.87146	-0.710148	1.49409	0.85677	-0.800564	-0.708863		p715	0.233942	1.09488	0.0569839	-1.77642	0.139345	-1.86265	0.521325	0.814114	0.644667	0.38412	0.429825	0.407012	0.523359	0.352293	-1.96281		p706	-0.778912	0.895395	-1.09287	2.68686	0.343632	-0.66898	-0.201508	0.346349	0.371859	-0.723798	-0.29206	-0.882596	0.970018	0.0186118	-0.992006
p716	0.112188	-1.49744	0.310449	-0.115848	0.476578	-0.173025	0.919195	-1.15482	0.239028	-0.00523209	-0.271432	0.333468	1.57475	1.38649	-2.13435		p716	0.142577	-0.830671	0.559944	1.18601	-0.750655	-1.43982	1.93339	-0.152078	0.839212	0.918582	-0.998078	0.138459	-0.841742	0.556072	-1.26121		p707	-0.0119387	0.257644	-0.126191	0.59112	0.44675	-0.0141535	0.0752029	-3.50149	0.31514	0.268034	0.336981	-0.137539	0.625428	0.548511	0.3265
p717	0.635905	-2.00856	0.106235	0.588911	0.0757683	0.738589	-1.83923	0.669334	0.0339318	-1.7946	0.624863	0.539575	0.640402	0.591435	0.397435		p717	0.719887	0.326892	0.345549	0.235955	-0.153235	0.57786	-2.46596	0.47312	-0.0366356	0.546497	0.640542	0.592929	-2.27196	0.553784	-0.0852201		p708	-0.0999899	0.070421	0.0504381	0.483112	0.384047	0.0577938	0.10927	-3.51839	0.162248	0.382937	0.370066	-0.0287984	0.719443	0.5041	0.3533
p718	0.116787	-1.58229	0.591544	0.829328	-0.212831	0.837072	1.05234	1.16488	0.879847	-1.80535	-0.875071	-1.23218	-0.505	-0.0698274	0.810752		p718	0.0421933	0.516144	0.0373699	-2.10311	0.675815	0.0143303	1.88598	0.476952	1.1828	-0.990468	0.0178383	-0.485142	-0.942719	0.704286	-1.03226		p710	-0.159455	-2.12961	0.324851	-1.78747	0.134584	-0.162871	1.5445	0.395214	-0.490079	-0.151152	0.579116	0.27376	-0.431639	0.496061	1.56419
p723	0.819773	-0.117728	0.00385674	-1.43532	-1.00414	1.58236	-0.0331463	-0.433465	-0.225336	-2.01437	0.727523	0.951073	-0.617757	0.812067	0.984611		p723	0.868147	1.56946	-0.070251	-1.1439	0.20205	1.8253	-0.770125	-1.43093	-1.14664	0.319637	0.118906	0.237741	-0.60022	0.907173	-0.886351		p711	-1.16663	1.73599	-0.42391	-1.02418	0.890092	-0.248112	1.10013	1.30855	-0.731856	-0.312059	0.552357	0.429719	-1.397	-1.16017	0.447092
p724	-0.122426	0.379373	0.364281	0.231276	-3.51786	0.24561	0.502263	0.3903	0.430248	0.0726287	0.189606	0.334835	0.489899	0.348606	-0.338646		p724	-0.100332	1.31356	0.586232	-0.989928	-1.83487	-0.366991	1.73666	0.448675	1.11557	0.373412	-1.37945	-0.288006	-0.417787	0.475412	-0.672159		p713	-0.0215118	-0.153244	0.794053	0.389665	-2.61467	0.471275	0.207598	-2.13521	0.558277	0.56475	0.449628	0.125419	0.433407	0.28704	0.643525
p726	0.487314	1.12016	0.61364	-0.405207	0.290559	1.20408	0.252928	0.0901687	0.164643	-3.18305	-0.123223	-0.361143	-0.201119	0.110157	-0.0599035		p726	-0.668791	0.972521	-0.349727	-0.108606	0.597088	0.188277	0.732861	0.051633	0.467699	0.0718241	0.683945	0.410824	-3.26457	0.100765	0.114259		p715	0.363368	0.362588	0.475724	-1.17101	-1.44547	-1.42438	0.682316	-1.10379	0.385105	0.382223	1.34001	-1.32344	0.837108	0.345357	1.2943
p727	-0.145969	-0.0792549	-0.372562	0.438077	0.115272	-0.812008	0.758458	-1.15897	0.215081	0.889738	-1.00764	-0.385234	1.5723	1.7997	-1.82699		p727	0.937471	-0.224651	0.605128	-0.473133	-1.39063	-1.48288	1.26689	-0.0227903	0.688909	1.55439	0.046309	0.993457	-1.46807	-0.218219	-0.812179		p716	-0.632244	-1.16265	0.744861	-0.686173	1.15045	-0.0635385	-0.0758155	2.09941	0.0116235	-0.122875	-0.686481	1.72754	-0.627998	-0.512432	-1.16369
p728	1.0224	1.04484	-1.1781	-0.844096	-0.980133	0.977464	-1.11855	0.978367	0.314808	-1.07102	-0.898698	1.14191	0.803031	-0.995284	0.803063		p728	0.581003	1.23182	-1.12999	-0.945703	-0.975857	-1.02416	-1.04981	1.10327	0.683497	0.867089	0.787152	0.833796	-0.888785	1.04197	-1.11529		p717	0.256735	0.189119	0.448806	0.0499065	-0.604942	-0.0437878	0.309538	-3.42272	0.599582	0.672576	0.55771	0.0036249	0.543553	0.205873	0.234425
p729	0.772695	0.046092	0.152221	-0.409612	-0.132542	0.815393	0.168677	0.0438785	0.0975754	-3.38384	0.505819	0.412309	-0.117756	0.33024	0.698849		p729	1.70275	1.06918	-0.0826213	-0.972541	0.22758	1.66231	-0.795009	-1.35873	-1.13137	0.303158	0.204257	0.265867	-1.22527	0.664182	-0.533729		p718	-0.297474	-2.01894	-0.0550045	0.0849352	1.21148	-0.323019	0.850188	2.11095	0.641644	-0.680883	-1.0124	-0.582463	0.0503069	-0.634604	0.655279
p730	0.349919	0.807371	-0.0272991	-0.0632403	0.216915	0.590653	0.309679	0.424433	0.293175	-0.06533	-0.242123	0.0621282	-3.47029	0.301856	0.512149		p730	0.676575	0.427495	0.232529	-1.54628	0.769757	0.981434	0.786216	-1.52112	0.463034	0.662476	0.324937	0.536063	-1.48395	0.422791	-1.73196		p721	-0.0359893	1.37143	-0.134684	0.0256833	0.91939	-0.780902	0.554521	-1.33251	-0.996118	-0.38567	0.0838003	2.2887	-0.112937	-1.47036	0.00564045
p731	0.634991	1.45388	1.09922	-1.46197	-1.03041	0.687375	0.548301	-1.98548	0.0298047	-0.352708	-0.559951	1.30982	-0.121731	0.156875	-0.408018		p731	0.616295	1.2949	0.316205	-1.15361	-1.3013	-0.195679	0.463741	-1.85354	-0.484009	1.42673	-1.27068	0.482034	0.53304	0.781513	0.344362		p723	1.29399	-1.75359	0.670252	-0.121444	0.42011	0.583286	-1.41645	-0.475322	0.620266	1.27339	0.362837	0.233049	-1.94934	0.20648	0.052483
p733	0.0730109	1.01393	0.358801	0.315995	-1.2515	0.358684	1.02492	0.738081	0.939854	0.934538	-1.18166	-1.42779	-1.42466	-1.26449	0.792281		p733	-1.01652	-1.15243	0.69389	-0.938555	0.792919	1.17089	1.29771	-0.916469	1.01239	0.517597	0.883119	0.720623	-0.883839	-1.07975	-1.10158		p724	-1.93357	-0.11873	0.698394	-2.24047	0.694166	0.207082	0.633505	0.18383	0.603057	0.787557	0.650981	0.910425	-0.00766136	-1.23155	0.162977
p736	-0.159476	0.854055	-0.730912	-0.957489	1.30805	0.350952	0.719315	0.923061	0.65644	0.827282	-1.19566	-1.37112	-1.97009	0.316205	0.429401		p736	0.235843	-0.00383304	-0.0620808	-0.458503	0.742538	0.861751	0.698144	-0.22079	0.393289	0.438007	0.195984	0.339897	-3.34013	0.426868	-0.246984		p726	-0.216457	-0.358641	-0.530075	-0.394456	2.59867	-0.535476	0.965373	0.496246	-0.933603	0.143314	-1.37281	1.25471	-0.56929	-0.689004	0.14149
p738	1.3894	0.427711	0.470192	-1.96163	-0.561359	1.32772	0.399786	-1.66601	-0.173555	-1.11981	0.42973	0.518024	-0.610546	0.39863	0.731713		p738	1.73926	-0.634751	-0.458099	-0.340004	-0.414914	1.56721	-0.330863	-1.99943	-1.16456	0.78946	-0.227126	0.36976	-0.307211	1.06138	0.349887		p727	-0.214147	-0.137742	0.525781	-3.32334	0.648349	0.160873	0.0797515	0.669858	-0.190157	0.326299	0.1286	1.17603	0.330673	0.0594938	-0.240322
p739	1.2284	1.09783	0.975035	-1.32044	-0.851619	0.773769	0.56856	-2.29385	0.00654524	-0.389036	-0.658668	1.02881	-0.19292	-0.0115095	0.0390874		p739	1.51165	0.103261	0.0669228	-0.396021	-1.89539	0.0367237	0.570701	-1.70261	-0.391131	1.09968	-1.30056	0.219954	0.748325	0.364283	0.96421		p728	0.710623	1.13738	0.402983	0.696871	-1.12351	-1.10324	-1.04605	-0.795189	-1.0309	0.611259	1.15232	-1.00625	0.932037	-0.908329	1.36999
p743	0.333896	0.488914	0.658228	-0.593173	0.0431499	0.561562	0.814271	-3.3932	0.457146	0.0988635	0.163656	0.200828	-0.162887	0.208247	0.120499		p743	-1.60452	0.0331299	0.382219	0.176426	1.02383	0.677044	1.95076	-1.79658	0.663278	-0.234605	-1.14494	-0.607559	0.656716	0.119557	-0.294753		p729	1.06526	-1.92422	0.690931	-0.203888	0.498079	0.805964	-1.19984	-0.761159	0.747586	0.980613	0.328788	-0.130127	-1.88959	0.593995	0.397608
p744	0.769304	1.01033	-1.65261	-0.0236697	-1.48838	0.168904	0.76108	0.624682	0.704276	-1.56378	-1.42082	0.4795	0.0538876	0.84156	0.735728		p744	-1.8615	0.842364	-0.47662	-1.78735	0.0929667	0.207862	0.852379	0.607315	0.741817	0.81097	0.097298	0.611135	-1.7353	0.217829	0.778836		p730	0.807506	0.387134	0.531527	0.401644	0.183362	0.345567	-0.147351	-3.39016	-0.389074	0.317427	-0.303851	0.480636	0.28447	0.638837	-0.14768
p745	0.241559	-1.21727	-0.472635	0.914411	-0.144929	0.615439	-2.01773	1.38684	-1.06838	-0.474642	0.0635871	-0.400874	0.465557	0.335592	1.77348		p745	0.911513	0.166242	0.0127625	-0.0387098	0.847614	1.05704	-2.00455	-0.887348	-1.73372	0.0889264	1.09117	0.584296	0.487488	0.587634	-1.17036		p731	-0.156267	-1.92396	1.03515	-1.19329	1.37904	0.00199588	-0.312746	0.0080473	0.103677	0.860847	0.531112	0.624219	-1.961	0.55917	0.443994
p748	-0.291056	-1.13043	-0.608404	1.79173	-0.00670647	-0.211246	-1.67063	1.05298	-0.849234	0.020954	0.165339	-0.513279	1.29511	-0.514249	1.46913		p748	0.315474	-0.658387	0.125621	1.41629	0.250868	1.27058	-1.46767	-1.29745	-1.54613	0.190307	0.741003	0.462198	1.41373	-0.644647	-0.571784		p733	0.532394	1.01997	0.282859	0.690159	0.11124	0.503186	0.165106	0.137986	0.143703	0.0985212	-2.46883	0.108464	0.749947	-2.25311	0.178407
p749	0.472081	0.844406	1.91689	0.772363	-1.73901	0.037554	-0.624827	-0.45309	-0.827069	0.122153	-1.22415	0.922935	0.589563	0.445702	-1.2555		p749	1.15039	1.75466	0.497118	-1.40215	-1.33863	-1.15448	0.687715	-0.705876	-0.0445749	0.391113	-1.15494	-0.228933	1.04714	0.763151	-0.261691		p736	1.13725	0.854562	-0.436785	2.02101	0.108819	0.00404074	-0.962253	-1.72619	-0.307205	-0.0876345	-1.35918	0.348136	0.756854	0.558584	-0.910004
p750	-1.11725	1.08579	2.03157	0.172478	-1.13155	0.335871	0.271609	-0.46434	-0.0363413	1.53532	-0.537152	-1.10732	-0.00779734	0.299601	-1.33047		p750	-0.129106	1.0805	0.607124	-0.257371	-0.0650737	-0.17998	0.507819	0.202282	0.352444	0.569371	-0.0351883	0.350172	-3.37634	0.231098	0.142256		p738	0.123673	-2.15494	0.651661	0.329335	0.829936	0.601735	-1.15956	-0.44198	0.793552	0.836771	0.345612	0.334519	-1.98255	0.850585	0.0416593
p751	-0.295243	0.338477	1.86784	0.172698	-1.4397	0.422844	0.376804	-0.287585	0.0471646	1.87603	-0.496981	-1.62838	-0.309508	0.412469	-1.05694		p751	-0.563086	1.61739	0.780705	-0.557792	-0.315578	-0.883223	0.997605	0.347302	0.616613	1.00345	-0.685488	0.372655	-2.47361	-0.0885601	-0.168377		p739	-0.300652	-2.17256	0.885345	-0.727352	1.31547	0.0124787	-0.214301	-0.107084	0.127535	0.643622	0.456514	0.390683	-1.96935	0.974094	0.685554
p752	-0.710375	0.470967	1.6068	0.407859	-0.0958782	-0.0588181	-0.0754168	0.157357	-0.155	1.70684	0.0986536	-2.63695	-0.249938	0.220074	-0.686178		p752	-2.31409	0.385886	0.710356	0.260354	-0.114393	-0.613159	1.04877	0.709094	0.712941	0.80928	-0.386343	0.319044	-2.06757	0.49026	0.0495638		p743	0.142956	0.546849	-0.336467	0.664327	0.498042	-1.0073	0.650747	1.34621	1.25152	-0.340637	0.00731921	0.172124	-2.21428	-1.70519	0.323772
p753	-0.581122	0.28187	0.73093	0.695467	-3.16623	-0.20935	0.978278	0.519707	0.841671	0.607233	-0.0692659	-0.0912485	-0.223077	-0.356645	0.0417793		p753	-3.06902	-0.524579	0.440219	0.952909	-0.00374508	-0.0338713	0.818356	0.436723	0.65243	-0.504947	0.471638	0.122994	1.00399	-0.631665	-0.131431		p744	0.435271	-0.304539	0.267019	-2.1319	-2.42704	0.239092	-0.202122	0.784165	0.216706	0.929997	-0.18704	0.907526	0.454161	0.544713	0.473982
p754	1.33801	-1.97499	0.339124	0.426699	1.39449	0.351508	-1.11493	0.454148	-0.876212	-1.10958	0.438424	-0.87485	-0.13187	0.111957	1.22807		p754	1.19584	-0.118228	-0.355207	-0.0819805	0.87149	0.356788	-0.0253072	0.669467	0.170113	-0.0367261	0.326343	0.142806	-3.29601	0.248949	-0.0683371		p745	1.33864	0.541771	-0.195899	1.17022	-0.866945	0.565145	-0.798665	-1.69635	0.377612	0.640083	-0.948645	-1.5189	0.957316	0.975639	-0.541025
p755	-0.664756	-1.27423	0.0483139	-0.397454	2.53685	-0.726286	-0.331478	0.664345	-0.280476	1.47601	-0.295334	-1.18881	-0.355706	0.215288	0.573731		p755	-1.32157	-1.32138	-1.53524	1.80418	1.17717	0.77379	0.169922	0.0630831	-0.0745686	-1.05166	0.584736	-0.218486	1.02701	0.360963	-0.437952		p748	0.963485	0.897931	-0.10405	1.38093	-0.822049	0.412647	-0.0820025	-1.89166	-0.0266765	0.387438	-1.50328	-1.02138	1.12828	0.898568	-0.618185
p756	-0.159231	0.742786	0.772536	0.211208	-3.43734	0.267437	0.0499287	0.109818	0.00845817	0.524499	-0.0542483	0.19503	0.0193989	0.75072	-0.0010002		p756	0.0350993	0.783667	0.482355	-2.42905	0.135181	-0.0498301	0.361795	0.366209	0.333436	0.817977	0.170899	0.597511	-2.34993	0.372166	0.372512		p749	0.751093	-0.368961	0.420811	-0.785064	-0.28772	-0.100997	-0.615597	-2.51367	0.593948	1.33477	-0.864988	0.16789	0.149564	0.5409	1.57802
p757	-0.657797	1.32418	1.99404	0.279645	-1.77191	0.164092	-0.427331	0.186186	-0.455701	1.02236	-0.469397	-1.06008	-0.579977	1.04444	-0.592765		p757	-0.573828	0.959619	0.316323	-1.35385	0.0773222	-1.20243	0.31438	0.737211	0.399955	1.21183	-0.178426	0.683047	-2.45065	0.409577	0.649926		p750	-0.00385581	-0.691862	0.352976	-3.33519	0.163857	0.110088	0.861921	0.452911	-0.118638	0.100386	0.568788	0.194302	0.152771	0.306289	0.885254
p758	-1.42429	0.716673	1.54265	0.670575	-0.677731	-0.626652	-0.29823	0.625998	-0.203878	1.73397	-0.612434	-1.8468	-0.310547	0.592596	0.118111		p758	-1.91166	-0.165081	-0.231169	-0.692798	0.588334	-1.01071	0.85001	0.781595	0.675873	0.852049	0.0303419	0.513499	-2.01323	0.664252	1.06869		p751	-0.348124	-2.27901	0.160627	-1.67909	-0.037239	0.105274	1.45869	0.642988	-0.41205	-0.0350901	0.642596	0.0454307	-0.415442	0.747114	1.40332
n1	-0.973469	0.816508	-1.53937	-0.531279	2.06848	-0.168919	0.557156	0.339594	0.219196	0.149549	-0.667897	-0.491209	-1.48814	0.322537	1.38726		n1	0.545738	-0.950225	-0.519363	-1.30293	1.19686	1.28521	1.00882	-0.812442	0.236221	0.340908	0.568315	0.45496	-2.2532	0.468492	-0.267362		p752	-0.366034	-2.37893	-0.830273	-1.36115	0.354291	-0.0328479	1.77382	0.88102	-0.0861218	-0.215625	0.667792	-0.00142502	0.20756	0.460201	0.927731
n2	0.525884	0.792231	0.556964	0.214222	0.689435	0.0813567	0.231419	-0.105215	0.115428	0.689313	-0.41566	-0.0394444	-3.39382	0.102043	-0.0441594		n2	0.932503	1.9421	0.89926	1.02713	0.749472	-0.0662594	0.052984	-0.721064	-0.340641	-1.45201	-0.786054	-1.11591	0.68066	-1.24128	-0.560882		p753	-0.186197	0.895347	0.027351	-2.26438	0.475863	0.112217	1.1133	0.369257	0.568795	-0.0538656	-0.0321263	0.223057	0.588382	-2.33448	0.497479
n3	-0.935185	-0.482932	-1.23796	2.55746	0.51358	1.58516	-0.15629	-0.0368717	-0.470205	-0.164386	0.478158	-0.817293	-0.300927	0.299474	-0.831774		n3	-0.837687	-2.28905	1.09634	0.985311	1.22825	0.674149	0.761613	-1.08731	-0.234002	0.145331	-0.799411	-0.248161	-0.712708	0.594547	0.72279		p754	0.708552	-0.685297	0.333215	-1.5746	0.610569	-0.983563	0.960084	-1.79103	0.0697225	-0.00874478	0.0445955	-0.239118	-0.124273	2.14548	0.534398
n4	-1.15136	0.261647	0.274747	0.56949	0.515226	0.517575	-1.12884	1.18913	0.646449	-1.09089	1.40928	-1.18245	-1.17953	1.30168	-0.952143		n4	-0.582541	-0.753884	1.6914	-0.484178	-0.520754	-0.57933	-0.610434	-0.456308	-0.564796	1.38613	-0.612299	1.04532	-0.415127	-0.662274	2.11908		p755	-0.0119201	0.539756	-1.46585	2.17773	0.611175	-1.21079	0.900792	0.179445	0.618909	-1.24801	-0.799368	-0.597121	0.7771	0.255383	-0.727226
n5	-1.93256	0.117101	0.707033	0.78457	-0.570635	-0.746694	0.943437	-0.08452	0.435815	2.25901	-0.4159	-1.16461	0.463068	-0.36034	-0.434769		n5	-2.58301	-0.494286	0.710179	1.59368	1.14317	-0.588526	0.499487	0.0927428	0.00360428	0.000576357	-0.0838951	-0.0161054	-0.913206	-0.418774	1.05436		p756	0.162023	-2.37202	0.333625	-2.36855	0.25144	0.053527	0.652155	0.502285	-0.136919	0.329908	0.593127	0.434555	0.0596075	0.55561	0.949625
n6	0.588348	0.856886	0.675262	0.251524	0.472971	0.160513	0.216126	0.0887596	0.145238	0.68396	-0.265082	-0.239645	-3.37434	0.0423664	-0.302888		n6	0.767729	2.30205	0.662265	1.16502	0.71564	-0.474722	0.297519	-0.582249	-0.13	-1.18415	-0.805281	-0.996843	0.0750538	-1.37593	-0.436091		p757	-0.204313	-1.3819	0.0771461	-2.26371	0.0760465	-0.359518	1.1969	0.451132	-0.819793	-0.0230759	0.76694	0.20074	-0.318162	0.876056	1.72551
n7	0.498861	-1.04935	-0.770901	0.288365	1.00454	0.623547	-1.20386	0.398395	-0.799463	-2.23086	0.290987	-0.155714	0.902119	1.12014	1.08319		n7	0.304167	-2.21214	-0.86218	0.219948	1.19584	1.25647	-1.41682	-0.3939	-1.11449	0.0949486	0.791891	0.439269	0.64742	0.454718	0.594847		p758	-0.661563	-0.950641	-0.971325	-1.53393	-0.0365211	-0.831264	1.7332	0.972745	-0.583345	-0.740118	0.884081	0.114324	0.230899	0.897796	1.47566
n8	0.970302	1.93042	0.282706	0.788291	1.68517	-0.838871	-0.0758104	-0.133988	-0.321978	-0.387276	0.218944	-0.701233	-0.941817	-0.837026	-1.63784		n8	2.25936	0.122096	0.347513	1.40419	0.338783	0.0344433	0.378327	0.171711	0.165658	-1.99345	-0.466113	-1.18596	-0.358062	-0.651875	-0.566628		n1	0.803553	0.544524	-1.0849	1.88545	0.230814	-0.0478646	-1.04312	-1.30366	-0.39099	-0.0693822	-1.28427	0.29108	1.45352	0.867292	-0.852042
n10	0.804207	1.19978	0.283639	0.12834	0.446388	0.134086	0.270915	-0.0623103	0.160726	1.07114	-2.27063	0.122282	-0.132937	0.113281	-2.26891		n10	1.21863	0.137818	0.0152177	0.615202	0.53033	0.452189	0.0708921	-3.27152	-0.481615	-0.286275	-0.00725691	-0.146075	0.426938	0.095468	0.630053		n2	1.41191	-1.2794	0.649986	0.744324	-0.046279	1.50771	0.118649	0.371837	-0.339791	-1.64697	-1.11187	-0.870771	0.58929	-0.995594	0.896963
n11	0.478388	2.12076	-1.37524	0.1774	-1.64023	0.238562	0.649319	0.0881859	0.299152	1.1839	0.587212	-0.544334	-0.303775	-0.856769	-1.10253		n11	1.82698	-0.932307	0.207515	0.136538	-2.35825	-0.0818149	-0.0973836	0.963564	0.225326	0.365792	-1.42514	-0.337809	0.604739	0.203291	0.698949		n3	0.178001	-0.0476649	1.12926	1.10981	0.689854	0.158837	-0.656003	0.993538	-0.480185	0.41548	-0.446211	0.0252166	0.911533	-2.2913	-1.69016
n12	0.643262	-0.421611	0.0910574	2.30054	0.701608	0.128598	-0.811644	0.485042	-0.493191	-0.654526	0.0921976	-0.406175	0.956744	-0.430355	-2.18155		n12	1.13963	-0.871019	2.02969	-0.943805	-0.192285	0.960023	-0.638597	-0.333018	-0.577378	0.77113	-1.36398	0.0993691	-0.0768383	-1.15268	1.14975		n4	-0.8824	0.877068	0.624712	-0.760599	0.708411	0.466956	-0.938299	1.52367	-0.923855	1.36246	-0.943636	1.37145	-0.74038	-0.806922	-0.938642
n13	-0.430789	1.13634	-1.22814	0.0780552	1.0843	-0.187474	0.511888	0.737283	0.318247	-0.133268	-0.347714	-1.26486	-2.08095	0.132399	1.67469		n13	0.612148	-0.681858	-0.0612545	-1.13922	0.819917	1.32708	0.935774	-0.590469	0.322077	0.334691	0.340457	0.343209	-2.7502	0.38567	-0.198021		n5	-0.541122	-2.60142	-0.0160404	-0.588107	-0.350137	0.223042	1.00432	1.33817	-0.549724	-0.648517	0.625848	-0.00939621	0.260703	0.324591	1.52778
n14	0.0228955	-1.00126	0.150309	1.36408	0.693211	1.09646	-0.71165	0.412205	-0.453128	-2.30974	0.546041	1.02773	0.291066	0.19046	-1.31868		n14	-0.447326	-0.617243	1.62029	-0.684249	-0.61514	1.18046	-0.653115	0.618677	-0.102687	-0.0671386	-1.3758	-0.560713	1.46979	-1.17406	1.40826		n6	1.84904	-1.63529	0.518065	0.049156	0.153494	1.37756	0.352901	0.168385	0.0235043	-1.5423	-0.650804	-1.02856	0.374161	-0.888165	0.878854
n15	0.988307	0.479892	0.485491	0.154389	0.934722	-2.28637	-2.27894	0.322911	-0.414322	0.149817	0.664926	0.310678	-0.268201	0.525717	0.230976		n15	0.0166677	0.164966	1.26823	0.0846203	0.28546	1.40194	-0.329877	-0.255823	-0.364742	-1.97341	-0.952095	-1.41843	1.4281	-0.364421	1.00881		n7	0.874082	-0.720659	-1.31772	1.23842	-1.52251	-0.622564	-0.91513	-0.275846	0.18517	-0.0414438	-0.417516	0.115746	2.20388	0.548245	0.667844
n16	0.396436	-1.28214	-0.631599	0.749763	1.4465	0.750043	-0.918981	0.323276	-0.599108	-2.23059	0.932071	-0.378582	-0.142211	0.718875	0.866242		n16	0.774215	0.0823698	0.711119	-0.488926	1.12322	1.20622	-1.47361	-0.865178	-1.29385	0.465764	1.12006	0.793318	-1.07913	0.326658	-1.40226		n8	1.66427	1.48139	0.308939	1.06006	0.359418	0.136476	-1.25524	0.811606	0.146093	-0.426787	-1.10994	-1.7313	-0.0950489	-0.473366	-0.87658
n17	-2.34147	-0.667768	-1.30756	-0.0188383	0.735583	-0.640095	-0.15395	0.596485	-0.154047	-0.461129	0.563962	0.643877	0.464622	1.1561	1.58423		n17	-1.56924	-1.8587	-0.532036	-1.74818	0.27906	0.84714	0.87445	0.166445	0.414073	0.388323	1.39861	0.893099	0.22758	0.153176	0.0661984		n10	1.31439	1.10906	0.309315	0.50957	0.367805	0.234159	-0.522295	0.435001	-0.166872	0.104397	-0.661526	0.27071	-0.054477	-3.07436	-0.174872
n18	0.0689575	0.439307	-0.41807	-0.251371	1.10089	0.366053	-0.112743	0.600169	0.107762	0.0590558	-0.056354	0.27144	-3.29344	0.184103	0.93424		n18	0.792586	0.193084	0.346054	-1.79732	1.19374	0.919888	0.184472	0.0981662	0.124297	0.368993	0.49103	0.42957	-1.7339	0.375508	-1.98617		n11	1.2141	0.134114	-0.259322	-0.293029	-1.25757	0.806255	-1.2783	-1.99009	-0.167349	1.24502	0.940213	1.21007	0.033546	0.352868	-0.690536
n19	-1.43489	-0.155688	-0.885817	-0.796098	0.0669559	-1.7304	1.41404	0.420511	1.02719	-0.356902	-0.34823	1.18649	-0.532188	0.874565	1.25048		n19	-1.97507	-2.0419	-1.01086	0.634243	0.740542	-0.616561	1.15728	-0.318235	0.443648	0.0545273	0.61315	0.330378	0.499972	0.528556	0.960337		n12	-1.19768	0.293759	1.52222	0.28427	1.08587	1.44373	-0.560308	0.523278	-1.2103	0.177482	-1.03297	0.814421	-1.10358	0.268758	-1.30894
n21	-1.50754	-0.827515	-1.19989	0.256468	2.2121	-1.00163	0.406187	0.478907	0.180347	1.09496	0.282795	-0.981742	0.646137	-0.545407	0.505828		n21	-0.675571	-2.27885	-0.46075	1.12953	0.888588	0.159526	-0.284691	-0.0546169	-0.344174	-1.01312	0.509684	-0.229304	2.07297	0.148678	0.432108		n13	1.57431	0.396016	-0.468305	1.52792	-0.12257	0.0909775	-1.21154	-1.45118	-0.702108	0.0448312	-1.29106	0.237958	1.27443	0.876661	-0.776327
n22	0.34402	-1.22027	-0.0895668	1.4037	0.432145	0.307019	-1.56793	1.45123	-0.273144	-1.64731	1.35207	-0.417256	0.16102	0.484013	-0.719746		n22	1.0111	-0.654481	0.096437	1.73394	-0.903109	1.28797	-1.37865	0.276216	-0.556524	-1.39192	0.150945	-0.524325	1.48433	-0.575102	-0.0568164		n14	-1.59865	2.41121	0.539148	0.44646	0.227408	1.182	-0.0094194	-0.0595631	-0.90802	-0.3462	-0.131079	-0.965724	-0.706331	0.762979	-0.84422
n23	0.25939	0.826352	0.371283	-2.5418	0.208122	0.251746	0.705357	-2.21768	0.445577	0.461568	-0.221235	0.682201	0.223585	0.318762	0.226768		n23	0.557927	0.516349	0.386024	-2.44308	0.429631	0.143395	0.534617	-2.41064	0.117723	0.547086	-0.00357448	0.350576	0.550424	0.389188	0.334355		n15	0.270608	0.657426	0.660039	0.0510321	0.0662216	0.800252	0.321181	0.608037	-0.42033	-0.0636985	-0.447869	0.128956	0.32977	0.396199	-3.35782
n24	-0.458534	-0.643875	-1.18884	0.50656	1.95586	0.214245	-0.530076	0.35338	-0.434061	-1.4285	0.826426	0.351599	-1.29076	0.119729	1.64684		n24	0.651773	-0.492863	0.58522	-0.486498	2.42679	1.12088	0.179752	-2.01245	-0.817565	-0.224256	-0.115713	-0.162209	-0.122261	0.287457	-0.818056		n16	0.175377	2.17586	0.639956	-0.342087	1.23727	0.11577	-0.763155	0.596069	-0.435074	0.579729	0.416812	-1.7904	-0.966714	-0.672426	-0.966984
n25	0.75374	1.94122	-1.42496	-0.0918173	-2.23257	0.699249	0.776515	-0.601595	0.27744	0.61138	0.342886	0.0964263	-0.0568579	-0.473672	-0.617379		n25	1.49729	-1.49683	0.385354	0.921524	-2.01806	0.758111	-0.583928	0.260723	-0.343926	0.17031	-1.26378	-0.399003	0.772857	0.488271	0.851082		n17	-1.05048	-0.671205	-1.80241	0.008094	0.532619	0.638951	-0.362893	1.94731	0.383926	-0.980697	-1.02451	0.247289	1.43161	0.532074	0.170332
n26	-1.45719	1.29351	-1.3079	-0.235264	1.00614	0.716763	-0.0428284	-0.220785	-0.286701	0.521471	-0.934876	-0.0480769	-0.847638	-0.345768	2.18914		n26	-0.365557	-0.507659	-0.467739	-1.6777	1.00561	1.25604	0.738602	-0.724751	0.1479	1.02117	0.569716	0.83463	-2.1831	0.1489	0.203928		n18	1.52321	0.450112	1.42454	0.742488	0.397615	0.0828938	-2.49514	-0.0919862	-0.0419845	0.00234612	-1.00956	-1.01233	0.440119	0.0879045	-0.500221
n27	-0.242217	1.13649	-1.44896	-1.21117	0.390573	0.152566	-0.00299482	0.151931	-0.0600119	-0.583019	-0.334467	-0.108543	-0.930088	0.366329	2.72359		n27	1.01808	-0.359423	-0.544291	-1.6713	1.24297	0.868497	0.725882	-1.24739	0.0509459	0.792665	0.358433	0.613929	-2.03053	0.299153	-0.117623		n19	-1.0022	0.179188	-0.279356	0.198477	-1.49298	-0.678907	-0.774997	0.573176	0.939347	-0.792109	-0.115007	0.082353	2.70085	0.615646	-0.153487
n29	-0.245229	0.154048	-1.58263	0.342502	-0.222668	-1.67379	0.487215	0.595768	0.382828	1.67639	1.6687	-0.360046	0.380822	-1.32555	-0.278365		n29	-0.0613788	-1.48038	0.682443	1.93319	-0.15059	-0.83346	-1.53463	1.24747	0.000890974	-0.53806	-0.522893	-0.524473	0.0130221	0.350314	1.41854		n21	-0.774608	0.373308	-1.29389	1.90025	0.104456	-0.271493	0.0550319	1.34051	0.632831	-1.43842	-0.593036	0.104242	1.24772	-0.0850736	-1.30184
n31	1.08835	1.28073	1.98673	0.293199	0.239862	0.147398	0.57536	-1.34334	-0.0318	-0.162144	-0.899059	0.101628	-1.66452	-0.732631	-0.879757		n31	1.52647	0.425606	1.71884	0.721514	0.267823	-0.293764	-0.261044	-2.22568	-1.12016	-0.936661	0.344524	-0.28082	-0.341259	-0.149839	0.604464		n22	0.43441	0.894981	-0.136212	2.2958	-1.15981	0.327565	-0.4071	0.369899	0.309909	0.788034	-1.34671	-1.02617	0.632771	-1.10482	-0.872548
n32	-0.226757	-0.0433417	-0.157016	-0.232452	-3.21843	-0.19767	0.378523	0.0175525	0.245661	0.278608	0.79934	1.05035	0.295731	-0.146789	1.15668		n32	-1.95261	0.409435	0.139195	-1.85737	-1.89279	0.712684	0.289678	0.266328	0.254021	0.658581	0.432701	0.568365	0.640304	0.657132	0.674343		n23	0.701325	0.151856	0.525114	-3.53608	0.325306	0.253683	-0.0614989	0.451814	-0.0965096	0.235845	0.145092	0.262611	0.0613386	0.27585	0.304255
n34	-0.949478	2.17988	1.17502	-0.247921	0.10309	-1.45149	1.04624	-1.18641	0.21708	0.0662197	0.224086	0.249542	-0.790021	0.486626	-1.12246		n34	0.804583	0.431617	1.42972	-2.35225	-0.263665	-1.68158	0.436656	0.0584816	0.00961585	0.768142	-0.937186	0.0700272	-0.132602	0.884461	0.473983		n24	0.373178	1.7784	0.0144478	0.466417	0.298545	-0.236038	-1.8945	1.14664	-0.0684945	-0.32594	-1.17307	-1.50991	0.547171	1.06464	-0.481489
n35	-0.100513	1.2329	2.32988	0.826617	0.676078	-0.82411	0.667892	-0.731693	0.047081	0.0161639	-0.364208	-1.41634	-1.14362	-0.769329	-0.446804		n35	-0.462204	0.767199	1.90104	-0.426068	0.733055	-0.288417	1.21426	-0.750792	0.296068	0.0877295	-0.627696	-0.210016	-2.44442	0.431367	-0.221107		n25	1.02515	0.447779	-0.157523	-1.0245	-1.43469	1.19221	-0.974441	-1.65869	-0.361884	1.28357	0.617305	1.40572	-0.213789	0.315225	-0.46145
n37	0.857105	1.65695	1.0359	0.336909	0.505754	-0.286484	0.201482	-0.952469	-0.186755	1.25557	-0.963654	-1.10665	-1.66154	0.454799	-1.14692		n37	0.435069	2.4029	0.545592	1.0904	0.72627	-0.817094	0.17216	-1.02213	-0.411146	-0.366296	-0.409479	-0.377468	0.406864	-1.77087	-0.604772		n26	0.294672	-0.213391	-0.0232549	1.23883	0.338799	0.501992	-0.512203	-3.08704	-0.313003	0.258309	-0.644998	0.178043	0.898838	0.829568	0.254841
n40	1.56053	1.1723	0.47252	-0.879381	1.32549	-1.09161	-0.720953	0.733243	-0.416215	-0.298161	-0.416083	-0.503124	-1.86127	-0.0906803	1.01339		n40	0.424704	0.235638	0.251914	-0.385836	0.787328	0.616366	0.509237	-0.0505364	0.285593	0.177881	0.075907	0.135419	-3.47149	0.299835	0.108038		n27	1.36413	0.108699	-0.106508	0.163286	-0.623218	-0.171409	-1.64979	-0.904761	-0.622838	0.736326	-0.732989	-0.264913	0.510459	2.49806	-0.304524
n41	-0.0759578	0.338368	-1.10328	-0.946704	0.825168	-1.40943	0.986561	0.496547	0.722101	1.81486	1.11183	-1.11669	-1.22016	-0.245771	-0.177453		n41	0.46812	-1.53814	1.20442	0.490863	-0.466952	-0.457511	-0.632349	0.0852387	-0.400281	0.569028	-1.88027	-0.248255	0.160275	0.52229	2.12353		n29	0.514955	-1.00254	0.497951	-0.298578	-1.11459	2.10154	-1.11005	-0.900143	1.28612	0.067118	0.419242	0.941149	-0.311508	-1.34515	0.254493
n42	-0.932432	1.32033	-1.6554	-0.590433	0.564296	-0.713881	1.39713	-1.14985	0.701789	1.40666	0.876965	-0.266434	-0.63052	0.301439	-0.629666		n42	-1.7029	-1.87182	0.212557	0.570673	0.381185	-1.05109	0.135222	-0.38216	-0.276573	0.818166	-0.0126436	0.472744	-0.362594	1.53025	1.53898		n31	1.30492	0.804959	0.381449	0.339895	0.117188	0.514435	-0.990804	0.936505	0.0999736	-1.93425	-0.820507	-1.39193	1.51247	-0.768288	-0.106018
n43	-1.27932	-0.668659	-0.540416	-0.166792	2.33772	-1.00316	-0.401291	0.424919	-0.284747	1.03606	1.26815	-0.58555	-0.771081	-0.347108	0.981288		n43	-0.947429	-1.44864	-0.540479	1.64531	0.879775	0.23338	-0.633103	-0.211982	-0.525237	-1.54736	0.88636	-0.0651471	1.6958	-0.0476592	0.62641		n32	0.215971	-0.161032	-0.289828	0.542553	-3.44395	0.198516	0.255867	0.19137	0.887537	-0.0276333	0.525279	0.317069	-0.0428689	0.284051	0.547097
n44	-1.29728	0.803267	-1.34857	-0.346177	0.363018	-1.13334	1.21764	-1.18378	0.543854	1.64596	1.16571	0.39795	-0.483248	0.383309	-0.728323		n44	-0.49635	-1.76517	0.851883	-0.731832	-0.335886	-1.07286	1.51684	-0.206255	0.62151	0.521466	-0.270633	0.191555	-1.18576	0.54558	1.8159		n34	1.25785	-0.795646	0.49524	-1.60606	-0.92291	-0.190293	-0.58647	-1.07094	0.170557	-0.152057	0.907043	0.752761	-0.431277	-0.0528486	2.22505
n45	-1.53618	-0.978275	-0.607751	-0.250025	2.21975	-0.884363	-0.209893	0.504474	-0.123024	1.15193	1.14528	-0.487625	-0.612699	-0.2794	0.947803		n45	-1.03182	-1.54219	-0.532076	1.32687	0.976556	0.328349	-0.667745	-0.0408778	-0.451953	-1.58176	0.907809	-0.04325	1.73765	-0.0560211	0.670451		n35	0.980423	-1.13189	0.95845	-1.49313	-0.0942411	-0.384108	0.366874	0.181173	-0.544589	-0.226242	0.289788	0.500383	-0.975447	-0.859259	2.43182
n46	-0.983632	-1.64797	0.647806	0.864526	0.349583	-0.417923	-1.35903	1.66413	-0.53272	-0.431488	1.3841	-0.220392	1.20293	0.0716896	-0.591611		n46	0.108807	-1.71231	1.22742	0.664764	-0.912919	-0.276885	-0.763976	1.11592	0.0902731	-0.611787	-1.0464	-0.792813	1.69119	0.0349242	1.1838		n37	1.59875	-2.41721	0.42612	-0.340573	-0.0234738	1.05562	0.66974	0.292133	-0.514936	-1.17218	0.0125548	-0.6174	0.266779	-0.415205	1.17928
n48	-0.756482	0.425126	-0.665638	-0.50717	-0.50873	-0.438456	1.00186	-2.50351	0.768939	0.610934	-0.621768	1.50885	0.944175	0.493368	0.248498		n48	0.383114	1.08079	-0.0764342	-0.388114	0.731524	-3.13513	0.210527	-0.350911	-0.0132288	0.0855051	-0.0475088	0.0301917	1.25222	-0.322912	0.560373		n40	1.91651	1.04181	0.946704	-0.135897	-0.372425	0.6536	-1.04624	-0.936822	-1.26825	0.331462	-1.51863	0.177114	0.836132	0.334899	-0.959965
n49	-0.791698	0.978595	1.83134	0.867956	-0.146265	-0.640298	-0.0574066	-0.910687	-0.532918	1.98696	-0.803293	-0.773537	0.129052	0.103702	-1.2415		n49	-1.26798	1.0376	1.49534	0.267821	0.251046	-1.02456	1.17858	-0.519378	0.248366	-0.157278	-0.208915	-0.163705	-1.45452	-1.24003	1.55761		n41	0.548002	-0.484352	-0.242955	0.336967	-1.42518	1.95244	-1.77258	0.567268	-0.690289	0.943769	0.106003	1.17168	0.434839	-0.734478	-0.711134
n50	-0.0971603	1.47969	-1.61849	-0.0343833	0.736653	-0.0629684	0.836153	0.497666	0.49326	-0.705636	-0.835147	-0.552855	-1.89529	0.245101	1.5134		n50	0.721544	-0.76213	0.168834	-1.0786	0.895377	1.34953	0.808365	-0.655647	0.218601	0.385637	0.0396639	0.24169	-2.73974	0.481775	-0.0749032		n42	-1.23126	-0.535992	0.381813	0.755305	0.474592	0.736753	-1.7515	-1.03857	0.222706	1.49754	0.489706	1.4974	-0.176311	-1.3269	0.00471189
n51	0.143179	-1.17469	-0.582559	0.682521	1.47113	0.797262	-1.17648	0.468743	-0.660613	-1.7498	1.03884	-0.55204	-0.464595	0.269028	1.49008		n51	0.990662	-0.105436	0.192207	-0.643479	1.48957	0.803865	-1.48489	-1.07768	-1.39668	0.0996024	1.55376	0.887315	-0.380347	0.0776719	-1.00615		n43	0.361878	0.702151	-1.03825	2.73415	-0.263741	-0.521165	-0.406813	0.431648	0.449105	-1.20832	-0.582819	-0.673432	0.657894	0.39839	-1.04068
n53	-1.91745	-0.581752	-1.13187	0.189167	0.951419	-0.201786	-0.0822337	0.131459	-0.231995	2.43476	0.734471	-0.48687	0.399393	-0.719312	0.512598		n53	-1.32887	-2.26773	-0.0791641	1.20904	0.372566	-0.0930589	-0.50369	0.538156	-0.135361	-1.04901	0.696239	-0.116774	1.37823	0.207734	1.17169		n44	-0.298166	-0.772289	0.445521	0.145969	-0.112197	1.38763	-1.95946	-1.30858	-0.0390105	1.48562	0.132605	1.2249	0.689257	-1.1747	0.152907
n54	-0.548681	-0.815077	-1.27164	0.485598	1.99008	-0.87844	-0.128187	0.605916	-0.169998	-1.15511	0.723638	-0.794441	-0.127447	0.217031	1.86676		n54	-0.00402695	-1.40954	-0.727452	1.41775	2.05174	0.819246	0.0916729	-0.817568	-0.49407	-1.66784	0.787629	-0.377569	0.347636	-0.0665119	0.0489111		n45	0.00958212	0.442351	-1.16423	2.58115	0.00946686	-0.556016	-0.284063	0.290884	0.747908	-1.31272	-0.723181	-0.478258	0.910645	0.580607	-1.05413
n55	0.584784	1.87356	0.70459	-0.0717829	0.946145	-0.811025	0.310206	-0.768844	-0.067694	1.01156	0.380407	-2.04125	-0.579367	-0.166155	-1.30513		n55	0.567249	-0.223525	0.940433	1.654	0.324961	-0.317368	-0.0449389	-0.625532	-0.441095	-0.446793	-2.25516	-1.14557	0.311575	0.119044	1.58272		n46	-1.73736	1.17157	-0.37599	1.08385	-1.06297	-0.436552	0.863714	0.295707	0.853102	-0.936179	-0.325001	1.31766	0.258772	-1.52323	0.552905
n56	-0.43941	0.377892	-0.481407	0.861902	1.61504	0.154232	-1.07327	-0.127088	-1.02459	0.827426	1.74447	-1.79432	0.218173	0.0580745	-0.917124		n56	-0.157564	-1.84262	0.130945	1.85994	-0.725872	0.806966	-1.43995	0.11451	-0.800882	-0.0900026	-0.306604	-0.17751	1.1779	0.166837	1.28391		n48	0.467285	0.19696	0.990707	-3.05606	-0.298166	0.628083	0.183584	-0.342321	-0.339373	0.114039	-0.625479	1.07502	0.33185	0.959566	-0.285694
n57	-1.00546	-0.475117	-1.08831	-0.876507	-0.146286	-1.4314	1.43086	1.10361	1.19357	-0.795119	-0.440841	1.00904	0.316879	-0.227868	1.43295		n57	-1.24579	-1.29867	-1.75855	1.42853	0.377713	0.298762	0.876198	-0.605818	0.118913	-0.385704	0.926401	0.277059	1.45482	0.453494	-0.917361		n49	1.07025	-1.63674	-0.868676	-0.744596	-0.166631	0.526358	1.55066	0.953686	-0.505927	-1.32449	1.05199	0.212619	-0.89765	-0.309107	1.08826
n58	-0.437284	-0.0255201	0.109081	0.125144	0.259319	0.522177	-0.0651952	1.21247	0.725946	-1.63946	1.32506	-0.190372	-1.72387	1.30984	-1.50734		n58	0.0808571	-0.00489159	0.717695	0.609376	0.738986	0.654267	0.329551	-0.035189	0.178419	0.476138	-1.83169	0.172018	-1.66136	-1.87486	1.4507		n50	1.59424	0.590563	-0.00880501	1.31787	0.0712878	0.0293136	-1.05219	-2.07429	-0.720652	0.0434205	-1.34305	0.181236	1.14112	0.482813	-0.252864
n60	-1.08751	-1.0412	-1.2024	0.414139	1.86454	-0.876235	-0.230484	0.616154	-0.218947	-0.958684	0.864653	-0.413451	-0.00834685	0.446383	1.83138		n60	-0.251239	-2.11423	-0.837613	1.26778	1.5047	0.68425	-0.0182709	-0.327917	-0.359436	-1.56551	1.05954	-0.173541	0.701491	0.231874	0.198141		n51	1.21198	1.62263	1.0225	-0.556737	0.61418	1.0489	-0.440167	0.0164664	-0.602269	0.248558	0.0132105	-2.1711	-0.207998	-0.781248	-1.0389
n61	0.038138	-0.656601	-0.681097	0.0219004	1.52978	0.524642	-0.701875	0.213967	-0.630411	-2.08553	0.539855	0.0524776	-0.820124	0.731083	1.9238		n61	1.26193	-0.507586	0.449286	-1.59966	1.63955	0.937759	0.211982	-0.665974	-0.283303	0.256651	0.632427	0.442729	-1.74283	0.197678	-1.23065		n53	-0.84663	0.446124	-0.934318	0.76934	-1.06596	-0.642562	-2.04598	0.806828	1.29602	0.173755	-0.422176	1.17491	1.35778	0.210241	-0.277369
n62	-1.00884	-0.89719	-1.35041	0.103945	1.76796	-0.870328	-0.0326468	0.521528	-0.124516	-0.89496	0.454906	-0.587265	0.274481	0.531285	2.11205		n62	-0.194654	-2.31979	-0.780995	1.33301	1.29544	0.867053	0.0470005	-0.419994	-0.356337	-1.31832	0.729136	-0.259433	1.02733	0.222975	0.127587		n54	0.387907	1.01215	-1.45724	1.59531	0.070834	-0.299107	-1.07985	1.08601	-0.100022	-0.46215	-1.22941	-1.25311	1.27266	0.814346	-0.358322
n63	0.0376739	0.57137	-1.50356	-1.24187	-1.34849	0.0495423	0.887956	-1.0656	0.745256	0.724816	-1.28467	1.29831	1.00725	0.739252	0.382763		n63	0.639611	1.09711	0.186502	-1.45425	0.770609	-1.5253	0.310735	-1.43344	0.0451596	0.318682	0.255548	0.292395	1.37437	-1.58723	0.70948		n55	0.503541	1.11509	0.894768	1.67271	0.684918	0.485658	-1.3723	-0.783704	-0.270486	-0.144301	-0.610363	0.338457	-0.471766	-2.20709	0.164877
n65	1.49617	0.00295181	-1.64524	0.0146481	-0.811086	-1.55285	-0.53879	-0.239498	-0.549987	0.390467	1.85301	-0.114405	1.14496	0.644888	-0.0952372		n65	1.09731	0.314177	0.330746	-1.86382	-1.89538	-0.0175049	0.292388	0.480955	0.36025	0.764017	0.618811	0.704539	-1.80422	0.596615	0.0211186		n56	-2.18761	0.0565881	0.0476974	1.70263	-0.35684	0.65673	-1.1744	-1.19144	0.147137	0.480499	-0.489174	0.0549551	1.3075	0.860793	0.0849315
n66	1.43149	-0.711094	-1.07129	0.778438	1.49669	-1.43628	-0.662692	-1.09255	-0.872012	0.841914	0.611431	-0.106362	1.20203	0.226749	-0.636466		n66	2.72011	-0.893194	0.0359185	-0.319059	-1.53694	-0.133171	-1.26371	0.222009	-0.620371	0.931292	-0.249334	0.468871	0.255721	0.16374	0.218127		n57	-0.459101	0.402757	-0.639249	1.19515	-1.23257	-1.18576	-0.338458	0.880762	0.935755	-1.01251	-0.512355	0.170775	2.09898	0.663384	-0.96756
n67	0.269384	0.574977	-1.10888	0.826208	-0.791181	1.11241	0.259425	-0.157897	-0.0235722	0.442409	-2.12997	-0.530301	-0.844226	0.103406	1.99781		n67	-0.653022	-0.599842	-0.537022	-0.470471	-1.04841	2.0659	-0.729872	1.19287	-0.0101231	-0.295167	0.638372	0.166704	-1.66275	1.29289	0.649945		n58	0.0116056	0.693611	0.512531	0.287301	0.581861	0.371047	0.215945	1.26668	-1.54117	1.12337	-1.55916	1.00291	-1.3743	-1.43482	-0.157407
n69	0.712533	1.6666	-1.58547	-0.20566	-2.06855	1.06384	0.753795	-0.566675	0.254552	0.721422	0.427697	0.222984	-0.24406	-0.178645	-0.97437		n69	1.87608	-1.35097	-0.27469	-0.150166	-1.34709	0.91029	-0.232898	-0.0399808	-0.286704	0.387619	-1.5822	-0.350123	-0.00822426	1.24278	1.20628		n60	0.162818	0.871041	-1.55921	1.43735	0.0366471	-0.560072	-1.01644	1.0933	0.0437308	-0.602225	-1.30598	-0.923157	1.40972	1.10747	-0.195002
n70	1.92996	0.587661	-0.704277	-1.63011	-1.2256	-0.800638	0.660606	0.536758	0.413872	0.11379	0.474217	0.329379	-1.66434	0.222504	0.756227		n70	1.20378	-0.358302	0.251801	1.43983	-1.75581	-1.02691	0.400513	-0.00176792	0.0847603	0.406741	-1.65784	-0.367277	-0.75468	0.863582	1.27159		n61	1.42526	1.66964	0.122399	-0.661607	0.325331	-0.295741	-1.91675	0.869567	-0.524845	0.260042	-0.989593	-1.29225	0.289264	0.980213	-0.260927
n71	-0.8693	-0.735927	-0.646818	-1.05243	-1.10723	-0.707465	0.768434	-0.823798	0.351917	0.144383	0.839659	1.54533	0.436905	-0.302578	2.15892		n71	-2.19843	0.437067	-0.814776	-1.09045	-0.11448	1.17517	-0.760184	-0.38953	-0.684324	0.924484	-0.161103	0.504831	1.01766	0.935972	1.21809		n62	-0.00764712	0.608637	-1.23679	1.34199	-0.344824	-0.901475	-1.23509	1.59402	0.363547	-0.327035	-0.856878	-1.34864	1.03574	1.19209	0.122353
n72	0.701368	-0.0735844	0.0492001	0.356441	0.365826	0.609672	-2.32018	0.164962	-0.581506	-2.26711	0.730367	0.529424	0.64606	0.823035	0.266026		n72	0.917122	0.186158	0.308337	-0.323259	0.321592	0.296534	-0.574935	-0.110954	-0.374952	0.8243	0.306777	0.631487	-3.24893	0.710652	0.130073		n63	0.960364	0.405785	0.995288	-1.03769	-1.29069	0.963084	0.46845	-0.975689	-1.20189	0.552435	-1.22179	1.11935	0.66911	0.810652	-1.21676
n73	0.0981805	1.06531	0.311046	0.113129	-0.307974	0.683116	0.0498249	0.324544	0.0869422	-0.0847959	0.180574	0.772983	0.167346	-0.0843396	-3.37589		n73	-1.42726	0.650877	0.154517	-1.20688	0.136435	0.393066	-0.481452	2.14026	0.96047	-0.0537759	-1.44771	-0.571909	-0.599367	0.201651	1.15108		n65	0.336789	-0.181626	0.157322	-3.21496	-0.230258	0.117616	-0.528473	-0.184716	0.733571	0.368413	0.513544	0.859662	0.367045	1.11711	-0.23104
n74	-1.06192	0.0785311	-0.993227	-0.466924	0.142077	-1.41846	1.48914	0.55962	1.08023	-0.523531	-1.26998	0.943989	-0.642049	0.505942	1.57656		n74	-1.71929	-1.40801	-0.487009	0.900485	0.00324165	-0.0764871	1.2832	-1.17661	0.199888	0.343747	1.00248	0.668971	1.1859	0.561714	-1.28222		n66	-0.587769	-0.931148	1.13037	0.942915	0.187873	0.412597	-1.68772	-0.667289	0.223371	-0.527461	0.127456	0.736077	-0.710326	2.22763	-0.876586
n76	-0.16065	0.0313698	-0.561852	-1.23862	0.904878	-1.40915	1.10395	-0.407934	0.526588	1.5277	0.795255	0.621434	0.600258	-1.94817	-0.385049		n76	0.858304	-0.952505	-0.429091	1.63874	-0.476394	-1.09259	-1.10089	0.250969	-0.506284	-0.279825	-0.850161	-0.5145	1.51349	0.165759	1.77499		n67	1.60242	-0.185732	-0.991501	2.04172	-1.09184	0.314093	-0.712625	0.448555	-0.0184843	-0.241932	-1.77971	0.501609	0.475115	-0.669352	0.307654
n78	-0.0358341	1.27935	-0.0262332	-1.18717	2.55043	-0.567998	-0.0601174	-0.890284	-0.650072	-0.823003	-0.0870789	1.29939	-0.654925	0.142186	-0.288646		n78	-0.0032558	-0.573596	-0.418465	0.492268	2.26867	-1.57998	0.321709	0.239906	-0.110788	-1.05581	0.179344	-0.445724	0.288303	-1.20296	1.60037		n69	0.97022	0.76567	0.427921	-0.706015	-2.05113	0.0841894	-0.653644	-1.78979	0.269911	1.42874	0.629978	0.820681	0.394776	0.168282	-0.759787
n79	-2.24197	-0.10904	-0.0884996	0.31139	-0.847528	-0.986723	0.136659	1.55279	0.207801	0.104889	-0.952003	0.0162939	0.159304	1.32129	1.41534		n79	-1.30725	-1.64735	1.69312	0.189388	-1.23649	-0.999347	1.02744	1.0525	0.879081	0.688356	-0.297829	0.283786	0.203902	0.17482	-0.704142		n70	0.734929	-1.38981	0.276991	0.516494	-1.08561	0.158617	-0.0308088	1.18254	-1.99915	0.22902	0.08896	1.91197	0.47135	-0.731963	-0.333526
n81	0.575288	2.21245	0.228608	0.0709929	-0.483808	1.47598	-1.18501	-0.207005	-0.967909	-0.730837	-0.660064	1.26723	-0.261392	-0.228084	-1.10645		n81	0.124799	0.570206	0.387396	-2.41062	0.155511	0.392296	0.144975	0.879204	0.542246	0.325725	-0.107097	0.166467	-2.33789	0.318535	0.848247		n71	-0.358328	-0.355691	-1.32842	1.09912	-2.41552	0.00624726	-0.136005	-0.156673	1.60474	-0.477496	0.787286	0.379114	-0.133366	0.420482	1.06451
n82	0.207595	0.14654	0.661515	0.965472	0.582046	0.376059	0.381667	0.363201	0.337726	-2.50259	0.0116318	0.143783	0.127178	0.472155	-2.27398		n82	0.276662	0.217336	1.01584	-1.83433	0.666984	0.751414	0.409571	0.163317	0.288864	0.450694	-1.96044	0.106565	-1.76636	0.234414	0.979477		n72	0.533685	-0.398874	0.394187	-0.182264	0.0711509	0.276703	-0.0277287	-3.46413	0.236299	0.590294	0.581228	0.508256	0.424175	0.220595	0.236419
n83	-1.69816	-0.268122	-1.82861	-0.817971	0.867054	-0.360114	-0.266813	-0.0425436	-0.4103	0.831784	0.873258	-0.0628036	0.545858	0.738148	1.89933		n83	-0.508734	-2.25138	0.317314	-0.247378	-0.108128	-0.363952	-0.221955	-1.33043	-0.849454	0.779681	1.28115	1.02777	1.09013	0.261402	1.12396		n73	-1.43091	0.150174	-1.0597	0.283707	0.063057	-0.0551456	0.819611	0.0829364	-0.977309	1.52639	1.27752	-0.587788	-0.361594	-1.38392	1.65298
n84	-0.470374	0.660321	1.23977	-0.274455	-0.360507	-0.840359	0.960353	-2.28755	0.458644	0.481321	-0.810137	0.983838	0.830096	0.668637	-1.2396		n84	-0.152857	0.259824	0.676662	-0.609905	-0.929187	-1.73482	1.85683	-0.335247	1.1142	0.0719067	-1.67089	-0.521474	0.512198	0.689555	0.773196		n74	-0.977286	0.719322	0.238461	0.12163	-0.911591	-0.503024	-0.621009	0.729221	0.826634	-1.60752	-0.683637	-0.206627	2.51261	0.567313	-0.204505
n85	-0.702931	-0.814237	-0.725876	-0.481216	-0.580895	0.759347	-0.682278	1.46414	0.966282	-0.64747	1.75895	-0.731443	-0.728768	1.66661	-0.520223		n85	-0.465878	-0.646169	1.55882	-0.362378	1.85475	-0.4625	-0.495228	-0.333052	-0.447207	-0.609103	-0.497191	-0.553821	-0.289721	-0.549775	2.29846		n76	0.877177	0.0748619	0.547935	-0.484343	-1.10177	0.691019	-2.59863	-0.167619	0.748186	0.458292	0.363469	1.43599	0.163622	-1.10358	0.095387
n86	-0.152606	-0.666076	-0.432539	-1.20449	-1.14587	-0.770927	0.900892	-1.08354	0.434287	0.0365514	1.18314	1.25083	0.214638	-0.655296	2.09101		n86	-1.95245	0.913571	-0.739301	-0.899363	-0.525226	0.794993	-0.372143	-1.01741	-0.73275	1.08805	-0.419592	0.527982	1.16062	0.958402	1.21461		n78	0.359813	1.94274	0.0525309	0.147816	-0.872155	0.234739	-0.0765573	1.40524	-2.03392	-0.512276	0.214107	-1.59565	0.500561	0.0596286	0.17338
n87	0.353913	-0.744218	0.13561	1.64106	0.57881	1.19485	-0.988665	0.442708	-0.591418	-2.0724	0.322044	0.894644	0.190095	0.085558	-1.44259		n87	-0.0614712	-0.550062	1.771	-0.546662	-0.475211	1.33815	-0.884335	0.6078	-0.199342	-0.0904722	-1.22374	-0.526628	1.27451	-1.54892	1.11538		n79	-1.48755	-0.195191	0.268043	1.63098	-0.88577	0.368601	-0.41004	0.689956	0.944188	-1.84555	-0.00662808	-0.879315	0.186884	0.0922235	1.52916
n88	-1.17025	-0.876202	-0.596199	-0.198037	2.51853	-1.00051	-0.147554	0.223912	-0.177173	1.38618	0.762739	-0.751997	-0.683006	0.0128642	0.696703		n88	-0.976028	-1.41474	-0.367994	1.44395	0.862627	0.415763	-0.713886	-0.0698424	-0.492759	-1.60511	0.822055	-0.12472	1.91634	-0.134863	0.439208		n81	-0.607678	0.738078	-0.34276	-0.509554	0.120078	-0.564576	0.656858	-0.720804	-0.485749	1.05619	1.57321	-1.18924	0.0435614	-1.63809	1.87047
n89	-1.82803	-1.08871	-0.634952	0.832409	2.02393	-1.05064	-0.424541	0.071056	-0.573583	-0.0208722	1.17972	-0.320428	0.77891	0.484779	0.570954		n89	-0.954412	-2.00942	-0.132318	0.131805	0.888503	0.305258	0.267422	0.533931	0.161189	-0.385073	0.981859	0.29845	-2.11186	1.15428	0.870375		n82	-1.36778	0.450315	0.632467	0.712054	1.07242	0.859349	0.689862	0.856769	-1.41542	0.622522	0.227045	0.578393	-1.20455	-1.28103	-1.43242
n90	-0.338901	-0.062299	-2.23549	-0.269594	0.717599	0.684605	0.0708462	0.143425	-0.169165	-0.431795	1.33181	-0.613438	-0.52969	-0.510523	2.21261		n90	0.686674	-1.54891	-0.638984	1.38545	0.501124	0.15507	-0.523491	1.56237	0.359904	-1.07235	0.836537	-0.0717276	-1.94255	0.206157	0.104723		n83	0.511955	0.384221	-1.51328	2.35829	-0.891449	0.194547	-0.995188	-0.304356	-0.295142	1.28204	-0.509529	-0.964693	0.701634	0.472724	-0.431777
n91	-0.570887	-0.852772	-0.288625	0.296608	0.271722	0.21312	-0.877343	1.50442	0.0607084	-1.62815	2.03766	-1.0431	-0.369434	1.26171	-0.0156496		n91	0.421605	-0.50928	0.182053	-0.733598	0.712218	0.937381	-0.212976	0.421061	0.00720777	-0.387434	0.819388	0.265089	-3.09476	0.249268	0.922774		n84	-0.308008	-0.117776	0.274436	-3.38451	0.735087	-0.228046	0.368512	0.878354	0.028528	0.0606009	0.42272	0.667609	-0.00563502	0.149815	0.45831
n92	-0.159087	1.01146	-1.32656	-0.981294	0.862958	0.00150879	-0.135005	0.486346	-0.0451749	-0.951914	-0.55946	-0.305046	-0.938123	0.420559	2.61884		n92	0.625996	0.121597	0.00722836	-2.44671	0.666753	0.551511	0.52565	0.0853179	0.348707	0.567556	0.270765	0.453041	-2.38083	0.270797	0.332619		n85	-0.757795	0.852938	0.521025	-0.644132	0.872672	-0.860851	-0.80996	1.77822	-0.796481	1.42516	-0.814941	1.35706	-0.625263	-0.68736	-0.81028
n93	-1.2368	0.179017	-1.46246	0.275483	-0.513503	-1.01957	0.571225	0.154662	0.291637	-1.11625	2.0195	-0.491438	-0.0657539	1.22435	1.18991		n93	0.915325	-1.21027	0.483281	-0.720613	-0.274226	-0.739344	1.11931	0.851941	0.824414	-0.118176	-0.676074	-0.350382	-2.05023	0.274113	1.67094		n86	0.38575	-0.963371	-1.02933	1.31353	-2.22134	-0.169916	0.220425	0.210457	1.69018	-0.258808	0.26827	0.209925	-0.810548	-0.0220562	1.17683
n94	-1.68693	-0.530693	-0.662376	-0.247861	0.0594101	-1.50562	1.52966	0.775965	1.19933	-0.359743	0.121498	0.124557	-0.82368	0.343492	1.66299		n94	-1.37403	-2.23231	-0.739964	1.33905	0.250162	0.480312	0.504271	-0.778479	-0.0824391	-0.0382159	1.27002	0.651866	1.2161	-0.212225	-0.254111		n87	-1.57838	2.51762	0.538356	0.0534104	0.609973	1.14112	0.212825	-0.0612072	-1.14259	-0.0921092	-0.139411	-0.660542	-1.01145	0.184656	-0.572268
n95	-0.300808	1.06633	0.0949675	1.78304	-2.0483	-0.624981	-0.21993	-0.467141	-0.564992	1.01496	-0.70184	1.62755	-0.0516001	-0.139957	-0.467293		n95	0.32291	-1.07034	-0.136425	1.4586	-2.31617	-0.340962	-0.240315	-0.374124	-0.423007	0.421026	-0.565446	0.0229768	1.15172	0.436799	1.65276		n88	0.498878	0.541021	-1.00039	2.5254	0.217618	-0.858222	-0.317259	0.421651	0.41942	-1.37781	-0.598166	-0.536382	0.852208	0.400098	-1.18807
n96	-0.637581	0.256501	0.278628	0.956896	1.59949	-0.22841	-0.595572	-0.551996	-0.878008	-2.45861	-0.165716	0.400968	1.33378	-0.0043095	0.693945		n96	0.551128	-1.10935	1.15232	-0.977417	-0.525558	-0.724271	1.78663	0.326939	0.992624	0.827425	-0.890001	0.135825	-1.86336	0.358288	-0.0412244		n89	-0.428948	0.627822	-1.68107	-1.08475	0.792527	-2.07564	0.11753	0.251902	1.16256	0.38779	-0.267929	0.19989	1.25583	1.05648	-0.313995
n97	-0.253272	-0.134995	0.172508	0.195915	0.26488	0.479546	-0.0956707	1.156	0.661636	-1.68114	1.27425	-0.0673256	-1.76788	1.34092	-1.54538		n97	0.435464	0.403468	0.855439	0.548207	0.731607	0.795893	0.298686	-1.44593	0.0110097	0.41903	-1.57334	0.133582	-1.4123	-1.61416	1.41335		n90	0.763844	0.106418	-0.278373	-0.22141	-0.451722	1.03518	-2.32434	1.70109	-0.156	0.567674	0.579824	-0.644531	-0.188952	-1.35193	0.863223
n100	-0.734151	0.157024	-0.558599	-0.472542	-0.187802	-0.372021	0.869156	-0.195235	0.662821	0.22497	-2.81191	1.4821	0.878462	0.460664	0.597065		n100	0.0829571	1.41268	-0.670397	-0.0362497	0.593091	-1.18987	0.0640576	-0.709664	-0.309347	-1.27728	0.172536	-0.463277	2.64291	-0.520899	0.208747		n91	0.823786	0.730211	-0.414094	0.183977	0.147623	-0.772824	-0.960274	-1.67572	-0.255705	1.78162	-0.635476	1.79225	0.52402	-0.248836	-1.02056
n101	-1.19155	0.272591	-0.428003	0.764688	0.00756272	-0.0461802	-0.98097	-0.680399	-1.29842	-0.944747	1.05638	0.216422	1.57996	1.99265	-0.319991		n101	0.439134	-0.293649	1.7289	0.591987	0.521383	1.46156	0.315862	-1.04396	-0.523287	-1.27915	-1.11388	-1.18439	0.400205	-1.02767	1.00694		n92	1.35204	-0.0838737	-0.0496306	0.317898	-0.869908	-0.0225164	-1.46713	-0.534602	-0.880762	0.697171	-0.927137	0.147928	0.430299	2.48638	-0.596164
n102	-0.477292	-0.685861	-1.15942	0.766635	1.90725	-0.863873	-0.488164	0.867467	-0.345924	-1.07829	0.265665	-0.679881	-0.192791	0.133483	2.031		n102	0.441044	-2.11217	-0.711793	0.888906	1.78498	0.853384	-0.063318	-0.643467	-0.515135	-1.3593	0.617142	-0.341451	0.912529	0.471315	-0.222661		n93	0.360321	-0.568916	-1.13185	-0.760251	-0.539172	-1.10763	-0.810199	1.26271	-0.182833	1.65268	-0.674978	1.81663	0.344156	0.951484	-0.612153
n104	0.491234	0.705374	-1.4742	-0.113297	1.03891	0.723804	0.405014	-0.409485	-0.14552	-2.60327	0.638553	-0.205124	-0.647925	1.11321	0.482725		n104	2.31114	-1.07117	0.00166869	-1.69288	0.369458	0.545909	0.834821	-1.43079	-0.127425	0.699846	-0.386141	0.25817	-0.242594	0.549685	-0.619692		n94	-0.611582	0.809212	-0.902994	0.724487	-1.05679	-0.188475	-0.473979	0.448722	1.4101	-1.4853	-0.651684	-0.211323	2.23386	0.423741	-0.467992
n106	-1.47829	-1.46959	-0.568736	0.85653	1.89395	-0.987905	-0.649516	0.217529	-0.670209	-0.223782	1.19244	-0.243218	0.522435	0.706745	0.901619		n106	-0.732846	-2.06452	-0.197288	0.447967	1.23924	0.58227	0.234664	0.298241	0.0345442	-0.538692	1.07567	0.274929	-2.09336	0.703447	0.735733		n95	-1.33123	0.126538	-0.490943	-0.362233	0.502885	-1.33927	1.22451	-1.48622	-0.12153	0.127149	0.842775	1.87118	0.587054	-0.937382	0.786722
n107	0.00395183	1.64541	-1.37693	-0.245966	0.309021	0.720232	-0.0669877	0.863751	0.0304583	-0.543477	-0.87613	-1.06609	-1.71084	0.867333	1.44627		n107	0.818	-0.465156	-0.147557	-1.37294	0.882924	1.28928	0.684256	-0.934396	0.0835684	0.678398	0.254951	0.503904	-2.54316	0.393772	-0.125846		n96	-0.476413	-1.51216	0.306376	-0.790919	1.005	0.765852	1.18428	0.394587	0.346533	-0.768778	-1.01047	-1.1018	1.80897	-0.906891	0.75582
n108	-1.76463	-0.352192	0.0248966	0.530212	1.81898	-0.7697	1.3305	-0.529131	0.608309	0.0629342	-0.452004	-0.662961	-0.0847412	1.43796	-1.19843		n108	-0.382995	-1.60817	0.212674	-1.64708	0.560856	0.244227	1.99081	-0.813858	0.780688	-0.656231	-0.484646	-0.563989	0.909125	0.842883	0.615704		n97	-0.236569	0.711212	0.245239	0.194124	0.467821	0.209455	0.0546949	1.34652	-0.384185	1.14222	-0.47374	1.01845	-0.17027	-1.98859	-2.13638
n109	-1.0957	-1.8166	-1.1458	0.655418	1.86593	0.0831797	-0.776501	1.05992	-0.337562	-0.834353	1.14836	0.238445	0.132463	0.399734	0.423068		n109	-0.0515659	-1.66243	-0.4471	-2.15938	0.955547	1.14699	0.0871746	0.265196	0.00873151	0.635628	0.601305	0.630608	-1.29804	1.08376	0.203586		n100	0.486501	-0.0711218	0.420836	-3.27185	-0.399099	0.280044	0.260524	-0.0201968	0.0410771	0.171559	-0.480575	1.07524	0.492912	0.95135	0.0627948
n110	-0.292494	1.12559	-0.376675	0.458267	-2.52245	0.551186	1.11014	-0.586713	0.52237	1.68653	-0.433597	-0.158931	-0.0178536	-0.810227	-0.255141		n110	0.466755	-0.865737	0.293899	1.0904	-2.38289	-0.904684	-0.682024	0.583605	-0.187504	0.892884	-0.659667	0.297602	0.0790547	0.235588	1.74271		n101	0.991722	0.991015	0.732796	0.586721	0.689564	0.282218	-1.35343	1.12626	-0.568221	-0.108384	-1.30408	-1.02434	1.09199	-1.75401	-0.379837
n111	0.844522	2.08556	-0.896265	0.326625	-2.37999	0.623336	0.180248	-0.304148	-0.14407	1.07538	-0.00666561	-0.212877	-0.0816162	-0.509916	-0.600127		n111	1.84609	-1.01158	-0.115405	0.0191271	-1.97227	0.600366	0.0403108	0.283015	-0.00175121	0.255497	-1.46855	-0.411773	-0.351187	0.931479	1.35664		n102	0.56387	1.47245	-1.35055	1.31058	-0.104319	-0.216794	-1.32084	1.027	-0.284622	-0.310767	-1.25558	-0.872649	1.28675	0.71412	-0.658641
n112	-0.149726	1.41869	0.194425	0.650657	-0.043661	-1.1364	0.163278	-2.06637	-0.442316	-0.21192	-0.336636	1.83003	1.24354	-0.407508	-0.706084		n112	-0.221635	-1.15597	0.275105	0.2479	-1.80519	-1.0352	-0.147222	1.51291	0.592482	-0.110846	-0.9948	-0.468317	0.790837	0.778429	1.74152		n104	0.841658	0.974079	-0.878066	0.115062	0.558888	-1.00415	-0.886241	0.237743	-2.34652	1.16528	0.55208	-0.309134	1.33854	0.191431	-0.550641
n113	0.139079	1.02491	0.902254	0.275482	-0.941722	-1.24598	1.23272	-0.851463	0.586423	0.707895	-0.228129	0.752024	0.819374	-1.27914	-1.89372		n113	-0.0125725	-0.633928	0.552073	0.129661	-2.21939	-0.902387	1.01382	0.356294	0.631514	0.0204128	-1.34198	-0.505591	0.158945	1.14125	1.61187		n106	0.120921	0.636395	-1.6891	-1.24184	0.333837	-2.01527	0.839008	0.721386	0.984613	0.430466	-0.137221	-0.223179	1.40597	0.452795	-0.618792
n114	-0.377339	1.50787	-1.59794	-0.83459	1.5534	0.498699	0.575173	0.801956	0.450325	-0.503384	-1.13135	-0.896053	-1.18461	0.801921	0.335925		n114	0.596652	-0.102067	0.181871	-2.41336	0.601745	0.849281	0.610003	-0.0165407	0.377822	0.447235	0.223412	0.356812	-2.33808	0.575623	0.0495992		n107	1.86889	0.255677	0.193668	0.786777	-0.0999092	0.407099	-1.45214	-1.98448	-0.859213	0.538515	-1.08433	0.0654931	0.695804	0.902894	-0.234744
n115	0.205538	1.67298	-0.775269	-0.250938	1.14583	0.499266	-0.236757	0.158816	-0.311042	-1.68906	0.226857	-0.390819	-1.90513	0.230216	1.41951		n115	0.589524	0.10833	0.215728	-2.41295	0.714056	0.775938	0.595537	-0.278351	0.312045	0.423081	0.162782	0.319117	-2.33588	0.543054	0.267987		n108	0.320925	-0.338047	-1.26521	0.141032	0.437246	-1.2549	0.60224	2.18393	-0.200213	0.900695	-1.43754	-0.718994	0.81057	0.669234	-0.850962
n116	-0.187191	1.36508	1.01067	-0.114921	-1.31916	-0.428722	0.944866	-2.20582	0.360199	-0.146512	-1.0257	1.01852	0.764643	0.510446	-0.546396		n116	-0.15234	0.77928	0.87502	-0.68416	-1.56964	-1.70008	1.71247	-0.369435	0.954066	0.288456	-1.06757	-0.215361	-0.386571	1.08752	0.44834		n109	-0.0873958	0.120279	-0.384148	1.44019	-0.769737	-0.730401	-1.57321	-2.10296	0.326699	1.06637	0.0738772	0.163096	1.32344	0.74372	0.39018
n118	-0.0113525	0.945139	-0.210218	-0.927999	0.37287	-1.64068	1.38336	-1.13584	0.847233	1.33967	-0.0820354	0.242432	0.93766	-0.488377	-1.57186		n118	-0.635272	-1.61113	-0.338501	1.55096	-1.39043	-0.692415	0.278397	0.305643	0.229975	-0.145021	-0.742766	-0.38082	1.58739	0.427021	1.55698		n110	0.672926	-0.0617038	-0.120428	-0.682923	-1.39517	1.04841	-1.06833	-1.91649	0.562684	0.00202848	-0.266597	1.57613	1.45778	-0.210097	0.401785
n119	-0.708704	-0.403332	0.35084	0.41414	0.740252	-0.420735	0.168526	-0.509455	-0.0846855	3.0105	0.226768	-1.39141	-0.677495	-0.000481929	-0.714729		n119	-1.38241	0.718322	0.483686	1.47877	1.06595	-0.406374	1.07065	-0.347189	0.46404	-1.43816	-0.237929	-0.803476	0.867946	-1.6803	0.146464		n111	1.37554	0.453702	-0.0901368	-1.08522	-1.72101	0.805841	-1.01226	-1.70902	0.369572	0.902322	0.928119	1.08239	0.18237	-0.355669	-0.126544
n120	-0.695601	0.220921	0.942795	-0.0368734	-0.318651	-0.374459	0.302345	-1.28003	-0.0550085	2.95851	-0.976979	-0.677471	-0.102866	0.505633	-0.412268		n120	-1.38802	1.72795	0.632015	0.970229	-0.416444	-0.523336	0.639187	-0.87629	0.00918267	0.66825	-0.35231	0.269146	0.797511	-2.20044	0.0433777		n112	-1.31264	1.72632	0.373456	-1.49421	-0.112693	-0.593223	-0.108495	-0.523531	-0.0629703	-0.215983	1.95399	0.498823	-0.958502	-0.253672	1.08333
n121	-1.22703	-1.24801	1.29863	-0.531809	0.760251	-1.22262	-0.391686	0.971634	-0.322315	-0.206485	-0.336442	-0.165129	-0.170689	0.505776	2.28592		n121	-1.04345	-2.30401	0.142621	1.29884	1.13995	-0.127823	1.53844	0.0531125	0.669211	-0.685577	-0.584012	-0.621153	-0.153377	-0.0565934	0.733827		n113	-1.57442	-0.40147	0.609403	-1.46504	-0.300808	0.00891261	0.317825	0.836812	0.495923	-0.20273	1.08223	1.27655	0.0152371	-1.86884	1.17041
n122	-1.30345	0.507941	-1.32851	-1.06138	-1.17021	0.164477	0.967899	-0.881439	0.822646	0.758747	-1.10507	1.27224	1.00507	0.790192	0.560848		n122	0.573446	0.964268	-1.40186	-1.22676	0.866755	-1.30132	0.351938	-1.20492	0.0786389	0.519622	0.438563	0.485878	1.4355	-1.36632	0.786577		n114	1.10422	0.633964	0.15532	1.22933	0.11617	0.297145	-1.66178	-1.95243	-0.97499	0.592415	-0.946372	0.134628	1.06746	0.731888	-0.52696
n124	-0.225137	-0.0195133	0.704836	1.36701	-2.12848	-1.4623	0.281868	-0.24066	-0.0678082	0.360754	0.237099	0.230926	1.55034	0.694496	-1.28342		n124	0.534152	-0.512399	0.223303	0.531898	-1.87041	-1.49359	-0.216833	0.48802	0.0130396	0.121351	-1.18853	-0.378471	1.65477	0.497217	1.59647		n115	1.54605	0.857201	0.638139	1.0867	-0.00453129	-0.136881	-1.88224	-1.5192	-1.22583	0.679333	-0.985891	0.185867	0.484241	0.43322	-0.156184
n127	0.267023	0.423642	-1.0813	0.803666	0.976506	1.51635	-0.550855	-0.0380284	-0.622647	-1.7644	1.26977	0.667974	-0.235765	0.0295749	-1.66151		n127	0.69372	-1.89659	-0.209199	0.142379	-1.57567	1.55707	0.59596	-0.428935	4.48203e-05	1.42516	-0.679533	0.611529	0.0060173	0.74942	-0.991377		n116	-0.120461	0.0886801	0.249751	-3.50778	0.604612	-0.0504138	0.391469	0.159671	0.144698	0.420059	0.379017	0.591173	-0.031693	0.0757334	0.605485
n128	0.229451	0.733767	-0.43547	-0.594243	-0.969596	-5.15542e-05	-0.216769	-0.264249	-0.398994	0.398719	-1.37575	0.051471	-0.322434	0.0844321	3.07972		n128	0.540293	0.287306	-0.214073	-3.50381	0.25398	0.314704	0.364718	-0.0500867	0.169481	0.476622	0.51486	0.496824	-0.0363186	0.476032	-0.0905297		n118	-0.809877	-0.609925	-1.46477	0.779862	0.499158	-1.22169	-0.418164	-0.0309747	0.724024	0.0468039	2.02323	1.74871	-0.245096	-0.366753	-0.654532
n129	-0.844445	-1.00566	-0.877679	-0.523314	-0.66769	1.02887	1.10833	1.23301	1.11311	-0.764116	-0.581268	-0.885741	-0.881867	1.21105	1.33741		n129	0.979734	-1.03941	-0.995256	-0.782002	-0.816911	1.20054	-0.902501	1.32137	0.840227	1.00993	-0.904282	0.684467	-0.716099	1.09844	-0.978251		n119	0.153257	-3.49057	0.0285191	0.684596	0.308481	0.533474	0.134348	0.489999	-0.0373892	0.00404755	0.0381876	-0.124756	0.538842	0.142271	0.59669
n130	0.0816826	0.552783	-1.10051	-2.04456	-1.45402	1.11998	0.761151	-0.323185	0.370925	-0.780596	-0.00912306	1.13192	-0.327137	0.82703	1.19366		n130	-1.02549	-0.576216	-0.531731	-0.833245	-0.492176	-0.0723835	1.72284	-2.26628	0.196567	0.242939	0.759288	0.498735	1.31811	0.711865	0.347181		n120	0.112664	-3.31125	-0.0597154	0.578159	0.0872828	0.689652	0.788009	0.248512	-0.181376	-0.429171	0.21668	-0.151488	0.223532	0.106451	1.08206
n133	-0.133323	-0.0799569	-0.690182	-0.62493	0.587607	0.999178	0.0100697	-0.270154	-0.216291	-2.57687	1.46789	0.719578	-0.886911	0.611846	1.08245		n133	0.871009	-1.01947	-0.666407	-1.08996	0.0546715	1.74076	-0.482639	-1.72235	-1.15313	0.201957	0.96245	0.578059	0.347466	1.25301	0.124577		n121	-0.0527968	-2.18959	-0.678693	0.250002	0.363423	0.845904	0.892133	1.57359	0.236222	-0.227951	-1.63351	-0.117264	1.26619	-0.381615	-0.146035
n134	-0.445992	-1.14809	-1.03242	-0.506739	0.329961	-0.243668	-0.772907	1.56517	0.0354982	-0.491452	2.20732	-0.488502	-0.89359	1.03027	0.855138		n134	0.0713254	-1.11062	0.478287	-1.41412	0.79374	1.54189	-0.3376	-0.520741	-0.518522	0.280043	0.633706	0.454647	-2.11388	0.594398	1.16745		n122	0.683432	-0.901441	1.03972	-0.899023	-1.16948	1.07093	0.624038	-0.832738	-1.07455	0.509131	-1.09582	1.27316	0.740047	1.12304	-1.09045
n137	1.05546	0.428553	-1.43973	-1.11872	-1.24951	1.06578	-1.38252	0.550803	-0.0840169	-1.33686	0.615882	0.714322	0.460291	0.647105	1.07316		n137	1.19145	0.441941	0.57079	-1.32511	0.649199	0.652768	-1.43983	-1.29978	-1.39836	0.819151	0.548272	0.714009	-1.26236	0.480711	0.657151		n124	-1.95821	-1.0512	-0.137376	-0.846732	-1.22173	0.118218	1.07755	0.417517	0.921911	0.180318	0.728112	1.08802	1.31063	-1.01059	0.383564
n138	0.597647	-1.49631	-1.38427	0.812696	-1.20043	0.677613	-1.32898	0.783967	0.161852	-1.28485	0.929275	0.476919	0.771474	0.538226	0.945164		n138	0.75254	0.170955	0.4926	0.400033	-1.88539	0.715291	-1.97681	0.416247	-0.0981167	0.444994	0.82842	0.651561	-1.77771	0.408014	0.457377		n127	-0.678076	1.31298	0.602631	-0.159176	-0.437818	1.41048	-2.35977	0.469917	0.178117	0.757521	-0.35365	0.673286	0.0311478	-1.50631	0.0587139
n139	0.0336617	-0.365428	-0.358519	-0.876913	-0.188414	0.910063	-0.0175845	-0.27765	-0.221399	-2.65033	1.38431	0.636039	-0.241706	0.918068	1.3158		n139	0.556043	-0.984936	0.255951	-1.07334	-0.0987097	1.73812	-0.653106	-1.54161	-1.16625	0.467783	0.781748	0.624567	-0.250034	1.70235	-0.358577		n128	1.78098	0.586021	-0.304689	-0.454877	-0.556572	0.41545	-1.90002	-1.72362	-0.387543	0.0335491	0.124604	-0.422048	1.13644	1.04453	0.627809
n140	0.540478	-0.176019	-0.0231339	0.557057	-0.118358	0.577205	-0.494248	0.552135	-0.0844124	-3.39841	0.518943	0.228184	0.356602	0.470187	0.493789		n140	1.84245	-0.72781	0.0999701	0.19992	-1.29171	-0.0210885	-1.94504	0.216452	-0.856988	1.2146	0.698123	1.00075	0.0386325	0.36463	-0.832892		n129	0.0201858	1.3515	-0.272005	1.05407	1.12393	-0.654278	-0.120135	-1.60438	1.24265	-1.78793	-0.411031	-0.842137	1.03893	-0.07681	-0.0625589
n141	-1.00013	0.147895	-0.553144	-1.17574	0.487953	-0.590672	1.83179	0.935779	1.48007	-0.814277	-1.63427	0.0938592	-0.343454	0.864485	0.269859		n141	-1.51771	-2.09335	-0.717936	1.68889	1.00699	0.166419	0.12121	-0.878618	-0.37207	0.529918	0.913305	0.719201	0.562264	0.0435478	-0.172064		n130	0.459439	-1.25525	0.150694	0.045441	-1.36706	0.69895	-1.00333	-0.211966	0.613641	-1.26463	0.462612	-0.178864	-0.641991	1.90004	1.59228
n144	-0.548614	-0.624099	-0.488217	-0.920234	-0.0830451	0.98346	-0.0432893	0.0303727	-0.189988	-2.24596	1.45935	0.680152	-0.525906	1.00014	1.51587		n144	0.368646	-0.9867	0.0759665	-1.64493	0.271	1.70876	-0.977104	-1.14469	-1.20701	0.569441	1.03698	0.800498	-0.0279228	1.1922	-0.035146		n133	0.475275	-2.39297	-0.21451	0.0127779	0.245133	0.216554	-1.60886	-0.0441948	1.52975	1.02368	0.401923	0.519346	-1.04203	0.521529	0.35659
n145	-0.542634	-1.03499	-0.783832	0.536131	1.88113	-0.363223	-0.593678	0.506682	-0.470096	-1.65679	0.511296	-0.521785	0.0423071	0.591822	1.89766		n145	0.267194	-2.06436	-0.462578	1.09432	1.96306	1.2572	0.262736	-0.596258	-0.344785	-1.2744	0.65621	-0.296004	0.0529557	-0.256732	-0.258574		n134	0.612069	1.03883	-0.113452	0.972675	-0.287809	-0.152972	-2.05017	-1.40451	-0.486937	1.36753	-0.333692	1.3202	0.182158	0.406308	-1.07023
n146	0.0565357	-0.387216	-0.508538	0.616102	0.595218	0.423032	-0.160187	0.889082	0.248886	-3.30385	0.655114	-0.0674111	0.183532	0.128854	0.630841		n146	0.248789	-0.483037	0.405827	-0.140492	0.833609	0.968719	-0.0900899	0.223032	0.0244618	0.105214	0.733643	0.453392	-3.32528	-0.0663743	0.10859		n137	1.19016	0.506414	0.102826	-0.141213	0.0250392	0.164945	-3.35549	-0.314846	-0.280794	0.546738	0.312382	0.270947	0.195977	0.491716	0.2852
n149	-1.29456	0.467009	-1.31962	-1.05237	-1.16125	0.157268	0.983761	-0.872344	0.83842	0.738203	-1.09608	1.37086	1.04951	0.684134	0.507049		n149	0.655266	1.03607	-1.39873	-1.22501	0.777774	-1.29898	0.466579	-1.20334	0.192557	0.409334	0.358788	0.388403	1.49503	-1.36347	0.709715		n138	0.470259	0.735591	0.28665	0.624093	-0.619729	0.474833	-0.129007	-3.34307	0.457976	0.174516	0.256689	-0.435225	0.573562	0.353756	0.119108
n151	0.0388646	0.244297	-2.02129	-1.66749	-1.81163	0.082745	0.781857	0.0860116	0.635986	0.529509	0.259851	1.2224	0.710285	0.478879	0.429723		n151	0.626128	0.874716	0.354144	-1.26949	0.717169	0.56269	-1.37388	-1.24644	-1.33615	0.409676	0.594482	0.503939	1.36491	-1.41675	0.634854		n139	0.278274	-2.40717	0.131819	0.441891	-0.00785355	0.119833	-1.99255	-0.178356	1.19732	1.15645	0.0943046	0.621943	-0.445608	0.643123	0.34659
n152	0.519194	1.14937	0.0662964	-0.943901	-0.341406	-0.832464	1.22976	-0.905718	0.840958	1.01801	-0.39953	0.636377	0.7326	-0.465043	-2.3045		n152	-0.318454	-1.35627	-0.0265262	0.882554	-1.63012	-1.22276	0.594071	0.588802	0.534777	-0.356461	-0.779781	-0.528074	1.41904	0.509877	1.68933		n140	0.818222	0.829669	0.533384	-0.0820519	-2.7574	0.775668	-0.970352	-1.25468	0.730527	-0.164545	0.68049	-0.334866	0.381323	0.314939	0.499672
n153	-1.0165	-0.277478	1.55635	1.13207	-0.955335	-2.43404	0.0812068	0.897054	0.253235	0.600211	0.657886	-0.733589	0.298719	-0.189637	0.129839		n153	-0.990157	-0.249782	1.2717	0.817819	-1.64601	-2.06407	0.000766016	1.15134	0.553774	0.0313328	0.236132	0.132463	-0.490844	-0.0766135	1.32216		n141	-0.989405	0.674742	-0.234167	0.0640232	-0.430825	-0.295883	-0.332017	1.25276	1.23402	-2.12098	-0.443755	0.00528724	2.05069	-0.351445	-0.0830481
n156	-0.203985	1.0035	0.455031	-0.262948	-1.55591	0.254675	1.48216	-1.34972	0.869341	-0.180231	-0.963147	0.789419	1.03721	0.263663	-1.63907		n156	0.220091	0.460922	-0.0560897	-0.756517	-0.835852	-1.37245	1.78658	0.691303	1.26932	0.363194	-1.83853	-0.386646	-0.779263	0.249333	0.9846		n144	0.487634	-2.1088	0.139414	0.166898	0.11739	0.699675	-2.35587	-0.269243	0.917926	0.85328	0.792652	0.31026	-0.655455	0.387752	0.516482
n157	0.242862	0.519677	0.374159	0.396717	-1.89292	0.170977	0.853996	0.178421	0.702772	-1.99789	-1.79884	0.51394	0.513836	0.653637	0.568656		n157	0.200989	0.173043	0.250956	-2.36032	0.330611	-2.46752	0.730406	0.288247	0.542655	0.269059	0.20511	0.242723	0.291091	0.850984	0.451965		n145	0.323619	1.01395	-1.44093	1.3788	0.0813231	-0.486094	-1.27659	1.77308	-0.256522	-0.33827	-1.16442	-0.928664	1.18833	0.230478	-0.0981052
n158	-0.898203	0.30045	-0.641644	-0.0480237	-0.178916	-0.760458	1.26681	-1.07637	0.729671	2.21924	1.05097	0.239309	0.113649	-1.16232	-1.15416		n158	-0.879705	-1.07826	-0.03962	1.63138	-1.36495	-0.94189	0.0960409	0.98856	0.470974	-0.640336	-0.537815	-0.587947	1.60355	-0.0693721	1.34939		n146	1.06283	1.1209	-0.159517	1.42214	-0.962025	-0.0752549	-0.0573169	-1.92111	0.695249	-0.424199	-0.544338	-1.50229	1.20671	0.428795	-0.290567
n160	-1.57271	0.487621	-0.138896	-0.100493	-2.51042	-0.854526	1.10364	-0.401802	0.569272	0.821056	0.265176	0.846803	0.948563	0.363568	0.173154		n160	-0.81955	-1.30544	-0.344385	0.128808	-1.74561	-1.13562	1.45892	0.210759	0.79813	0.389995	-0.225156	0.133794	-0.350026	1.58165	1.22372		n149	0.715639	0.509891	0.994691	-1.0221	-1.29699	0.974648	0.435527	-0.954723	-1.2005	0.354258	-1.22212	1.09676	0.775227	1.05644	-1.21666
n161	-1.01096	1.52076	-0.928236	-0.313797	0.145147	-0.855828	1.46504	-1.38294	0.711453	1.62468	0.87683	-0.328137	-0.75702	-0.343048	-0.423943		n161	-0.391002	-1.257	1.16819	-0.723067	-0.588049	-0.816529	0.833792	-0.841454	-0.0619611	0.836394	-0.801476	0.169936	-0.710715	0.87785	2.30509		n151	0.784964	0.78256	0.887576	-1.06356	-1.36042	0.799574	0.435315	-0.990805	-1.25622	0.658845	0.55743	1.09294	-1.0397	0.985181	-1.27367
n162	-0.360668	0.827024	-1.27921	-0.84701	-0.0670855	-1.47727	1.1308	-0.560585	0.786049	1.99343	1.27813	-0.110788	-0.0401836	-0.677846	-0.594786		n162	-0.63578	-1.24792	0.335328	1.51504	-0.605514	-1.04654	-0.745251	0.742772	0.0359369	0.164525	-1.35802	-0.332582	0.460055	0.593066	2.12489		n152	-0.242038	-1.8819	-0.340417	-0.0793264	1.0454	-0.980111	0.39394	-0.402084	-0.12826	0.395016	1.9203	1.81199	-0.515138	-0.473299	-0.524074
n163	0.371284	-1.9611	-0.069383	0.756523	0.175456	0.544668	-1.80523	0.821695	0.233014	-1.76411	0.959646	0.0299348	0.369828	0.498851	0.83892		n163	1.32525	-0.706231	0.0306245	-0.17143	-0.221791	1.12868	-1.91869	0.509845	-0.54614	-0.340634	1.64904	0.838217	0.319921	-0.351266	-1.54539		n153	-1.41329	-0.816961	0.936462	-1.21251	-0.109055	0.677364	0.2315	-0.18123	1.17465	-1.19761	0.235639	1.47725	0.165624	-1.27835	1.31052
n165	-0.774066	0.193617	0.630898	-0.816573	-0.797226	-0.725582	1.97681	-0.519381	1.48163	0.199391	-0.754991	0.799276	1.05359	-0.469276	-1.47812		n165	-0.815988	-0.373375	-0.676886	-0.37795	-0.502029	-0.778421	2.04724	0.897198	1.55938	-0.596278	-1.25495	-0.860211	0.415204	0.111808	1.20525		n156	-0.912332	-0.803842	0.116209	-2.152	0.533525	0.635325	0.692819	1.05166	-0.21803	0.369633	0.212586	0.922876	-0.148551	-1.64234	1.34246
n166	0.106707	1.09102	1.40725	0.461206	0.776593	-1.10054	0.202032	-0.234428	-0.161173	1.59975	-0.351368	-2.25395	-0.762899	-0.290394	-0.489803		n166	0.777186	0.445552	2.14093	0.300838	0.677851	0.221767	0.654157	-1.92612	-0.582518	-0.914644	-0.898409	-0.89017	-0.853909	0.342766	0.504726		n157	0.610627	-0.161918	-0.144367	-3.35632	-0.389541	-0.0737512	0.190434	0.0976592	0.312645	-0.0297744	0.551933	0.60128	0.190252	0.922668	0.67817
n170	0.0110455	-1.5419	-1.44034	0.512346	0.162111	0.880526	-1.18284	1.66244	0.538597	-1.0895	1.04243	-0.332327	-0.0492644	-0.393684	1.22037		n170	0.585783	-0.397866	0.306611	0.152865	0.670351	1.16269	-2.33249	0.487073	0.0378276	0.0386086	0.912127	0.61027	-2.16235	0.0552474	-0.126748		n158	-0.120751	0.481566	0.0804812	-2.4129	0.336797	0.486408	0.205695	0.573153	0.641734	0.313823	0.421779	0.707217	-2.37799	0.0658145	0.597167
n171	-0.351174	-0.147965	-2.21811	0.136854	-0.145299	-1.47654	0.386419	0.668861	0.351407	1.46127	1.58869	0.104475	0.635623	-0.95869	-0.0358228		n171	-0.361088	-1.78016	0.341158	2.23733	-0.110625	-0.875899	-1.1662	1.20503	0.0852914	-0.329318	-0.436998	-0.371115	0.062069	0.29582	1.2047		n160	-0.949677	-0.984751	-0.538362	-2.04676	-1.17483	-0.304713	0.0173891	0.745064	1.08384	0.0106448	0.843188	1.33846	0.885275	1.07696	-0.00172125
n172	-1.30571	0.556877	-1.33209	-1.05083	-1.16542	0.126189	0.983498	-0.861378	0.830955	0.84067	-1.09683	1.32661	1.00187	0.61028	0.535324		n172	0.54522	1.1089	-1.19558	-1.0231	0.970832	-1.09655	0.586316	-1.00158	0.315754	0.383672	-1.122	0.121645	1.69745	-1.16058	0.869601		n161	0.452719	-0.190151	0.650581	-0.520435	0.174618	1.34666	-1.72584	-1.93461	0.062423	1.28882	-0.0420056	1.4427	-0.0650898	-0.860751	-0.0796344
n174	0.699974	-0.0396973	0.137135	0.401659	0.357189	0.713246	-2.31969	0.124122	-0.674257	-2.2623	0.522301	0.487542	0.624919	0.798623	0.429229		n174	0.95851	0.289442	0.344028	-1.85418	0.479587	0.504486	-1.96888	0.292498	-0.168614	0.72057	0.541148	0.647862	-1.79145	0.602762	0.402224		n162	0.310943	-1.15234	-0.594931	-1.11502	-0.370039	1.84261	-0.979841	-1.06827	0.813101	1.33592	0.507372	1.38021	-0.214393	-0.821416	0.126102
n176	0.378821	-0.110386	0.25221	1.1961	0.814503	0.352688	-0.31259	0.310073	-0.124698	-0.587882	0.229476	0.071521	0.476243	0.313429	-3.25951		n176	0.627881	-0.33572	1.20998	-0.150849	0.0153189	0.785275	-0.309633	0.0520906	-0.159434	0.736135	-3.15533	0.322061	0.121876	-0.436553	0.676904		n163	0.801043	-0.463225	-0.201532	0.756393	-2.32777	-0.0205972	-0.874951	0.225382	1.10278	0.964306	0.435443	-1.22672	1.2293	0.457396	-0.857247
n179	0.125722	-0.213633	-0.253532	-0.450362	-1.20131	-1.02123	1.63928	-0.716221	0.960921	-0.341415	-0.500814	1.34791	1.34029	0.83072	-1.54632		n179	-0.248136	0.460232	0.0725753	-1.26383	-0.644207	-0.88728	2.44545	0.26418	1.53881	0.0634488	-1.1317	-0.414703	-0.841638	0.582039	0.0047692		n165	-0.149427	0.174751	0.0935979	-0.914125	1.30681	-0.221218	1.09325	1.68767	0.0150278	0.106081	-0.0185488	0.420738	-1.10819	-2.42527	-0.0611466
n180	0.0624285	-0.414611	0.479193	1.33244	0.493651	0.822244	-0.148013	0.43294	0.0491311	-2.332	0.396269	0.0212844	0.544732	0.411153	-2.15084		n180	0.268674	0.166058	0.498881	-0.58646	0.271808	0.289421	0.195163	0.471881	0.299536	0.360266	0.584029	0.473368	-3.42471	0.49441	-0.362327		n166	2.40665	-0.31284	0.311444	0.0272639	-0.0447095	0.0807581	-0.19999	0.476954	-0.0793648	-1.25715	0.855478	-1.26677	-0.827245	-1.3331	1.16261
n183	-1.41979	-0.0888592	-1.40675	-0.867532	0.763917	0.172353	0.565933	0.128542	0.30499	0.844299	2.20063	0.0305417	-0.322933	-1.4849	0.579549		n183	-2.47881	-0.734951	-0.586922	1.4029	0.779769	0.2375	0.7629	-0.0956495	0.25626	0.112504	0.700692	0.402945	0.546838	-1.61831	0.312332		n170	1.0211	0.438392	0.144746	1.47079	-1.35965	0.486184	-0.0160678	-1.7033	0.868599	-0.363991	-0.384622	-1.74455	1.01132	0.55785	-0.426804
n184	0.0526777	-1.02136	-1.17724	0.54835	0.601764	-0.237764	-0.658981	1.272	-0.0433676	0.111483	0.185488	-1.13316	-0.760082	-0.341608	2.6018		n184	-0.299247	-0.860464	-0.59591	-0.2831	0.698969	1.43854	-1.08048	-0.317447	-0.874358	-1.03938	0.843387	-0.0392466	2.48341	-0.338079	0.2634		n171	0.52132	-1.26527	0.420798	0.0456976	-1.55247	2.07587	-1.3912	-0.544934	0.731395	0.0991059	0.642438	1.13049	-0.300985	-0.797472	0.185221
n185	0.483379	-0.136339	-0.761752	-0.97499	-0.28795	0.164501	0.00696001	-0.962518	-0.337646	-0.57865	0.0469968	-0.0053102	0.322877	-0.23098	3.25142		n185	0.317227	-1.34018	-1.26267	0.0992576	-1.28691	0.223178	-0.393844	0.473677	-0.152713	0.821382	1.97077	1.4007	-0.0252186	0.447275	-1.29193		n172	0.95025	-0.669917	1.0959	-0.667526	-0.935022	1.12112	-0.856489	-0.601967	-0.841131	-0.720215	-0.862166	1.50193	0.980892	1.36119	-0.856854
n186	-0.0132783	0.667554	-0.499349	-1.47211	-0.421322	0.379851	-0.133163	-0.673363	-0.423063	-1.41965	0.872949	0.295504	-0.0878847	0.237139	2.69018		n186	0.248108	-1.62859	-0.581196	-0.31894	-1.09706	0.0247272	0.46899	-0.470411	-0.143299	0.571192	1.72337	1.14345	-0.529157	1.73031	-1.14149		n174	0.707683	-0.455732	0.472156	-0.00611545	0.0829882	0.233282	-0.1665	-3.43815	0.384165	0.459257	0.62973	0.21051	0.479434	0.35605	0.0512428
n188	-1.19559	-0.812297	-0.685965	0.515971	1.3849	-0.349288	-0.773509	2.05311	0.25025	-1.32652	1.00653	-0.509112	-0.462207	-0.0976146	1.00135		n188	-0.151467	-1.32409	0.392617	-1.43206	2.45193	0.311421	-0.671234	0.899438	-0.0505297	-0.0659058	0.844436	0.38884	-1.11307	0.220807	-0.701133		n176	-1.1798	0.0691047	1.41321	0.142205	1.20532	1.44112	-0.325125	0.381774	-0.842105	0.137956	-0.74403	0.961224	-0.803118	0.126709	-1.98445
n189	0.338506	-1.28614	-0.706098	0.6999	0.61812	0.342894	-1.18304	1.07217	-0.28331	-1.8105	1.16491	-0.547761	-0.433746	0.313367	1.70073		n189	0.623758	-0.980711	0.580182	-0.408639	0.824615	1.18787	-1.64909	-0.0876477	-0.99898	-1.07875	1.9103	0.661177	-0.758122	0.581664	-0.407634		n179	-0.363282	-1.60982	-0.178819	-2.28882	-0.0250467	0.0117855	0.737498	1.59009	-0.441342	0.41211	0.219698	1.06811	0.382793	-0.504096	0.989136
n190	0.345365	0.0477005	0.0371234	-0.62778	-1.74466	-1.22241	1.3691	-0.12203	0.912805	0.399377	-1.42872	1.27711	0.910582	0.803453	-0.95701		n190	0.19176	-0.403078	-0.530726	-0.141719	-1.20694	-1.35442	0.760787	1.2108	0.851921	-0.23451	-1.68231	-0.787046	0.710002	1.37165	1.24383		n180	0.484855	-0.0720971	0.336397	-0.238537	0.46056	0.0899481	0.825743	0.537995	0.297536	-0.00947843	0.429504	-0.371239	0.530094	-3.4194	0.11812
n191	-0.344004	-1.25371	-1.49085	0.876066	0.760637	-0.514185	-0.665946	1.97842	0.508975	-0.910594	0.688154	-0.817632	0.269112	-0.378078	1.29364		n191	-0.214412	-1.67367	-1.11114	0.472552	0.831669	1.02522	-1.57523	1.28187	-0.00756154	-1.1718	1.4961	0.421932	0.140883	0.127781	-0.0441954		n183	-0.394636	-1.00787	-0.187943	0.267758	-1.03283	2.49652	-0.747932	-0.494819	0.267238	1.08949	0.401096	1.03243	0.238783	-1.29414	-0.633134
n194	-0.113744	1.04617	-0.819158	-0.871991	-0.563275	0.380516	-0.659914	-0.334805	-0.67424	-0.165584	-0.999657	1.57755	0.822889	-0.871024	2.24627		n194	0.0599308	0.369951	0.0145398	-2.44925	0.489081	0.0909881	0.424335	0.582219	0.468706	0.441331	0.434021	0.43997	-2.37335	0.78415	0.223377		n184	0.291787	-0.0484235	-0.63005	1.40337	-1.22537	-0.641931	0.128489	-0.564305	0.234613	-0.719242	-0.950638	-1.32389	1.79278	1.52463	0.728181
n195	-0.570638	0.671659	-1.10377	-1.06356	-0.0741483	-1.54147	1.2094	-0.170252	0.929891	1.55973	1.55296	-0.210601	0.322394	-0.774088	-0.737499		n195	-0.478101	-1.40945	0.546362	1.52588	-0.551498	-0.979813	-0.675196	0.669818	0.0482351	-0.19314	-1.20862	-0.547728	0.538038	0.578749	2.13647		n185	0.414635	-0.549744	-0.55707	-0.0685386	-0.710961	0.0509484	-0.839441	-1.51024	0.914296	-0.501402	0.69411	-1.15255	0.622115	2.41314	0.780697
n196	-1.49455	1.65561	0.188388	-0.123715	-0.324857	-1.66016	1.27428	-0.983156	0.555131	1.32458	0.731976	0.32611	-0.709203	-0.26731	-0.493127		n196	-0.750103	-0.508295	0.74506	-0.014107	-1.95608	-1.26991	1.18755	-0.415737	0.422089	0.559048	-0.903811	-0.0215143	0.712133	0.28945	1.92423		n186	0.52795	-1.54785	-0.0936545	-0.314252	-0.274679	0.116287	-1.42782	-0.785849	1.10468	-0.467976	0.436628	-0.265181	-0.12779	2.53199	0.587517
n198	-1.41907	-0.611222	-0.971338	-0.415291	1.36243	0.585243	1.51537	-0.400781	1.02856	0.0323891	1.59487	0.00507303	-0.217474	-1.1136	-0.975171		n198	0.0723023	-0.0985065	0.551418	0.17159	0.0193792	0.304828	1.08877	0.322793	0.790728	0.361345	-0.176716	0.157943	-3.3819	-0.127253	-0.0567158		n188	-0.274778	-0.578245	-0.382388	0.291146	1.50926	0.070879	-1.17201	0.530503	0.40104	0.674645	-1.22068	-1.85029	1.68581	0.864652	-0.549551
n200	-0.809851	-0.983443	1.16431	-0.464066	-0.619526	1.18664	-0.777641	-0.207037	-0.59555	1.52456	-0.526469	-0.854317	-0.850146	1.37046	1.44208		n200	-1.6242	-1.65856	-0.0443467	0.962117	-0.520785	0.500002	-0.657471	1.14575	0.275454	-1.55584	1.08895	0.123818	0.499036	0.288105	1.17797		n189	0.619688	2.30521	-0.00494352	0.721407	-0.0322074	0.0965823	-0.275696	0.757783	-0.250672	0.0929823	-0.263725	-2.11747	0.329853	-0.525932	-1.45286
n202	-0.4822	-0.163011	-0.115561	1.14079	-0.626632	-1.65118	-0.514868	-0.864092	-0.830723	2.43089	0.472215	0.132286	1.13804	-0.31426	0.248304		n202	-0.885462	-1.96379	-1.04834	1.19009	-0.359092	-0.827954	-0.609342	1.19393	0.106189	-0.593109	1.56452	0.549769	0.220712	0.767303	0.694581		n190	0.663215	0.200989	2.0544	-1.14633	0.189379	0.300276	0.293961	0.500928	0.971614	0.537434	-1.58155	0.31394	-1.15564	-1.24178	-0.900832
n203	0.872558	1.7697	-0.642737	0.511985	-2.52463	-0.478897	0.844021	0.110742	0.507725	0.538239	-0.937943	0.449276	-0.346729	-0.5895	-0.0838001		n203	1.86242	-0.371048	0.335852	0.561934	-1.56192	-1.14224	0.370156	0.331578	0.230421	0.379646	-1.53249	-0.323828	-1.10067	0.671339	1.28884		n191	0.248169	1.24173	-1.22665	1.88848	-1.21085	0.110739	-0.276848	0.0842903	1.10861	-0.981767	-0.114102	-1.5248	0.67008	0.617256	-0.634334
n206	0.064892	1.39151	-1.45388	-1.11811	0.113298	0.168251	-0.0431429	0.128928	-0.0962555	-0.905478	-0.709701	-0.00966505	-0.670657	0.589353	2.55066		n206	0.788954	0.240805	-0.0245125	-0.686481	0.628228	0.651062	0.473054	-0.219226	0.221249	0.666873	0.131559	0.475156	-3.3112	0.149366	-0.184885		n194	0.397414	0.719992	-0.0388014	-0.214033	-0.392058	-0.14025	-0.0736564	-3.04946	-0.0958331	-0.204542	0.908757	-0.540608	0.788309	0.706489	1.22828
n207	-0.662413	0.0912265	-0.22986	0.0986019	0.607022	0.584935	0.392354	0.255013	0.303964	1.03352	0.471568	-0.24726	0.651506	-0.0812914	-3.26888		n207	-1.90913	-0.118012	0.170504	1.18922	1.03485	-0.281654	0.634966	0.991204	0.742038	-1.71915	-0.0676808	-0.716687	0.663557	-1.23139	0.617361		n195	0.176684	-1.18285	-0.323808	-0.787048	-0.330535	1.77362	-0.694072	-1.10977	0.5983	1.87659	0.386723	1.32333	-0.484054	-0.850767	-0.372339
n209	-0.0699378	0.936294	0.624027	-0.00121676	-0.725096	-1.51394	1.73049	0.803514	1.21247	0.216593	-1.63978	-1.06551	0.478415	-0.165622	-0.82069		n209	0.487889	0.0234467	-0.624982	0.571538	-1.962	-0.55245	1.79548	0.802432	1.18379	0.010036	-1.51822	-0.609485	-0.61093	0.318315	0.685139		n196	-0.938189	-0.717776	0.363274	-0.477423	0.472963	0.502673	0.114107	-1.742	0.0212965	1.54598	0.738917	1.88324	-0.556272	-1.37844	0.167643
n210	0.439725	-0.93847	-0.600715	-0.875051	-1.49571	0.732377	0.376233	-0.0802034	0.0943794	-1.84887	0.579935	0.814788	0.460168	0.305396	2.03602		n210	0.180797	-1.80543	0.216593	-1.12016	0.889601	0.863159	0.4299	-1.93889	-0.672387	0.520514	-0.0864681	0.268174	1.16388	1.31141	-0.220696		n198	0.491821	-1.91659	0.33385	-1.91288	0.445512	1.02692	0.225	0.43429	0.417328	0.4745	0.531088	0.533031	-1.87953	0.337664	0.458013
n212	-1.22148	-0.223449	-0.325154	1.68257	1.81216	-0.460956	-0.228537	-1.0369	-0.730811	1.65926	0.328736	-0.796728	0.504953	-0.753994	-0.209667		n212	0.214018	-1.93695	0.340561	1.97375	-0.00563436	-0.25201	-0.61188	0.155438	-0.383937	-0.965932	-0.285483	-0.62781	0.853329	-0.299112	1.83165		n200	1.19844	1.69062	-0.900708	-0.487297	-0.812877	1.19479	-0.717291	1.48821	-0.698598	1.16319	-0.7242	-0.668167	-0.461128	-0.547253	-0.717736
n213	-1.6457	-0.912196	-1.15325	-0.420519	1.84705	-0.521904	0.529764	0.253129	0.351588	1.01185	1.43619	-0.995574	0.14634	-0.554435	0.627662		n213	-2.16434	-1.60255	-0.22012	1.3579	1.35118	0.706037	-0.21535	0.07206	-0.181355	-0.215192	0.944712	0.397173	0.501807	-1.01029	0.278339		n202	-0.301271	-0.888974	0.0553399	0.89925	-0.581061	-0.598742	0.636219	1.73441	1.61974	-1.24386	0.202674	-0.477261	-0.153884	-1.74117	0.838591
n214	-0.552927	1.85316	0.536529	-0.158963	2.23889	-0.244067	-0.433017	-1.47942	-1.0205	-0.0991848	0.442208	-1.04147	0.256389	0.0200985	-0.317726		n214	0.036066	-1.9884	0.966834	1.49399	-1.11783	-0.292204	-0.401607	-1.23476	-0.907114	0.216157	0.105885	0.177531	1.14204	0.816048	0.987354		n203	0.814649	-1.08765	1.10075	-0.956139	-2.58374	0.891089	0.175821	-0.816474	-0.105643	0.462443	-0.0725453	0.930949	0.264728	0.165866	0.815899
n215	-0.437087	-0.0421773	-1.18661	-0.971476	1.1979	-1.25017	0.220149	1.1152	0.336103	-0.255712	-0.297738	-0.652746	-0.318459	0.018832	2.52399		n215	-1.27901	-2.081	-1.47332	0.627022	0.779041	0.113947	0.765111	-0.320051	0.157522	-0.485027	1.22616	0.399821	1.41301	-0.260549	0.417319		n206	1.5659	-0.168562	0.0295296	-0.477649	-0.704779	-0.0161828	-1.28773	-0.624692	-0.969071	0.6926	-0.786493	0.0311037	0.448743	2.53633	-0.269049
n216	-1.80185	0.550962	1.56269	0.493879	-1.31879	-0.206782	0.544548	-0.874227	0.0131462	1.76664	-0.0248952	-0.54376	0.205865	0.651064	-1.01849		n216	-1.20755	1.36453	1.18573	-0.719185	-0.406187	-0.996481	1.08791	-0.185977	0.461204	0.908233	-0.48608	0.360304	-2.15682	0.315481	0.474893		n207	-0.723063	2.24567	-0.935615	-0.592053	-0.862623	0.753658	-0.783188	-0.525741	-0.767653	0.714026	-0.788929	1.08824	1.0397	-0.641879	0.779444
n217	0.42524	-0.572114	-0.216497	0.400096	0.117566	0.660395	-0.501558	0.606169	-0.017287	-3.27309	0.700208	0.180761	0.218431	0.387598	0.884087		n217	1.49046	-0.0634448	0.20294	-1.0529	0.170064	0.881461	-1.49282	-0.655705	-1.15641	0.584956	1.4618	1.04417	-1.12237	0.543593	-0.8358		n209	-0.86513	-0.482206	-1.11758	1.10375	0.877711	-0.305926	0.478343	1.99986	0.471857	-0.787763	-0.703198	0.919573	-0.163187	-1.76963	0.343521
n218	-0.331441	1.05461	0.128194	0.381379	-0.496189	-0.845298	0.72591	-1.72436	0.0721193	-0.855236	-1.348	1.43459	1.55984	0.856905	-0.613023		n218	-0.0114821	1.36955	-0.309115	-0.766503	-1.17335	-1.70737	1.61765	-0.133204	0.796986	0.219458	-1.34657	-0.399416	0.0920351	0.477825	1.2735		n210	0.791913	-0.760226	-0.351555	-0.0344986	-0.956675	1.11984	-0.721179	-0.787804	1.01858	-1.53162	-0.0544791	-0.567329	-0.277015	2.16133	0.950718
n220	-0.301858	-0.710734	-0.387938	0.672832	1.63462	0.00825601	-1.71531	-0.0276996	-1.31597	1.22412	1.87043	-0.387559	0.167076	-0.442382	-0.287879		n220	-0.952144	-1.96336	0.495053	1.09671	-0.201475	0.45276	-1.45027	0.0303843	-0.855467	-0.345587	0.415396	0.0333468	1.04725	0.425992	1.7714		n212	0.906059	0.166789	-1.35625	1.5102	-0.0556095	-0.598017	-2.49941	1.15203	0.790117	0.363854	-0.127325	0.18072	0.22283	-0.214389	-0.441595
n222	0.615986	2.12241	-1.48279	-0.597838	-0.507619	0.948575	0.30573	0.213155	0.1136	-1.10751	-0.827879	0.152841	-1.41531	0.389341	1.0773		n222	1.15211	0.0575162	0.0123604	-1.83347	0.642217	1.23366	0.701507	-0.808316	0.14509	0.710989	-0.243798	0.352425	-2.306	0.39434	-0.210635		n213	-1.13351	0.806778	-0.734466	1.74709	-1.14251	0.995193	-1.64236	0.368586	0.241489	-0.0249339	0.44808	1.32226	0.296074	-0.615753	-0.932027
n224	-0.536313	0.864559	0.0947703	0.112631	0.780063	-2.43485	0.304047	-1.08306	-0.258684	1.08118	0.0743876	-0.206855	1.42186	0.844994	-1.05873		n224	-0.863339	-1.28207	0.0817092	1.90337	-1.42708	-0.628889	0.46911	-0.00594209	0.12562	-0.0476536	-1.02987	-0.448474	0.989204	0.478463	1.68583		n214	-0.327314	1.15601	-1.68049	0.371362	1.70631	0.293571	0.521281	1.0885	-1.14295	0.402118	-0.307609	-0.209712	-0.169072	-1.86508	0.163081
n225	-0.215276	1.92355	-0.349088	-0.232151	-0.700486	0.187551	0.736554	-0.368663	0.327141	2.16882	-1.78141	-0.386475	-0.103579	-0.630255	-0.576237		n225	1.84531	-2.06512	-0.63784	0.125352	-0.250695	1.09083	0.00851618	-1.12877	-0.573319	0.625912	-0.891484	0.0352377	-0.107054	1.0035	0.919612		n215	-0.682696	0.581796	-1.08049	1.22431	-0.662855	-0.723764	-0.304887	0.531659	1.1655	-0.93687	-0.299679	-1.4322	1.97856	0.909275	-0.267657
n226	-0.197142	0.689147	0.881263	0.385258	-0.885486	-2.14315	0.320247	-0.467517	-0.0066489	0.461107	-1.22332	0.971299	1.88054	0.142762	-0.808365		n226	-0.611767	-0.805294	0.393291	0.993663	-1.84735	-1.43442	0.681157	0.762576	0.629263	-0.675936	-0.584188	-0.627757	0.690966	0.838935	1.59686		n216	-0.114492	-2.36089	0.0722988	-1.33612	-0.217611	-0.0772368	1.36662	0.524626	-0.40611	-0.435713	0.562205	0.159645	-0.189003	0.639055	1.81273
n228	0.380768	1.16205	0.397632	0.316004	-0.184291	0.735335	-0.208397	0.168348	-0.134729	0.0700053	0.0256421	0.707186	0.166037	-0.290309	-3.31128		n228	-1.25089	0.795364	0.864686	-0.611396	-0.648531	-0.142863	-0.190871	1.94967	0.898564	-0.672727	-1.39173	-0.964569	-0.312589	0.218481	1.45939		n217	1.29374	-0.106162	0.444551	-0.46733	-1.57246	-0.216263	-0.718434	-1.72471	0.740505	1.40522	0.817947	-0.77372	1.27196	0.251059	-0.645911
n229	0.26798	-0.236642	-0.0937509	0.792755	-0.039613	0.58754	-0.233297	0.74284	0.121342	-3.3735	0.54974	-0.237651	0.609295	0.203123	0.339842		n229	0.878913	0.183189	0.214425	-0.0388883	0.0191337	0.683156	0.0930733	0.57315	0.295523	0.0903717	0.567533	0.34249	-3.41538	-0.13358	-0.353112		n218	-0.876924	-0.956129	0.161531	-1.56655	-0.257175	0.175109	0.114425	1.40226	-0.500813	0.79687	-0.372887	1.21399	0.614703	-1.53667	1.58825
n230	-0.0443989	0.782859	0.74051	0.663922	-2.05693	0.136685	0.0534469	-0.338597	-0.220463	-1.24445	0.982062	0.23792	1.61206	0.337838	-1.64246		n230	0.241064	-0.300847	1.27593	0.172455	-1.67962	-0.809464	1.25716	0.435525	0.807028	-0.520964	-1.56567	-0.939536	-0.548312	1.19695	0.978302		n220	0.384597	0.105385	0.332461	2.37035	0.135928	0.617449	-1.19389	-1.25934	0.0581702	0.65588	0.194216	-0.340066	0.645098	-1.21917	-1.48708
n231	-1.43203	-0.140081	1.50957	1.31301	0.484565	-0.6613	0.271436	-0.139818	-0.0723369	-1.18672	-0.379965	-1.69094	-0.155359	0.893973	1.386		n231	-0.0143214	0.713525	2.26465	-0.996833	-0.1679	-0.466488	0.569116	-1.56094	-0.334929	1.2963	-0.253886	0.691285	-1.11493	0.230399	-0.855035		n222	1.94758	0.115051	0.70683	0.14164	-0.200178	0.564376	-1.28472	-1.84949	-1.43076	0.447777	-0.913263	0.0907709	0.540192	0.901765	0.222427
n232	-1.86269	1.0941	1.35673	0.26932	-0.694074	-0.755814	0.53275	-0.668446	0.0248803	1.66381	-0.135425	-1.09445	0.105187	0.983976	-0.819848		n232	-1.51424	1.11184	1.05306	-0.703696	-0.427632	-0.234834	1.2727	-0.279119	0.537175	0.770655	-0.696011	0.192351	-1.95684	-0.373714	1.24831		n224	-1.97597	-1.00657	-0.678698	-1.0728	0.702799	0.519393	0.477058	2.23419	0.0936054	-0.205632	-0.0198607	-0.377371	1.00724	-0.190597	0.493206
n236	0.745341	1.13864	-1.75699	-0.540587	-0.395333	0.933499	0.0649267	0.0335599	-0.151695	0.738022	-0.0409559	-1.13046	-1.73924	0.478037	1.62323		n236	1.41998	-1.51422	-0.490674	-0.308864	0.662295	1.60373	-0.378226	-1.84321	-1.13018	0.679965	0.600038	0.65583	-0.392078	0.105683	0.32993		n225	1.24816	-2.47001	-0.342958	1.55031	-0.524981	0.763252	-1.20524	0.228195	-0.411672	-0.109718	0.150563	0.417596	0.921343	0.214095	-0.428931
n237	0.539265	0.852084	-0.168619	0.358976	0.998142	0.198685	-1.34276	-0.228356	-1.18599	-1.40645	-0.024258	0.511619	1.07573	1.51016	-1.68823		n237	0.786581	0.169486	0.362084	-0.36999	0.165493	0.360127	0.272018	0.104	0.168088	0.507865	-0.165485	0.271523	-3.47575	0.517864	0.326101		n226	-1.1464	-1.52342	-0.720352	-0.172228	-0.45744	-0.522982	0.870519	1.42297	1.21096	-0.405043	0.803383	1.314	-0.378609	-1.2343	0.938948
n238	-1.41794	0.165203	1.11632	-0.104146	1.04595	-0.452168	-0.0080841	-0.174075	-0.197734	2.50246	-0.221774	-1.66528	-0.115333	0.0155105	-0.488918		n238	-1.90193	1.32754	0.134166	1.04219	1.27372	-0.15057	0.975933	-0.783468	0.108686	-1.06342	0.640205	-0.190093	0.0709147	-1.63921	0.155324		n228	-1.14523	0.491152	-0.564972	-0.125922	-0.156791	-0.564638	1.04797	-0.661499	-0.783025	1.48187	1.61268	-0.706948	-0.0299859	-1.41651	1.52184
n239	-0.253768	2.06615	-0.702523	-1.62755	1.16733	0.0828479	0.622717	-0.974586	0.0707253	0.14778	-0.716191	1.08487	0.653231	-0.386413	-1.23462		n239	0.0655959	-2.49251	-0.425032	0.470396	-0.0546729	0.923152	0.459297	0.567881	0.369103	-1.30193	-0.449171	-0.875257	1.10901	0.256551	1.37758		n229	0.480623	0.293016	0.469924	0.707803	-0.181203	0.371877	-0.0351995	-3.47139	0.355552	0.298826	0.222574	-0.332643	0.523555	-0.000594838	0.297283
n240	-1.93795	2.06785	0.713295	0.92927	0.635755	-1.64567	-0.140815	0.301323	-0.160973	0.776	-0.131433	-0.258242	-0.0313065	-0.692678	-0.424419		n240	-0.60779	-0.802507	-0.0610311	1.3371	-0.852142	-1.71017	-0.0407916	1.73107	0.851628	-0.801331	-0.338297	-0.570798	0.866447	-0.363507	1.36212		n230	-1.62327	-0.492632	0.213477	-0.491202	0.385501	0.316954	-0.124741	-1.01364	1.15613	1.39403	0.807592	1.1696	-1.15997	-1.44217	0.904341
n241	-1.86038	-0.218625	-1.32489	-1.16379	1.75689	-0.889262	0.233502	0.0265044	-0.0768939	-0.15616	0.574925	1.09553	0.670023	1.19112	0.141502		n241	0.0403725	-2.44888	-0.492248	0.0793918	0.697248	0.56507	-0.639562	-0.730505	-0.90614	0.0279056	0.260895	0.150524	0.282321	1.84404	1.26957		n231	-0.222307	-2.3632	-0.17228	-0.16595	-0.0699578	0.17355	0.943444	0.717468	-1.30337	-0.641719	0.0868896	-0.542756	0.934838	1.57332	1.05204
n244	-1.24742	0.0284383	-0.76334	-0.249162	1.29939	-0.339741	-1.23873	0.341194	-1.15127	0.401503	1.62234	-1.0388	0.713162	-0.00155887	1.624		n244	-0.563185	-2.35499	1.48145	0.821816	-0.845356	0.766663	-0.114528	-0.892816	-0.662956	0.394647	1.32374	0.853896	-0.266271	0.0783304	-0.0204333		n232	-0.263928	-2.23391	-0.162305	-1.58573	-0.194021	-0.122714	1.06244	0.972711	-0.709262	0.0288672	0.338192	0.56939	-0.0964806	0.725367	1.67138
n245	0.151623	-0.23874	-1.27115	-0.820332	0.086681	0.521	-0.283129	0.122673	-0.330957	-1.65703	1.12469	-0.143064	0.303393	-0.20785	2.64219		n245	0.614595	-1.89176	-0.892839	0.00749027	-0.384027	1.42347	-0.778063	-0.484104	-0.808568	0.277076	1.92589	1.13202	-0.12733	0.490804	-0.504643		n236	1.88906	1.30469	-0.17982	0.148691	-1.1525	-0.0314623	-1.75249	-1.52807	-0.483312	0.857368	-0.297344	0.292398	0.594952	0.608078	-0.270246
n246	0.0281766	0.905401	1.34922	-0.137863	-0.897536	-0.375287	0.872484	-2.09191	0.409314	0.0615139	-0.572352	0.98766	0.660769	0.546025	-1.74562		n246	-0.0722677	0.491226	0.762954	-0.369151	-1.25481	-1.46613	1.66701	-0.0238422	1.04042	0.278397	-1.98162	-0.415629	-0.17792	0.556881	0.964477		n237	1.76522	0.00699249	0.57357	0.983929	-0.415413	-1.0515	-0.607428	-1.95517	-0.816273	1.63424	-0.0488217	-0.484128	0.687321	-0.265881	-0.00665919
n249	-1.60966	0.346924	-0.673056	-0.514755	-1.59539	-0.705868	0.253806	0.422683	0.0206498	-0.145828	0.892037	0.408631	-0.304165	0.869089	2.33491		n249	0.0280318	-1.31668	0.153339	-0.658957	0.810152	-0.509654	1.14961	-0.981174	0.106148	-0.0529983	1.11147	0.525581	-2.27231	0.731009	1.17643		n238	-0.175628	-2.18463	-0.683764	0.0295041	0.268705	0.489849	1.24795	1.08604	-0.303843	-1.5066	0.325549	-0.447464	0.704622	-0.387794	1.5375
n250	-0.268056	1.12286	0.602499	0.833202	-0.952456	-1.40113	-0.119475	-1.18094	-0.507473	-0.559331	-0.540771	1.78665	1.2856	0.848871	-0.950042		n250	0.0029737	-0.642373	0.518739	-0.170128	-1.6874	-1.06503	0.588674	1.02521	0.651815	-0.258769	-1.38672	-0.711452	-0.0240988	1.59174	1.56682		n239	-0.543458	1.10519	-1.2572	1.48253	-0.156529	-0.845405	-0.525964	1.22243	-0.735863	0.616908	-0.346503	1.4194	0.589786	-1.6205	-0.404824
n253	-0.937701	-0.690556	-0.921444	0.0687481	1.2303	-0.436041	-0.90415	0.414202	-0.624927	-1.05696	0.862714	-0.193516	0.386241	0.233209	2.56988		n253	1.09349	-0.318273	-0.294017	-1.54077	1.33309	0.814082	-0.225374	-0.361272	-0.389206	0.469794	1.14583	0.808608	-2.28762	-0.0283119	-0.220064		n240	-0.792406	2.8571	0.0632586	-0.554773	-0.348651	-0.126882	-0.56383	0.130042	-0.568958	-0.548219	-0.827832	1.53889	-0.336888	-0.521877	0.601026
n254	0.382956	0.496891	-1.76503	0.537356	-0.507381	0.310871	0.0287349	0.811416	0.0342154	1.07718	0.321939	-1.26814	-1.81631	-0.346652	1.70195		n254	1.60054	-1.90808	-0.407828	-0.0695665	-0.227889	1.39377	0.220891	-1.28069	-0.587528	0.998726	0.615904	0.842628	-0.971821	-0.630297	0.411236		n241	-0.597818	-0.452835	-0.548255	0.122572	-0.217909	-0.805385	-1.0995	-1.67784	-0.645124	1.40042	0.532428	1.7816	1.50522	0.186266	0.516155
n256	-1.9126	1.33901	1.14472	0.623885	-0.537727	-1.3549	-0.730583	-0.223488	-0.879772	1.0059	0.0377754	-0.495912	-0.0667689	1.04722	1.00325		n256	-1.77506	-0.146732	0.382105	-1.04517	0.306001	-1.06678	0.250978	-0.110912	-0.177854	0.642899	0.33613	0.523635	-1.19242	0.728489	2.3447		n244	-0.0757306	1.02237	0.163436	1.75261	-0.676528	1.45771	-1.35053	0.20195	-0.458622	1.35674	-0.989447	-1.34559	-0.0570733	-0.671033	-0.330269
n257	-1.61152	1.17705	-0.654688	0.281809	0.775505	-0.47124	-1.37037	0.507308	-1.0862	0.126698	1.91828	-0.870453	0.158406	0.924238	0.195174		n257	-2.05063	-0.53911	0.707956	-0.866963	0.827319	-1.39882	-0.24387	0.515686	-0.206492	0.0552466	0.817746	0.433258	-0.639524	0.735352	1.85285		n245	0.276496	0.283944	-0.971186	0.965958	-0.61423	0.365889	-2.29255	-1.00575	1.18284	-0.294424	0.20731	-0.469946	0.258207	1.81241	0.295036
n259	-1.17895	0.714674	-0.151776	-0.0417056	-2.67749	-1.04203	1.14823	-0.484275	0.557693	0.605247	0.225519	0.814249	0.708991	0.561515	0.240103		n259	-0.28915	-1.10329	-0.179568	0.252758	-1.64354	-1.4295	1.66942	0.0829382	0.838011	0.0709748	-0.148251	-0.0135918	-0.81389	1.4225	1.28418		n246	-0.171564	-0.0904042	0.305307	-3.26467	0.706588	-0.418205	0.697875	0.838702	-0.0281342	0.0378188	0.539834	0.728144	-0.416568	-0.0531681	0.588449
n260	-0.0579891	-0.010626	0.610811	1.00752	0.528531	0.157731	0.102517	0.396282	0.146925	-0.192931	-0.130148	0.096949	0.478142	0.292278	-3.42599		n260	0.0757548	-0.134238	0.984788	-0.275676	0.108208	0.631003	0.25813	0.20231	0.203108	0.331357	-3.28418	-0.0879841	0.265973	-0.393392	1.11484		n249	0.655095	0.01175	-0.363307	-2.8078	0.290148	-0.887592	-0.466307	1.06033	0.171341	0.607474	-0.334538	-0.117874	1.00998	1.33097	-0.159681
n261	0.790733	-1.95952	0.116773	0.448798	0.709731	1.10171	-1.77395	0.303492	-0.377155	-1.725	0.742153	0.37242	0.372416	0.566247	0.311148		n261	0.938477	0.485049	0.712284	-1.33167	0.847193	0.751753	-1.42397	-1.31129	-1.39061	0.783393	0.632222	0.722357	-1.28119	0.642524	0.223485		n250	-1.24934	0.957326	-0.532863	-1.29327	0.362102	-0.969222	1.13162	0.662474	0.158567	-1.24743	1.16783	0.650578	-0.448717	-0.898571	1.54892
n262	-0.382353	-1.70764	0.924002	0.92761	0.331003	0.197866	0.685268	1.45832	0.70448	-2.04403	0.246201	-1.30813	-0.00680502	0.113484	-0.139274		n262	-0.124622	1.12028	1.40202	-1.78172	0.798674	0.337312	1.6216	-0.601373	0.709211	-0.815108	-0.920891	-0.853678	-0.864096	0.407578	-0.435196		n253	1.15223	0.586942	0.103218	-0.729452	-0.419105	-0.533326	-1.14498	-1.01348	-0.270026	0.896926	-0.536249	-0.334354	0.0662541	2.72165	-0.546245
n264	-0.489884	-0.970971	-1.04174	0.278481	1.8314	-0.588769	-0.581789	0.0559416	-0.662671	-1.43644	1.46126	0.0666675	1.55677	-0.19208	0.713821		n264	0.0359761	-2.104	0.674744	-0.46257	0.5971	-0.281527	0.303392	0.871665	0.377021	-0.582431	1.07773	0.269066	-2.1682	1.03498	0.357052		n254	1.80081	0.780328	0.0354943	0.519541	-0.898553	0.620108	-2.06833	-1.36418	-0.732536	0.703965	-0.765094	-0.0197616	0.505446	0.817564	0.0652025
n265	-0.578522	-1.06378	-1.33897	-0.366499	2.13685	0.24337	-0.279531	0.215972	-0.36647	-1.35261	1.00563	0.244028	1.66382	0.0598822	-0.223166		n265	-0.77347	-2.16082	-1.07952	-0.488636	1.90987	0.690531	0.498883	0.570352	0.322474	-1.15046	0.999367	-0.0342985	0.371117	0.239673	0.084944		n256	0.217634	-1.04956	-0.756878	-1.10172	-0.706373	-1.08627	0.532438	0.775363	-0.856796	-0.655205	0.631109	0.294234	0.251912	1.1944	2.3157
n267	-1.32935	-0.0525727	-0.676504	-0.706688	0.964908	-1.30979	0.516292	0.733996	0.348394	-0.169468	1.94049	-0.7196	-0.638898	1.6393	-0.540514		n267	0.311812	-1.72664	0.652435	-1.55441	0.86223	0.893736	1.72551	-1.44744	0.439456	-0.159337	-0.401866	-0.255415	-0.535702	0.503067	0.692572		n257	0.173297	-1.7293	-0.852876	-0.864405	-0.249363	-0.335003	0.354198	0.0437529	-0.955445	0.329666	0.272256	0.4095	-0.497382	1.74682	2.15429
n268	-1.07676	1.91143	-0.438096	-0.384734	1.55774	0.0773138	-0.162991	-0.737082	-0.700802	-0.512801	0.848329	0.723998	-0.266835	0.889044	-1.72776		n268	1.37671	-0.892654	-0.0236941	-1.82941	0.513336	0.0616103	0.313993	-0.74515	-0.327214	0.513151	-0.558896	0.0695686	-1.38574	1.15331	1.76108		n259	-0.375324	-0.68908	-0.95639	-2.47488	-0.674244	-0.384929	0.0387568	0.928256	0.829965	-0.181708	0.67468	1.05291	1.31542	0.928244	-0.0316692
n269	-0.376236	1.34604	0.341482	0.540751	-0.417251	-0.618741	0.384691	-2.39138	-0.340673	0.0431081	-0.379883	1.99078	0.722844	-0.189772	-0.655768		n269	-0.0623748	-0.966054	0.0547557	0.754895	-1.79422	-1.69774	0.158601	1.32815	0.608541	-0.146391	-0.701516	-0.376867	0.246531	1.02386	1.56982		n260	-0.397275	0.152217	0.461473	0.457548	0.81623	0.67086	0.712153	0.743878	-3.28353	0.263186	-0.167089	0.230218	0.0413618	-0.208233	-0.492992
n270	-1.088	0.915687	-0.555441	0.00148839	-1.55016	0.02259	0.903414	-0.966503	0.424512	2.1394	0.97966	0.376502	0.192125	-0.833181	-0.962094		n270	-1.08554	-1.0487	-0.182379	1.24374	-1.08778	-0.840166	0.413891	1.50467	0.856039	-0.965481	-0.541227	-0.755665	1.11403	-0.0551673	1.42974		n261	1.5582	-1.21884	1.09623	-0.228429	0.907434	0.649586	-0.581775	-0.240834	-0.567585	1.74532	0.363371	-1.41802	-1.03146	-0.718927	-0.314279
n271	-1.10112	1.12127	1.00831	-0.450758	-1.9292	-0.648405	0.985399	-0.395819	0.487049	1.21179	-0.824679	0.383102	0.545881	0.836252	-1.22908		n271	-0.40678	-1.12319	0.11693	0.667516	-2.22971	-0.987854	0.726074	0.112421	0.370955	0.446218	-1.0496	-0.115355	1.02764	0.967039	1.47769		n262	-0.347861	-1.52279	-0.234863	-0.377603	0.326713	-0.361874	2.06917	1.30108	0.47882	-0.681606	-0.257141	-0.783509	0.402158	-1.34973	1.33904
n272	-0.655571	-0.966675	-0.0175304	1.47428	1.46904	-0.310921	-0.916062	-0.305548	-0.985157	-1.49314	1.25368	0.538329	0.515353	1.1663	-0.766378		n272	0.300111	-1.0691	0.286336	-0.843899	0.856428	-0.186167	0.367365	0.184986	0.173273	0.51245	0.941111	0.72411	-2.9655	0.733791	-0.0153008		n264	0.447049	0.771977	-0.963728	-2.12552	-0.534128	-1.5413	-0.308944	0.820528	0.379215	0.332427	0.475396	0.167034	1.58815	1.01292	-0.521074
n273	-1.01848	0.780552	1.1515	-0.725003	-1.21528	-0.846625	1.31611	-0.499684	0.718488	0.525096	-0.0933682	1.01656	0.824214	0.0185138	-1.95259		n273	0.149633	-1.06972	0.448355	0.686112	-1.81051	-1.42366	1.02314	-0.0176435	0.507518	0.117002	-1.33424	-0.436155	0.743396	0.990533	1.42624		n265	-0.838497	-0.479153	-1.8269	0.58248	-0.417464	-0.438762	1.73324	-0.357083	0.733576	-0.00275488	0.974378	-1.22546	1.6782	0.141726	-0.257525
n275	0.102276	1.34236	1.14336	-0.146122	-1.37365	-0.151103	0.60939	-2.31553	0.0624231	0.149929	-0.694333	1.03172	0.81421	0.350933	-0.925869		n275	0.264866	0.670541	0.600822	-0.740356	-1.22869	-1.99611	1.55524	0.136622	0.965069	0.561611	-1.4856	-0.122934	-0.438547	0.935125	0.322332		n267	0.867567	0.305376	-0.324011	0.229688	0.383939	-0.875336	-0.580342	1.18551	0.282045	1.24162	-1.96598	0.570002	0.499069	0.236207	-2.05535
n276	0.122786	0.533044	-0.0642429	0.0611373	0.985271	0.348482	0.0597888	0.364539	0.116769	-2.43538	-2.20776	0.906634	0.117525	0.218656	0.872758		n276	-0.0545435	0.108405	-0.510153	-3.40695	0.941227	0.613909	-0.0570743	0.437684	0.153321	0.178708	0.379465	0.278402	0.144548	0.551047	0.242008		n268	0.78891	-0.343836	-0.141598	-0.153752	0.49604	-1.41106	-0.0257664	-0.00539433	-0.0530266	0.438953	0.129709	2.38728	0.304349	-2.22222	-0.188582
n277	-0.541013	-0.782645	0.0303895	1.40905	2.21579	-0.69087	-0.373099	-0.622086	-0.655997	-0.779732	-0.626721	-0.426661	1.41706	-0.647849	1.07438		n277	-1.16619	-1.59357	0.176089	1.78244	-1.02752	-1.21029	0.209333	0.761099	0.297183	-0.168396	0.0407499	-0.060806	1.90119	-0.0429339	0.101632		n269	-1.12963	1.95822	-0.256684	-1.09081	0.128201	-0.486824	0.249426	-0.588931	-0.0540954	-0.228205	1.66263	1.16806	-1.13801	-0.955046	0.761689
n279	-0.0889941	1.25937	-0.0594651	-1.06315	0.446372	-0.859381	1.26873	-1.12048	0.761769	1.46088	-0.506407	0.6676	0.425626	-0.790727	-1.80174		n279	-0.0309201	-0.610879	0.0292651	0.881981	-3.16791	-0.163926	0.340792	0.343638	0.309622	-0.0863197	-0.239271	-0.149769	1.154	0.507704	0.881987		n270	-0.29059	2.53515	-0.544719	-1.03405	-0.861347	0.311216	-0.146267	0.0779503	0.140685	0.291431	1.13837	0.809259	-1.20138	-1.32221	0.0965078
n280	0.542146	-0.586627	-0.0979048	0.536096	0.659333	0.480434	-0.64574	0.164004	-0.367949	-3.17525	0.669305	-0.047719	0.338572	0.783404	0.747895		n280	0.697562	0.0373299	0.301319	-0.372566	0.899829	0.491947	-0.666145	-0.204118	-0.464108	0.438451	0.776293	0.613196	-3.14852	0.664541	-0.0650113		n271	-1.1219	-1.10494	-0.485566	-0.265964	-0.926023	-0.236251	-0.246092	1.38342	0.57934	0.0821028	0.961791	2.34954	-0.381887	-1.0748	0.487234
n282	-2.33781	1.05461	0.635956	1.11293	-0.29963	-0.705877	-0.565091	0.320159	-0.646933	0.675122	0.152779	-0.224358	-0.18216	1.78538	-0.775078		n282	-1.91952	-0.484536	-0.455989	0.0205273	-0.0856582	-0.663866	0.243944	-0.394091	-0.278829	-0.34556	-0.20913	-0.266002	1.12759	1.24722	2.4639		n272	0.30971	0.383265	0.0820629	-1.96484	1.08608	-2.13314	0.905495	-1.08341	0.656757	0.834608	0.448386	-0.15206	0.608603	-0.461753	0.480232
n284	-1.81356	-0.800599	-0.0489099	0.468132	0.823812	-1.69372	-0.279446	0.721782	-0.199193	1.83697	0.278568	-1.00778	0.44414	0.325672	0.944129		n284	-1.27923	-2.09237	-0.778257	1.48515	0.523451	0.168004	-0.218494	0.287978	-0.149306	-1.25634	1.27428	0.127819	0.529665	0.320751	1.05691		n273	-0.848747	-1.29993	-1.1567	-0.0384005	-1.3067	-0.0243874	-0.389268	1.03833	0.555129	-0.466788	1.46322	2.03551	0.0103914	-0.238854	0.667186
n285	-0.889373	-1.15933	-0.573078	-0.0399464	2.45884	-0.804296	-0.605871	0.71302	-0.278325	0.256698	1.22457	-0.554549	-0.407583	-0.573943	1.23317		n285	-1.20344	-1.26918	-0.304143	1.52735	1.28885	0.741332	-0.513606	0.0333404	-0.337234	-1.89401	0.865123	-0.140206	1.19644	-0.259274	0.268651		n275	-0.0261761	0.129739	0.489142	-3.48496	0.526901	-0.297154	0.392953	0.342022	0.19884	0.250095	0.473201	0.470175	-0.138236	0.0469045	0.626555
n286	-0.923635	-1.60927	-0.644104	1.31834	-0.539486	0.465636	-0.906534	1.09509	-0.0140786	-1.07577	1.48521	-0.414591	1.20366	-0.326376	0.88591		n286	-0.777346	-0.909839	0.651691	1.13262	-1.04894	-0.405199	-0.36955	1.95473	0.88298	-0.963002	1.36626	0.432747	-0.0292124	-0.822283	-1.09565		n276	0.602762	1.65104	-0.0059758	0.614851	0.391856	0.0399425	-1.8388	0.120274	0.187846	0.120479	0.31618	-1.79162	0.71289	-1.6755	0.553784
n287	-0.760998	-0.0291822	0.121446	-0.0670161	-3.16121	0.171153	0.651627	1.02771	0.730721	0.147034	0.922176	-0.0682708	-0.39045	0.145671	0.559583		n287	-3.21503	-0.865745	0.146339	0.329005	0.254085	0.319839	0.613633	-0.0146732	0.364885	-0.398308	0.612372	0.223075	0.437781	0.0390443	1.1537		n277	-1.9465	0.00275268	-0.218825	0.601473	1.39736	-0.445189	0.385046	-0.584167	0.773655	-1.52513	0.465745	-1.04352	0.21175	0.244414	1.68113
n288	-0.0527576	1.31507	-0.887141	-0.42685	1.9493	0.997164	-0.595097	-0.217536	-0.575898	-0.898942	-1.40267	1.47496	-0.710634	-0.381218	0.412245		n288	-1.33223	0.429155	-0.0442739	-1.58029	1.87289	1.61287	-0.0886692	1.00972	0.366534	-0.826134	0.418627	-0.161777	-1.10615	-0.264953	-0.305308		n279	-0.232271	-3.14277	-0.310442	0.15107	0.676713	-0.470537	0.377872	0.167177	0.303273	0.179342	1.22338	1.20629	-0.152967	0.0204774	0.00338464
n289	0.152873	-0.494348	-0.414144	0.574535	0.291243	0.672203	-0.093738	0.642107	0.127856	-3.23744	1.00504	-0.201724	-0.126902	0.32662	0.775817		n289	0.64221	0.172445	0.412875	0.280815	0.166373	0.669881	-0.206019	0.397956	0.0986759	0.383945	0.825942	0.624935	-2.22653	0.279552	-2.52306		n280	1.40647	-2.16613	-0.359974	-1.00349	1.11642	0.329662	0.171915	-0.620721	0.333992	0.145609	1.82288	0.077372	0.0262951	-0.374328	-0.905976
n290	-0.847608	2.00829	-0.362455	0.0335144	-1.72027	-0.16813	-0.0861052	-0.975613	-0.572658	1.68001	0.577303	0.105179	0.702812	0.557964	-0.932225		n290	-0.178085	-1.43734	0.376962	0.539903	-1.80003	-1.00727	1.20696	0.913356	0.925425	0.237365	-1.3766	-0.39643	1.09296	0.0294896	0.873341		n282	-0.137838	-1.51173	-0.527296	-1.43026	-0.017315	-1.41123	0.730879	1.06892	-0.37483	-0.170852	0.194643	-0.0344096	0.396626	1.34975	1.87496
n291	0.306434	1.23257	-0.690486	-0.0398092	1.41458	1.49883	-0.275326	-0.110501	-0.351283	-0.772514	-1.28837	1.23262	-1.40473	-1.21788	0.465862		n291	-1.57507	0.883744	-0.0472205	-1.29703	1.55756	1.41723	0.133333	0.785369	0.36092	-1.42572	0.629514	-0.211055	-1.15156	0.132559	-0.192563		n284	-0.592328	-0.00254585	-2.19701	0.49647	0.0704388	-0.996576	0.241809	1.65628	1.15505	-0.748262	-0.169276	0.22979	1.017	0.855858	-1.0167
n292	-0.232848	-1.29443	-0.754594	0.954046	1.21014	-0.204101	-0.965661	0.674347	-0.560584	-1.98324	0.949167	-0.248126	0.507814	0.458317	1.48975		n292	0.232589	-1.84742	0.197515	0.914051	1.80199	1.44103	-0.783629	0.22948	-0.498518	-1.39472	0.980758	-0.132746	-0.431006	-0.185404	-0.523965		n285	0.244649	0.904289	-1.26352	2.67957	0.258692	-0.49428	-0.201901	0.66131	0.154201	-1.51457	-0.556172	-0.656408	0.471017	-0.200506	-0.486373
n293	-0.996953	-0.179526	-1.15237	-0.900713	0.0157348	-1.17806	0.837764	-0.642479	0.391462	-0.51528	0.018146	1.33628	0.760036	-0.145292	2.35126		n293	-0.190167	-0.377074	-0.376592	0.164045	0.116396	-2.21403	0.320928	-0.392238	-0.0411698	0.348967	1.74055	1.11518	1.20573	0.190076	-1.61061		n286	-0.284325	-1.40083	0.00499098	0.0784109	-1.40621	0.616939	-0.219287	0.615461	1.8066	-0.425489	0.711943	-1.75749	1.43075	-0.0472021	0.275734
n294	-0.417871	-1.39245	0.971988	-0.286321	1.61735	0.332563	-0.376765	-0.0826616	-0.516647	-1.36276	0.213574	-0.77279	-0.754175	0.842085	1.98488		n294	-0.800739	0.819616	1.12586	-0.836673	1.52351	0.252888	-0.117912	-1.92129	-0.941438	1.035	0.334422	0.744182	-1.32362	0.405517	-0.299317		n287	-0.727801	1.28001	-1.2557	-0.613495	-0.996408	-0.153665	-0.997109	-0.351624	2.03574	-0.358468	0.529748	1.6475	-0.213713	-0.368486	0.543475
n296	0.751896	1.85558	-1.42965	-0.0140012	-0.56741	0.751351	0.791769	-1.72234	0.0792344	1.03828	-0.914226	0.212078	-0.045266	-1.16516	0.377867		n296	1.73478	-1.69735	0.267941	-1.13878	-1.02757	1.38926	0.686584	-1.08441	-0.216777	0.798169	-0.35526	0.32201	-0.65573	0.110217	0.866913		n288	0.216159	2.48788	-0.26748	0.297872	0.356186	-0.522876	-0.212712	-0.461723	-0.812315	-0.225777	0.343704	-2.15659	0.70338	-0.557638	0.811921
n297	0.503879	-2.00097	0.0779591	0.816392	0.240865	0.711113	-1.83117	0.721811	0.0831108	-1.78638	0.828632	0.201709	0.396118	0.441348	0.595576		n297	0.781019	0.122701	0.416032	0.180969	0.0971862	0.735371	-2.31143	0.219849	-0.273829	0.243313	0.880708	0.621469	0.339337	0.335614	-2.38831		n289	0.309332	0.743414	0.327852	0.199729	-0.0566501	0.498695	-0.140647	-3.47055	0.458437	0.374122	0.421458	-0.195506	0.445323	0.287417	-0.202428
n298	-0.381383	-0.511702	-0.34436	1.65251	1.86416	-0.173338	-0.499246	-0.424596	-0.839573	-1.36418	0.982963	-0.283396	1.44478	-0.0720756	-1.05056		n298	0.41627	-0.660997	0.655859	0.0394495	0.446968	0.343357	0.778303	0.160374	0.357547	-0.0383369	-0.0325361	-0.0246334	-3.37757	0.594378	0.341574		n290	-0.724015	2.63054	-0.739012	-0.394548	0.360989	0.36414	-0.286094	1.07988	-0.0436397	-0.780882	0.407663	0.440036	-0.249467	-1.7997	-0.265889
n301	-0.032199	1.50369	-0.64613	-0.384273	2.00487	-0.109476	-0.148725	0.546247	-0.06102	-0.370247	-1.34606	1.07139	-0.951311	-1.59561	0.518852		n301	-0.51521	0.785262	0.25252	-0.112208	0.961324	0.358593	0.155842	0.266444	0.168903	-0.0182391	0.526318	0.276655	-3.37993	0.294585	-0.0208574		n291	0.214912	2.18497	-0.297666	0.27164	0.421995	-0.576313	0.149778	-0.374315	-0.876483	-0.387978	0.560971	-2.182	0.672621	-0.85902	1.07688
n302	-1.14935	-1.14425	0.201763	1.2237	0.255075	1.05207	0.802237	0.493953	0.500007	-2.60898	0.123375	-0.560961	0.537447	0.308719	-0.0348066		n302	-1.072	-0.23526	0.258079	-1.42696	1.30529	-0.555034	1.90289	0.299157	1.00963	-0.711196	0.588763	-0.0653109	-1.34707	0.824028	-0.775012		n292	0.411787	1.38309	-1.18948	1.44296	0.0387996	0.0671044	-0.862489	1.50907	-0.0760616	-0.543444	-1.09456	-1.43558	1.05336	-0.839855	0.135281
n303	-0.0403065	0.0628806	0.250725	0.389551	0.43488	0.281251	0.332166	0.328234	0.285667	-3.57599	0.197757	0.049851	0.269046	0.509745	0.224537		n303	0.309128	0.805574	0.370777	-1.31157	0.620395	-0.193367	1.83809	-2.14224	0.614042	0.0823623	-0.142167	-0.00938085	-0.84756	0.973852	-0.967937		n293	0.302893	-0.15778	0.0758898	-3.4073	0.176621	-0.380041	0.222413	0.63296	0.725344	0.114332	0.394056	-0.184056	0.185395	0.516571	0.7827
n304	-0.956508	-0.911496	0.976667	1.65049	0.372306	-0.00464081	0.348849	0.565881	0.177547	-1.44791	0.165093	-1.82597	-0.738015	1.3782	0.249512		n304	-0.346423	0.909354	1.17126	-1.51922	0.33264	-0.100441	1.78188	0.171553	1.03057	-0.872114	0.0400011	-0.415452	-1.5839	0.525511	-1.12523		n294	-0.100112	-3.03891	-0.169236	-0.456472	0.333603	-0.247068	0.551373	1.13109	-0.251261	-0.210847	0.230931	-0.00858466	-0.0119526	0.929276	1.31818
n305	-0.345312	-0.456666	-0.5138	-0.714574	-0.414793	-1.50519	1.50523	0.0990753	0.958227	-1.09994	-0.157443	-0.852464	0.475582	1.00496	2.01711		n305	0.217435	-0.219933	-0.644952	-1.76806	0.384008	-1.48489	2.2403	0.00720372	1.29973	-0.519841	0.468018	-0.0234513	-0.344108	0.75013	-0.361579		n296	1.11268	-0.302677	0.923018	0.379271	-0.687689	1.41153	-1.27059	-2.20112	-0.514346	-0.668942	0.113331	-0.178962	0.494212	1.32054	0.069743
n306	-0.790516	-0.072713	0.364319	0.379027	-3.20092	-0.179429	0.731327	0.884793	0.735873	0.399691	0.532716	-0.288976	-0.119326	-0.019622	0.64376		n306	-3.21889	-0.838853	0.403941	0.570054	0.0984918	0.109523	0.583365	0.477117	0.510149	-0.482687	0.845843	0.429348	0.346931	-0.323494	0.489159		n297	1.19643	0.119832	0.591468	0.672241	-1.95569	1.03052	-0.678098	-1.2415	0.627617	0.196136	0.93722	-1.32836	1.02262	-0.462891	-0.727543
n307	-0.387028	1.28991	1.01842	0.184378	-1.67767	-0.615093	0.655296	-0.827829	0.151798	1.06158	-0.296397	0.754191	0.913145	-0.19246	-2.03224		n307	-0.0675595	-0.620165	0.206289	0.803678	-1.69661	-1.68398	0.680585	0.475688	0.47562	0.181995	-1.36592	-0.405128	0.838039	0.328341	1.84913		n298	-0.233769	1.3401	-0.410053	-2.93065	0.649458	-1.0252	0.217173	0.257636	0.617709	-0.144953	0.624977	0.164121	0.6858	-0.405281	0.592929
n309	-0.715109	-0.45492	-0.258589	0.599325	-0.605243	0.0130431	-0.734099	1.4642	0.0389022	-1.63781	1.54548	-1.13664	-0.534581	0.863362	1.55268		n309	1.12279	-1.17949	1.01448	-1.26245	0.657075	-0.0485213	-0.559032	-0.501635	-0.754096	-0.986668	1.6218	0.387093	-1.32585	0.924425	0.890075		n301	0.077555	1.30289	-0.0272616	0.437635	0.334324	-0.25055	0.0877494	-0.206821	-0.374325	-0.200072	0.54945	-3.11996	0.836388	-0.360092	0.913094
n310	-0.207624	1.67335	1.08041	-0.233552	-1.758	-0.792035	0.921783	-1.03652	0.330359	1.1674	-0.455843	0.128553	0.530934	0.163427	-1.51265		n310	0.558432	-0.92094	0.396371	0.479774	-2.19846	-0.871073	0.90537	0.0982979	0.479542	-0.235801	-1.27906	-0.64825	0.882623	0.9103	1.44288		n302	0.174756	-0.793088	0.115983	0.402429	0.832887	-1.1101	-0.516067	2.02453	1.0277	-1.78663	0.575289	-0.430057	0.792018	-1.21384	-0.0958144
n311	-0.506142	0.86445	0.758977	0.112514	-2.30205	-0.00844376	0.776875	0.301868	0.654561	0.716891	0.448983	-0.1969	0.0200228	0.572591	-2.2142		n311	-0.157707	-0.149698	0.628657	0.555442	-0.113254	-0.0484011	1.06106	0.120299	0.756018	-0.103871	-3.11643	-0.524426	-0.110278	-0.0266938	1.22928		n303	-0.589772	-1.48249	0.309936	-1.60957	2.37994	-0.678731	0.343658	0.944747	0.212487	0.449264	-0.0466306	-0.841872	0.340971	-0.376872	0.644935
n312	0.66308	-1.55469	0.42243	-0.273327	-0.118652	-0.0580373	1.19638	0.000969528	0.741159	-2.10272	0.115399	-0.737326	-0.831895	1.23093	1.30629		n312	0.575937	0.140509	0.279346	-3.5259	0.493038	0.163833	0.274029	-0.241446	0.0461867	0.175393	0.258244	0.216705	0.288159	0.691899	0.164069		n304	0.06036	-2.26401	0.0215982	0.215266	0.573895	-0.527964	0.979474	1.53504	0.445631	-1.28917	-0.269158	-0.026535	0.771495	-1.19592	0.969989
n313	-0.355797	0.833934	1.04327	1.42772	-1.43204	-0.908031	0.249712	-1.11061	-0.262284	-0.651576	0.158871	0.887479	1.3945	0.315385	-1.59053		n313	0.698962	-0.572598	0.522342	-0.0104268	-2.35088	-0.906794	0.053372	0.711883	0.221751	-0.119114	-0.939621	-0.456159	0.113995	1.13959	1.8937		n305	-0.267057	-0.743367	-0.205397	-0.440021	-1.34477	-1.16356	-0.303261	1.11538	0.244927	-0.290109	-0.121736	-0.418327	2.75047	0.732364	0.45446
n314	0.0847486	0.330124	1.21086	0.759874	-2.09998	-1.01383	0.442567	-0.52903	0.0521188	-0.341891	0.775256	0.109846	1.75249	-0.0782679	-1.45489		n314	0.105738	-1.14087	-0.0686336	0.789817	-0.822818	-1.52798	0.544495	1.38268	0.85122	-0.565836	-1.42684	-0.909788	0.651258	0.735902	1.40165		n306	-1.32143	1.78846	-1.07148	-0.952083	0.185188	-0.797607	0.472895	0.611094	1.41979	-0.683338	-0.422683	0.588585	1.21395	-1.11559	0.0842503
n315	0.307769	-1.97086	-0.137836	0.544456	0.468473	0.458774	-1.81082	0.615479	0.0132509	-1.7686	0.780069	0.299064	0.59173	0.533446	1.07561		n315	0.817304	-1.0672	-0.700054	0.286474	-0.181393	1.00439	-1.95112	0.231578	-0.793327	0.44297	1.81028	1.18871	-0.510782	0.333657	-0.911497		n307	-1.14589	-0.748938	0.908215	-0.980581	-0.514475	0.260583	0.346077	0.17975	0.808724	-0.392992	0.738002	2.02263	-0.0222864	-2.0229	0.564078
n316	-0.65862	0.376169	0.193058	-0.0951854	-3.14621	0.163803	0.783487	0.931894	0.788577	0.300472	0.590509	-0.173256	-0.700024	0.0214112	0.623916		n316	-1.93519	-1.38922	0.157798	0.445033	0.181142	0.854617	1.16861	-0.317547	0.647073	-1.3594	1.02733	0.222987	-0.0883985	-0.907127	1.29229		n309	1.03783	0.674709	-0.523982	-0.147255	-1.3376	-0.81849	-1.88586	-0.0684113	-0.314362	1.86734	-0.287598	0.148536	0.0778028	1.56667	0.010665
n317	0.829098	-0.133233	-0.656578	-0.848178	0.408517	0.618167	0.0919448	-1.2	-0.304023	-0.876009	1.32787	-0.212302	-1.23474	-0.238922	2.42839		n317	1.03542	-0.627802	-0.6271	0.154956	0.456894	2.12059	-0.96211	-1.30066	-1.23743	-0.320716	1.47162	0.638302	-0.611596	0.216366	-0.406729		n310	-0.340139	-1.22601	-0.651042	-0.828743	-0.473421	-0.232376	0.387545	1.38355	0.636578	-0.245943	0.921479	1.78784	0.0832247	-1.95899	0.756458
n318	0.11625	-0.117245	0.353833	0.813749	1.08359	-0.0609201	-0.0674975	0.424283	0.0789407	0.85336	0.570104	-2.45745	0.338533	0.207455	-2.13699		n318	-0.387453	-2.19317	1.19717	2.17014	0.251265	1.25684	-0.161106	-0.200071	-0.257485	-0.78495	-0.0023223	-0.380584	-0.595749	0.0781964	0.00928056		n311	-0.0198975	0.421288	0.120973	-0.0340553	0.475246	0.253815	0.549516	0.953485	0.179637	0.583597	-0.080048	1.00738	0.243907	-2.23362	-2.42122
n319	0.711443	0.757048	0.401227	0.728958	0.422893	1.38032	-0.914274	0.199169	-0.542028	-1.66095	-0.485531	1.28083	0.0620127	-0.277367	-2.06375		n319	-0.653907	0.556386	1.25082	-1.40349	0.525895	1.07758	-1.12553	0.787994	-0.0497889	0.136457	-1.45081	-0.381159	-0.28341	-0.823632	1.8366		n312	1.15838	-1.30813	0.44143	-0.42726	-1.07053	-1.47404	-0.00405442	1.75099	-0.501448	-0.147061	-0.519609	-0.195779	1.05059	-0.304809	1.55134
n320	-0.596672	-0.298571	-0.713476	0.224341	-0.697948	-0.207401	-1.38971	1.3732	-0.396865	-0.690006	1.56137	-1.02276	-0.146144	1.43886	1.56179		n320	0.832516	-1.25966	1.56052	-0.906636	0.00168032	1.65585	-1.13135	-0.0748547	-0.836793	-0.694149	-0.362409	-0.526874	-0.416234	0.665686	1.49271		n313	-0.504929	-1.84305	0.443748	-0.902461	-0.498494	0.203846	0.421385	1.85637	0.75928	-1.02171	0.648568	0.929517	0.315556	-1.42665	0.61902
n321	1.06567	-1.42939	-0.235601	1.01848	2.12081	-0.80365	-1.21523	-0.382454	-1.0154	0.751449	-0.0226142	-0.832526	0.767851	0.279682	-0.06708		n321	1.38953	-2.06201	0.0645249	2.03815	-0.74395	0.299387	-1.10922	-0.471817	-0.893145	0.42113	-0.229874	0.157338	0.453115	0.157435	0.52941		n314	-0.719175	-1.65005	-0.120024	-0.664027	-0.81901	0.8866	1.11121	0.213171	1.38191	-0.178764	0.421668	1.19409	0.0678043	-1.86358	0.738176
n325	0.149052	-0.33587	-0.226911	0.492898	0.337173	0.382745	-0.256645	0.457786	-0.0294649	-3.40477	0.892765	0.216879	0.351475	0.466909	0.505976		n325	0.556775	-0.153796	0.349414	-0.0642902	0.520666	0.520039	-0.121058	0.220702	0.0114933	0.256138	0.645475	0.459892	-3.48513	0.307612	-0.0239278		n315	0.623373	1.36691	-0.550616	1.06864	-1.47339	0.199672	-0.863222	-1.50198	0.433226	0.0138912	-0.0437134	-1.41841	1.2042	1.17464	-0.233209
n327	0.442191	-2.3912	-0.218772	0.393848	0.256898	0.669246	-2.21273	0.968845	0.293956	-0.266988	0.720625	0.235921	0.109929	0.117025	0.881202		n327	0.437419	-0.180036	0.471202	-0.337323	0.898825	1.2858	-3.09807	0.167381	-0.43578	-0.0482609	0.843884	0.497443	0.0131944	-0.0730794	-0.442603		n316	-0.124712	2.02676	-1.61245	-0.318381	-0.660486	0.348325	-1.39814	-0.438733	1.47864	-0.441977	-0.219021	1.26828	0.498699	-0.427908	0.0211003
n328	-0.355805	0.226655	0.325925	0.446674	0.528542	-0.413276	0.465591	0.11571	0.330968	0.786527	0.456314	-0.35455	0.286326	0.532087	-3.37769		n328	-0.367144	-1.02009	0.805595	2.04035	-0.870774	-0.910193	0.500073	0.212713	0.318369	-1.30471	-0.84784	-1.07429	1.24549	0.420266	0.852175		n317	1.20285	-1.39396	0.150823	0.755349	-0.590798	0.455547	-2.09138	-0.382385	1.02826	0.68225	0.331129	-0.638809	-0.697836	1.51801	-0.329046
n329	0.442073	-0.470474	0.033298	0.117477	0.685052	0.436293	-0.483852	0.445635	-0.160256	-3.29636	0.602105	0.180403	-0.024228	0.553555	0.939274		n329	0.0748702	-0.276713	0.342007	-0.322901	1.6689	0.960208	-1.97648	-0.982455	-1.5644	0.6271	1.07649	0.850527	-0.377789	0.301887	-0.401243		n318	-0.61958	0.392929	-0.0996053	1.8309	1.00005	0.13595	-0.514776	0.812523	0.805535	-1.23307	-0.82066	0.611997	0.330876	-0.49116	-2.14191
n331	0.421493	-0.605721	-0.00484872	0.499975	0.388074	0.470769	-3.30535	0.670867	-0.359674	-0.244683	0.816128	-0.0665814	0.331874	0.484771	0.50291		n331	0.335667	-0.00250529	0.434928	0.361669	0.139413	0.42413	-3.49573	0.400117	-0.292221	0.495724	0.585722	0.540336	-0.0567699	0.135582	-0.00606207		n319	-1.57719	1.14855	-0.109903	0.639155	0.645655	0.230521	0.765263	-0.589076	-1.86786	0.497566	0.878391	-0.25902	-0.105374	-1.51578	1.21911
n332	1.55828	1.86955	-0.503285	-0.490244	-1.08099	-0.106083	-0.60636	-0.767275	-0.750409	-0.653145	0.268029	1.97901	-0.0422073	-0.683253	0.0083714		n332	0.706057	2.01861	-0.868896	-2.09195	-0.822629	-1.25744	-0.437554	0.960104	0.207624	0.319997	0.313632	0.322967	-0.0940495	0.752629	-0.0290993		n320	0.880557	0.674654	-0.876633	-0.217769	-1.68703	-0.0727054	-1.03312	-0.595577	0.413893	1.94917	-0.876843	1.47363	-0.117519	0.655705	-0.570415
n333	0.634287	2.21816	0.56663	0.672134	-0.664658	0.850519	-1.31096	0.403018	-0.832469	-0.126868	0.0724578	0.330697	-0.337742	-0.582871	-1.89233		n333	-1.88824	-0.633198	0.245143	-0.0696366	-0.138241	0.153768	0.0554081	1.75371	0.901207	-0.324363	-1.58926	-0.792223	0.360051	0.385177	1.5807		n321	-0.799522	-1.06619	0.488997	1.62003	0.842513	0.106485	-1.03079	-0.661161	1.08779	-1.36888	-0.222103	0.12855	-0.24304	1.84965	-0.732327
n334	0.356164	0.379429	0.300006	0.688519	0.364687	0.454455	-3.37449	0.187425	-0.857975	0.00175783	0.530985	0.269348	0.537185	0.155007	0.00749975		n334	0.508034	-0.0358785	0.921067	-0.0766323	0.308047	0.188876	-0.525766	0.32661	-0.0908841	0.432562	0.181401	0.329775	-3.40525	0.467642	0.470395		n325	0.608108	1.3942	0.138965	-1.40089	-0.144672	-0.426424	-0.989416	-1.82766	1.13574	1.35638	-0.107636	-0.36102	0.535751	0.944291	-0.855712
n336	0.261066	1.51122	1.04324	-0.100141	-0.918205	0.0703302	0.727333	-1.76871	0.228086	0.435114	-1.82001	1.15332	0.495454	-0.811028	-0.507079		n336	-0.781897	-1.39048	0.31881	1.03431	-0.579032	-0.861005	0.996146	0.312513	0.593412	-0.409905	-1.41518	-0.814958	0.0306697	0.969091	1.99751		n327	0.761375	0.232304	0.272649	0.895508	-0.489263	0.175085	-0.113532	-3.27127	0.752026	0.191662	0.0799723	-0.630905	0.456538	0.508632	0.179215
n337	-1.17234	-2.2376	0.369849	1.2056	0.256424	0.0873187	0.568708	0.677014	0.334823	-1.69436	0.592969	-0.714457	0.288714	0.393101	1.04424		n337	-0.871591	0.159918	1.62175	-1.99082	0.571857	-0.852912	1.27916	0.418232	0.745076	-1.20352	0.723263	-0.200755	-0.927632	0.571227	-0.0432471		n328	0.0703637	-2.36327	0.0379286	0.652016	0.536809	0.330631	0.308918	0.184285	0.125819	0.667706	0.32784	0.779284	0.293141	-2.44033	0.488861
n339	0.123467	2.33182	-0.716899	-1.64868	0.44633	-0.324528	1.2014	-1.16368	0.323603	-0.714474	0.326292	-0.853695	-0.140854	0.860454	-0.0505613		n339	0.404386	-0.912044	0.177329	0.174911	0.424279	-0.088396	1.82355	-2.84447	0.249716	-0.529766	0.185906	-0.175964	-0.106877	0.310883	0.90656		n329	1.22217	-2.44249	0.584461	-0.33295	-0.260543	0.0596575	-0.286886	0.309588	-0.38118	-0.0875312	0.555482	-0.594936	-1.09945	1.2764	1.47819
n341	0.747172	1.55816	0.101009	0.19442	-1.73784	-0.251427	0.772616	-0.982149	0.306813	0.0727225	-0.162135	0.788602	0.45882	0.412054	-2.27884		n341	0.730745	-0.359866	0.0532845	0.150153	-2.25218	-1.11635	0.726801	0.172816	0.399344	0.603684	-1.67179	-0.163282	0.287514	1.09361	1.34551		n331	0.0385551	-1.44749	-0.342686	0.723869	-2.79699	0.551876	0.708311	-0.498491	0.223307	0.479643	0.0759187	-0.197119	0.894516	0.780651	0.806126
n343	0.324082	0.014646	-0.218272	0.512994	-2.293	0.827715	-0.0367266	0.788321	0.262208	-2.41266	0.688331	0.343416	0.477546	0.204982	0.516422		n343	0.474842	-0.0510847	0.837963	-1.84638	0.600224	0.971041	-1.97571	0.650318	0.129014	0.31195	0.602014	0.463051	-1.77564	0.26996	0.338432		n332	0.284842	0.522534	-1.16977	-0.402098	-0.549093	-1.07624	-0.113246	-1.09711	-0.284489	0.455645	1.9047	-0.804516	0.967785	-0.546857	1.90792
n344	0.383244	0.899036	0.726661	0.276897	0.933491	0.403572	0.518077	0.217402	0.426668	0.864985	-1.47212	0.596771	-1.74031	-1.56356	-1.47082		n344	-0.569167	0.0778948	0.030782	1.01318	0.928111	0.682289	0.420994	0.129564	0.268914	-0.562535	-0.0158275	-0.266969	-3.1285	0.0583406	0.932935		n333	-1.47248	0.834851	-1.23921	0.392476	0.157059	-0.788992	0.790425	-0.303311	-0.601137	1.04275	1.53633	-0.637179	0.130423	-1.30605	1.46405
n345	-0.787444	0.876604	0.398097	0.00220576	-0.195681	-0.720513	0.731817	-1.53552	0.150069	2.43216	0.371862	0.40652	0.150019	-0.876876	-1.40332		n345	-0.456087	-1.16145	-0.220813	1.27186	-1.11718	-1.04246	0.494296	1.22883	0.759448	-0.319647	-1.23626	-0.679247	0.825898	-0.16627	1.81909		n334	0.778029	0.538576	-0.668822	-0.0176189	0.000941887	-0.883792	-0.694357	-1.47125	-1.38639	0.923542	2.02177	-0.206417	-0.675591	0.451541	1.28984
n346	-0.260499	-0.151209	0.641408	1.09633	0.755335	0.652601	-0.339441	0.728444	0.248262	-2.32296	0.099764	0.148225	0.412995	0.474403	-2.18365		n346	-0.015824	-0.20214	1.34212	-0.409419	0.510999	1.20014	-0.274989	-0.209653	-0.267813	0.249423	-2.81796	-0.0511201	-0.0587237	-0.387198	1.39215		n336	-0.40676	-1.91621	0.312441	0.381101	0.249374	-0.820176	0.897596	-1.19289	0.420573	-0.943332	1.6797	0.237481	-0.506734	-0.0511806	1.65901
n347	1.45086	0.845382	-0.00731221	-0.60676	1.19571	0.309997	-0.798741	-1.23837	-0.972343	0.389806	-1.45109	1.65931	0.396841	-0.981998	-0.19129		n347	-0.254879	1.04269	-1.76814	0.0250738	1.25022	-0.135898	-1.33923	0.780583	-0.366641	-0.664229	-0.728036	-0.684034	0.0709228	0.987624	1.78397		n337	0.210496	-1.41295	0.213353	0.729084	0.659607	-1.08602	-0.867825	2.00908	0.958987	-0.895717	0.0468496	-1.01953	1.24806	-0.810321	0.0168392
n349	0.467416	1.27831	0.229959	0.7033	0.531439	0.728932	-0.453263	-0.862149	-0.691195	0.0364928	-2.06742	1.44955	0.500396	-1.63932	-0.21245		n349	-1.63911	0.0428604	0.356026	-0.976949	2.18853	-0.450731	-0.888392	0.816173	-0.281013	-0.298959	-0.506666	-0.378165	-0.416327	1.01434	1.41838		n339	0.69102	-2.11484	0.764007	0.253963	0.377696	0.394365	-0.545307	1.95105	0.293443	-0.27812	-0.827454	0.776606	-0.450341	-1.51441	0.22831
n350	-0.774669	-0.686543	-1.08401	0.14164	0.239921	-0.98795	-0.10703	0.0760784	-0.231572	-0.17028	0.418561	-0.0808809	0.484391	-0.403249	3.16559		n350	-0.270882	-1.32657	-0.401771	0.833385	-0.106457	-0.99287	-0.341388	1.58273	0.499134	-1.38803	1.79787	0.463608	-0.707191	1.04662	-0.688189		n341	-1.29516	-0.0763871	0.696057	-0.222388	-0.962539	-0.179996	0.752986	-1.34331	-0.00136292	1.23053	0.843998	1.95222	-1.00767	-1.00727	0.620276
n351	-0.425585	-0.426071	0.706217	1.21461	0.862694	0.605501	-0.191298	0.787597	0.239415	-2.25961	-0.0192282	0.0306167	0.403155	0.540057	-2.06806		n351	0.434388	0.24545	1.44462	-0.921603	0.901419	1.35962	-1.00689	-0.902775	-0.976063	0.572975	-1.00815	0.337856	-0.874957	-1.04191	1.43603		n343	0.355189	0.476425	0.725265	0.543146	-2.09276	0.569718	0.3518	-1.68998	0.589128	0.467156	0.229308	-1.94898	0.638927	0.32742	0.458238
n352	0.418242	1.43498	0.129917	0.683898	0.672056	0.652396	-0.781119	-0.972183	-0.982613	-0.116303	-1.78265	1.68014	0.38243	-1.30779	-0.1114		n352	-1.58896	0.0343347	0.489971	-0.571191	1.92155	-0.829684	-1.26959	0.939991	-0.378684	-0.375153	-0.381015	-0.364126	-0.220754	1.46738	1.12593		n344	0.175728	0.989094	-0.176543	1.06532	0.52419	-0.0696842	0.765239	0.0543279	-0.093264	-0.354622	0.444971	-2.29509	0.55416	-2.16947	0.585644
n354	-1.71637	-0.598845	-0.22879	0.493974	1.50168	-1.41631	-0.863438	0.645907	-0.589303	1.5868	0.323704	-0.796701	0.380816	0.185439	1.09144		n354	-1.46628	-2.30078	-0.866808	1.10925	0.570982	-0.0541133	-0.0200823	0.190816	-0.0932111	-0.625396	0.656081	0.023897	1.23175	0.317155	1.32674		n345	-1.46212	-0.801138	-0.355179	0.085667	1.18678	0.567321	0.373907	0.00628805	0.568933	-0.496607	0.281932	1.43951	-0.228931	-2.28056	1.11419
n355	-1.01243	-1.56092	-0.800304	2.00212	1.32024	-0.857204	-0.276606	1.19548	0.158293	-0.175955	0.742653	-1.02994	0.303828	-0.274193	0.26494		n355	0.588713	0.0812051	0.110267	-3.53755	0.52751	0.29415	0.0494371	0.541724	0.255927	-0.131542	0.45945	0.187715	0.181829	0.0930593	0.298103		n346	-0.552498	0.515704	0.70546	0.597414	1.00394	0.825631	0.621239	0.745277	-1.04118	0.272585	-0.491339	0.424181	-0.219926	-2.82421	-0.582276
n357	0.629521	0.560475	0.13626	-0.103043	0.166963	0.389366	0.291778	-3.46143	-0.0970144	-0.252166	0.271467	0.640093	0.382215	0.548725	-0.103206		n357	0.240703	0.091648	0.696602	-0.0707571	0.204075	0.0919582	0.625001	-3.53901	0.0497151	0.213641	0.351501	0.281714	0.395854	0.221593	0.145762		n347	0.0287333	0.320768	-0.553903	1.09896	0.174084	-0.878949	0.489737	-1.48466	-0.511268	-1.04296	1.42909	-0.872195	0.483023	-0.732845	2.05239
n358	0.412243	1.18669	-1.82915	-0.296226	-1.02524	0.692294	0.254899	0.363553	0.0731885	0.751583	0.183652	-1.09778	-1.41247	-0.112982	1.85575		n358	1.95805	-0.983961	-0.511094	-1.13927	-0.40284	1.0361	0.34449	-1.2571	-0.471957	1.20143	0.514857	0.915466	-1.37123	-0.0585808	0.225635		n349	-0.0593667	0.96344	-0.368674	0.616442	0.092473	-0.403453	0.639919	-1.7258	-0.5194	-0.834733	1.11413	-1.15641	0.907452	-1.10868	1.84265
n360	-0.188383	-0.953085	-0.878327	0.0238345	2.0351	-1.27603	-0.0647552	-0.730172	-0.316161	1.19798	-1.07892	0.314992	0.528076	-0.291799	1.67765		n360	-1.36511	-1.11538	-1.08356	0.693266	1.0071	-0.438166	-0.175126	-0.0734575	-0.246715	-1.2162	1.50145	0.375498	2.00422	-0.0649596	0.19716		n350	0.376703	0.552944	-1.15621	-0.720551	-0.729109	-0.380941	-0.667981	-0.484007	1.29709	-1.23192	0.041762	-0.278309	0.85059	2.51719	0.0127536
n361	-1.57888	0.33443	0.828336	0.780423	0.438697	-1.68088	-0.288083	-0.250483	-0.608047	2.07314	0.233496	-1.31931	0.120195	0.598052	0.318909		n361	-1.23926	-1.01444	0.454024	1.82045	0.225571	-0.86739	-0.250062	-0.0811176	-0.458417	-0.720906	0.31182	-0.210994	-0.847797	0.630142	2.24837		n351	-1.32547	0.657872	0.755872	0.706956	1.02346	0.870213	0.693865	0.795175	-1.3653	0.430019	-1.3843	0.590721	0.183356	-1.25295	-1.3795
n363	0.18628	0.145295	0.592912	1.05485	0.489375	0.324012	0.0999711	0.525753	0.20867	-2.48508	0.200976	0.00145084	0.524327	0.401337	-2.27013		n363	-0.0371844	-0.480145	0.923079	0.0420199	0.17753	0.605895	0.332066	0.154064	0.224949	0.303066	-3.27592	-0.158572	0.319786	-0.273196	1.14256		n352	0.049709	1.17267	-0.346104	0.533955	0.0019912	-0.525438	0.492786	-1.51231	-0.637308	-0.816512	1.20465	-1.15962	0.879349	-1.17726	1.83945
n364	0.104738	0.955576	0.373641	0.207859	0.278086	0.247487	0.301585	-0.113437	0.157337	0.310486	-3.43874	0.657203	0.311571	-0.4146	0.0612042		n364	-1.08124	-0.0499067	0.254917	-0.513386	0.48906	-0.240524	0.00804454	0.888873	0.252664	-0.819299	-1.90464	-1.26293	1.22484	1.09057	1.66295		n354	-0.605996	-0.0987166	-1.8262	1.08503	-0.394417	-0.859501	0.538737	1.36569	0.218516	-1.19877	-0.525086	0.43015	1.87421	0.547211	-0.550843
n366	1.10711	-0.782052	-1.53083	0.0904822	0.374603	-1.59894	-0.323041	0.0472351	-0.348339	-0.217094	0.138432	0.0631969	0.391594	0.00646233	2.58119		n366	1.02979	-0.728246	-1.24414	-0.355224	-0.289211	-1.75426	-0.537713	0.874329	0.0999739	-0.661005	1.82745	0.834359	-0.567867	1.29814	0.173626		n355	-0.449239	0.337543	-1.20412	0.12402	-1.04859	-0.980519	0.997221	1.84545	-0.865521	0.136382	0.652695	0.353758	1.75224	-0.876667	-0.774652
n367	0.0653219	1.10258	-0.327363	0.300447	1.17829	0.675498	-0.196654	-0.370154	-0.391443	-0.978123	-1.36848	1.14827	-0.28235	-2.01384	1.458		n367	-1.19855	-0.282323	-0.510995	-0.493928	2.73681	1.26797	-1.12524	0.624471	-0.449932	-0.815257	0.0307841	-0.396065	-0.0166137	0.284618	0.344242		n357	-0.638857	-1.5047	1.05823	-0.978842	1.2105	0.195809	-0.868266	1.84831	0.357913	-0.507408	0.475736	0.48381	-1.60442	0.384998	0.0871852
n368	-0.854083	2.02135	1.63953	-1.11602	-0.511911	0.194421	0.430936	-1.23691	-0.167585	-1.34591	0.525479	-0.382058	0.763499	0.461352	-0.422098		n368	-1.59753	0.290419	1.11235	-0.0683825	-0.187136	-0.0355156	0.284435	-1.52516	-0.504771	2.25025	-0.663965	1.266	-0.467695	-0.283668	0.13036		n358	1.85975	1.13474	-0.0104749	0.170535	-0.766389	0.463658	-1.81766	-1.76723	-0.6184	0.341625	-0.523521	0.0980984	0.804241	0.743579	-0.112549
n369	-0.114632	1.34054	0.167385	0.0789116	0.790008	0.884054	-0.299544	-0.240002	-0.438169	-0.642607	-2.13099	0.976621	-0.192303	-1.58123	1.40196		n369	-1.55983	-0.392119	-1.28406	-0.776751	2.79342	0.2151	-0.234638	-0.135715	-0.362299	0.434989	0.0556059	0.278509	0.335935	0.828003	-0.19615		n360	0.346316	-0.766138	-1.37894	0.91977	0.508271	0.45193	0.232617	-0.100875	0.486607	-2.176	-0.317362	-1.03768	1.78378	0.787297	0.260413
n370	0.45474	-1.66342	-1.56394	0.672435	0.225017	0.643601	-1.51485	0.809131	0.24934	-1.47566	0.875543	0.191738	0.547681	0.481345	1.0673		n370	0.598412	-0.53326	0.482773	-0.0317854	0.289844	1.00916	-2.33657	0.465351	-0.0379125	0.208744	1.04168	0.731944	-2.14489	0.279273	-0.0227686		n361	-0.0568077	-1.7008	-1.45531	0.334794	-0.465808	-0.596724	-0.210889	0.922299	0.697446	-1.06043	0.26426	-0.333378	0.353704	1.55747	1.75018
n371	0.632973	-0.919661	0.198774	2.17856	-1.33961	-0.391747	0.259313	-0.340382	-0.0253359	-1.54437	1.15578	-0.677582	0.852716	0.66155	-0.700988		n371	-0.0550393	-0.434402	0.664409	1.68235	-2.15629	-0.858054	0.708565	-0.00543275	0.323146	-0.80875	0.150942	-0.314813	-0.786821	0.119646	1.77054		n363	-0.47695	0.0475437	0.214219	0.540138	0.813742	0.975936	0.659935	0.565561	-3.26968	0.431678	-0.257494	0.148647	-0.0349975	-0.0533443	-0.304932
n372	-0.880302	-0.912497	-0.340382	1.30088	1.61497	-0.714291	-1.20581	-0.179926	-1.10523	-0.952499	0.923969	-0.111434	0.675925	0.331738	1.5549		n372	0.425838	-1.86081	-0.14289	0.288163	1.26715	-0.71327	-0.558939	0.0309028	-0.535863	-1.0296	1.71294	0.407948	-1.22659	0.954523	0.980498		n364	-0.0814294	0.754292	-0.789715	0.706603	-0.48951	-0.931801	0.514095	-0.765378	-0.399579	-0.731137	0.773724	-1.31473	1.81546	-0.869341	1.80844
n376	0.350741	-0.248705	0.205487	0.727402	0.515448	1.21483	-0.138423	-0.0491547	-0.162001	-3.28888	0.445794	0.413375	-0.224395	-0.18845	0.426929		n376	0.665952	0.562464	0.45837	-2.35504	0.910484	0.921122	-0.156749	-0.115978	-0.167983	0.484528	0.272204	0.398299	-2.27859	0.213179	0.187733		n365	1.00881	-0.104176	0.0512322	-0.879424	2.25702	-0.486771	0.136516	-1.97637	-0.286849	-1.32712	0.628663	-0.212684	0.51322	0.624005	0.0539329
n377	0.997871	1.00158	0.0657676	-0.547706	1.40025	0.272045	0.17257	-1.49047	-0.415937	-0.775567	0.197733	0.170446	0.395841	0.916125	-2.36055		n377	1.43766	-1.16657	-0.163124	0.704734	-0.590179	-0.34721	1.19053	-1.4606	0.12263	-0.24447	-1.50746	-0.752035	1.2155	1.23933	0.321267		n366	1.15073	-1.3055	-0.592995	-0.461839	-0.639298	-0.47073	-1.34426	-0.925669	1.1338	-0.573905	0.970117	-0.287367	1.65354	0.455648	1.23772
n378	-1.36256	-0.906265	1.32033	1.40405	0.379535	-2.20523	0.0142208	0.46607	-0.0190287	0.256695	1.06932	-0.881035	-0.217434	0.0981017	0.583223		n378	-1.00469	0.0621523	1.36631	0.7686	-1.27959	-2.21819	0.211195	0.629654	0.292582	0.821633	0.0538959	0.509091	-0.907906	-0.501388	1.19664		n367	0.315611	1.46492	-0.590769	1.15714	0.0973249	-0.462446	-0.0133145	-1.73367	-0.501369	-0.792931	0.868403	-1.44639	0.811817	-0.614561	1.44024
n379	0.718453	1.65423	0.250693	0.296301	-1.77145	0.225362	0.406012	-1.54619	-0.113237	-0.742367	-0.77586	1.44578	0.624762	0.363644	-1.03613		n379	1.22868	-0.0328504	0.0572582	-0.193578	-2.09966	-1.07387	0.433281	0.603652	0.389755	0.643708	-1.66076	-0.1627	-0.478084	1.22394	1.12123		n368	0.0460139	-2.99621	0.270589	0.0328217	0.653971	0.414518	0.07589	-0.419546	-0.00927491	-0.181945	0.788746	0.748743	-1.12301	0.499204	1.19948
n380	0.0899773	1.44606	0.0312458	-1.00729	0.215285	-1.41619	1.06588	-1.17232	0.606113	1.62474	-0.074138	0.309453	0.572512	-0.784005	-1.50732		n380	-0.527999	-1.41141	-0.27101	1.33577	-1.23835	-0.891341	0.159871	0.475655	0.251575	-0.50343	-0.748605	-0.605305	1.9545	0.703738	1.31634		n369	0.113239	1.4048	-0.905436	0.933806	0.315386	-0.333764	-0.15961	-1.0106	-0.680289	-0.726962	0.943748	-1.75711	1.12327	-0.76154	1.50107
n381	-0.960369	1.05955	0.874682	-0.727435	-0.832158	1.25643	-0.938671	1.03901	0.518924	-0.902102	1.27565	-0.990323	-0.987513	1.08274	-0.768416		n381	-1.19497	0.342071	0.838586	-1.11834	0.626699	0.857875	0.841832	-1.09663	0.563226	0.941793	-1.21815	0.666897	-1.06455	-1.25708	1.27074		n370	0.638868	0.634593	0.299985	0.426005	-2.5276	0.353292	0.152685	-2.13145	0.64244	0.20184	0.254646	-0.501371	0.75901	0.693714	0.103342
n382	1.26307	0.431821	0.0869173	0.631892	0.457	0.349395	-1.69838	-1.20486	-1.54089	-1.65143	0.308071	1.00788	0.726539	0.585596	0.247371		n382	1.22951	0.601373	0.402964	-1.52375	-1.55218	0.3612	-1.62189	0.520188	0.122485	0.88879	0.406835	0.7291	-1.47008	0.706179	0.199291		n371	-1.16486	-1.77558	-0.721963	0.119352	-0.133941	0.554842	1.46474	0.76931	1.15304	-0.29436	-0.634708	-0.345871	0.451094	-1.06098	1.61989
n384	0.816818	-1.52548	0.720331	0.742106	1.31565	0.572039	-1.37025	0.590835	0.0136656	-1.3293	-1.1808	0.621521	0.57398	0.618502	-1.17962		n384	0.651186	-0.149091	0.586249	0.306556	0.67371	1.03397	-0.510687	-0.215653	-0.404928	0.0388783	-0.241241	-0.0742705	-3.11316	0.285686	1.13279		n372	1.12646	0.554063	-0.640916	-0.352745	0.0347857	-2.37307	-0.420234	-1.19658	0.568325	0.270792	0.537317	-0.712734	1.61446	0.918244	0.0718298
n385	0.012887	1.80824	0.447547	-0.749228	0.427807	0.523695	0.183307	-0.87319	-0.178912	-0.131422	-2.08516	1.39272	-0.0448907	-1.39318	0.659772		n385	-2.00658	0.464597	-0.352243	-1.69211	1.99187	0.0497674	0.405613	0.310035	0.221874	-0.627021	-0.397716	-0.511051	0.459425	0.683821	0.99971		n374	0.797591	1.32279	-0.681724	0.195257	1.14411	0.390335	-0.555108	-0.23018	-0.0307772	-2.85463	0.376519	-0.42058	0.843744	0.0303661	-0.327703
n386	-0.826473	-0.105009	0.282538	0.170435	1.53689	-1.49664	1.57649	-0.528352	1.02399	1.45081	-1.27881	-0.82921	-0.471106	-0.30046	-0.205075		n386	-1.64353	-0.825873	-0.278981	0.397049	0.00990204	-1.37446	2.06856	-0.474455	1.13273	-0.717726	-0.14227	-0.432114	1.07643	0.380565	0.82419		n376	0.856612	0.464094	0.910434	0.123262	0.922502	0.371014	0.603043	-1.6285	-1.42429	0.203819	0.874933	-1.57611	0.0834447	-1.5253	0.741041
n387	-0.603316	0.335616	0.269666	-0.147598	1.51157	-1.54228	1.448	-0.532952	0.942971	1.56633	-1.20193	-1.067	-0.216345	-0.135141	-0.627592		n387	-1.88423	-0.848354	-0.0641395	0.208944	0.867989	-0.85201	1.67471	-0.0359247	0.982336	-0.874561	-0.740887	-0.806016	0.899169	0.200212	1.27276		n377	-0.525718	1.46549	-0.65723	0.326765	0.951867	-2.69686	0.558747	0.191117	-0.900804	1.10103	0.25654	0.0593118	0.293585	-0.55858	0.134748
n389	0.647979	-1.48367	-1.38042	0.95752	-1.211	0.814439	-1.32947	0.891551	0.312758	-1.28879	0.891932	0.347816	0.577498	0.43637	0.815486		n389	0.693666	-1.4195	0.65542	0.634358	0.517646	1.25566	-1.31068	0.518005	0.134139	0.444604	0.987528	0.772556	-1.16251	-1.35001	-1.37089		n378	-1.30359	-0.400911	1.03036	-0.463815	1.18892	0.574015	-0.731603	0.262963	-0.0884941	-1.59509	-0.60224	1.09222	0.268794	-1.03711	1.80557
n390	-0.406492	0.492088	1.24405	0.575976	-1.36137	-0.96766	0.247454	-1.30063	-0.22103	-0.113782	-0.373413	1.77401	1.54654	0.0588525	-1.1946		n390	-0.365264	-0.417444	0.306658	0.702976	-2.09465	-1.45037	0.368214	1.35962	0.74999	-0.505387	-0.717972	-0.59278	0.274853	1.06303	1.31852		n379	-0.806333	1.12219	0.0972205	-1.92621	-0.221019	-0.3949	0.492614	-1.52954	-0.0271981	0.221129	1.18236	1.75275	-0.170031	-0.608484	0.815447
n391	0.337563	0.00469511	0.584248	0.757222	0.46493	1.06262	-1.94678	0.725138	0.0214822	-1.89729	0.525857	0.402775	0.115464	0.558486	-1.71641		n391	0.539899	0.0247416	0.95935	-1.42409	0.731253	1.25707	0.240646	-1.40036	-0.054928	0.386355	-1.53318	0.0912335	0.670807	-1.57574	1.08694		n380	-0.288112	-3.14233	-0.301205	0.614565	0.680299	-0.253775	0.350349	-0.117471	0.270049	0.290428	1.15652	1.14247	-0.127235	0.0310195	-0.30557
n392	-1.71254	-0.639354	-1.66772	0.277143	-0.521547	-1.39863	0.905013	0.333557	0.41597	-0.146311	1.29797	0.00587564	0.969478	1.10408	0.77701		n392	0.0280697	-2.28022	-1.16379	0.614934	-0.435612	-0.0732741	1.78798	-0.460716	0.595736	-1.0954	0.890712	-0.0988765	0.312176	0.859104	0.519178		n381	-1.14376	0.904427	0.399446	0.524872	0.665621	0.4353	0.543584	0.852237	-1.18621	1.61028	-1.20647	0.866853	-0.998343	-1.06648	-1.20135
n393	-1.92257	0.232524	-0.144478	-0.690337	-0.388581	-1.47573	0.71774	-0.319459	0.228598	1.9525	0.9783	-0.0679411	-0.635295	0.320852	1.21387		n393	-1.29719	-1.77726	-0.106062	1.14242	0.774589	-0.800392	0.79705	-0.469957	0.145832	-1.39469	0.639235	-0.310795	0.166392	0.977013	1.51381		n382	0.720566	-1.76284	0.668612	0.230951	-2.08872	0.171773	-0.0823728	-1.67931	0.432773	0.0322675	0.729998	0.299643	0.651575	0.750504	0.92458
n394	0.571632	0.704198	0.170857	-1.71912	0.374013	0.361663	0.950502	-1.84995	0.220518	-1.49529	-1.0305	0.520243	0.386915	1.18841	0.645913		n394	0.277441	-1.27308	0.175376	-2.41298	0.313894	0.0246367	1.23885	0.541513	0.766394	1.03393	-1.197	0.17733	-0.272578	1.0592	-0.452925		n384	0.255088	-0.319069	0.102166	0.99713	0.70637	0.395883	0.393548	0.428363	-0.313268	-3.37731	-0.265777	0.292667	0.305306	0.177546	0.221352
n396	-1.25039	1.66489	0.583895	-0.149056	-1.9564	-1.28456	0.72961	-0.433036	0.304192	0.72514	1.00836	-0.556794	0.567825	0.669456	-0.623139		n396	0.325972	-0.00759174	0.105421	0.575273	-3.48053	-0.294626	0.613565	0.309751	0.4605	0.248368	-0.210199	0.0743205	0.360711	0.424914	0.494153		n385	-0.207385	1.20893	-0.701644	0.788709	-0.209506	-0.77578	0.238517	-1.70587	-0.438918	-0.779717	0.780475	-1.08829	1.38689	-0.277899	1.78148
n398	-0.00371258	1.23823	1.57298	-1.31686	-0.773562	-0.782521	1.35934	-1.0128	0.8939	-0.881192	-1.14555	0.810136	-0.0857817	0.617978	-0.490575		n398	-0.0560972	0.423226	0.36154	-3.28616	0.0835737	-0.410982	1.06131	-0.271026	0.673682	0.270056	-0.329841	0.0520223	0.131799	0.737432	0.559468		n386	-0.478382	-1.26956	-0.385153	0.279697	1.94602	-0.118021	0.776882	1.57636	-0.391481	-1.57639	-0.703484	0.236108	0.961093	-0.959025	0.105332
n399	-0.0650667	1.22059	1.19076	-0.904336	-0.528909	-0.702769	1.58168	-1.4707	1.08851	-1.22568	-0.425802	0.608531	-0.669336	0.892665	-0.590142		n399	-0.130432	0.693823	0.095165	-1.48889	0.305598	-1.11127	1.80022	-1.35399	0.977688	0.309593	-1.08772	-0.178327	-0.80805	1.0014	0.975184		n387	-0.10175	-1.58234	-1.27316	-0.0724579	0.991939	0.0891601	0.75016	1.83853	0.303519	-1.37057	-1.02693	0.497962	0.953965	-0.607982	0.60995
n400	0.963953	0.46084	1.0712	0.0790978	0.710653	-0.60275	-0.231186	-2.19503	-0.832492	-1.21786	-0.923471	1.08764	1.25691	-0.0412869	0.413779		n400	0.830853	-1.01507	0.693302	0.835835	-1.95069	-1.11257	0.906902	-1.05964	0.0784169	0.64933	-1.07694	-0.00386601	1.48506	0.520518	0.218562		n389	0.686089	0.779654	0.33065	0.933414	-0.443764	0.526047	0.262761	-2.16774	0.514281	0.0695206	0.180283	-2.44246	0.628859	0.185198	-0.0427906
n401	1.01466	0.671877	0.145856	0.390041	0.911986	0.622611	-0.162401	-0.0386188	-0.162169	0.11505	-2.20667	1.10328	0.11193	-0.312408	-2.20503		n401	-0.0889566	1.60637	-0.282239	-0.843487	1.15225	1.08515	-1.64852	0.528813	-0.503576	0.197241	-0.946044	-0.239066	1.57937	-0.571384	-1.02592		n390	-0.428616	0.50416	0.155396	-3.35435	0.339163	-0.304658	0.678779	0.0023503	0.33451	-0.0451291	0.866856	0.559024	0.0114708	0.0181754	0.662865
n405	0.385204	-0.682271	-0.890213	1.04011	0.810347	-0.754583	-1.24295	-0.446053	-1.07977	1.72811	-0.189429	0.728842	1.70548	-0.172569	-0.94026		n405	0.755463	0.0750582	0.495908	0.541786	-0.56011	0.0950349	-0.203881	0.421371	0.0896458	0.440055	0.155054	0.324837	-3.38432	0.746582	0.00751446		n391	0.317918	0.281191	0.558414	0.76273	0.590214	0.555281	0.349281	0.507148	-0.485548	0.862965	-0.27924	0.04052	-3.23902	-0.436743	-0.385107
n409	-0.0180576	1.25526	-0.290283	-1.06454	-0.320665	-0.14595	0.0748347	-2.28582	-0.720785	-0.574372	1.24233	1.13276	-0.198797	0.566883	1.3472		n409	0.515039	-2.03436	-0.677028	0.664232	-1.34355	0.974798	-0.112123	-1.25844	-0.7904	1.15041	0.00868543	0.678823	0.357838	1.11567	0.750404		n392	-0.0150782	-0.186572	-1.73499	-0.916544	-0.117547	0.291881	-1.6131	1.80439	0.823137	-0.579569	0.559664	0.520963	1.19589	0.735083	-0.767599
n411	-0.915642	0.654101	-0.0319485	0.53207	-2.63158	-0.62425	0.867652	-0.208417	0.317069	-1.30197	0.308626	0.494953	0.703696	0.811427	1.02421		n411	-0.113976	-1.14043	0.190419	0.112541	-0.538508	-0.722584	1.80434	-0.266129	0.803435	-0.196699	0.0309556	-0.0776524	-2.24095	1.09911	1.25612		n393	0.379951	-0.385653	-1.26727	-1.01842	0.98648	-1.61393	-0.0329011	1.48659	0.716713	-1.05922	-0.257813	0.275451	1.21878	1.24693	-0.675691
n415	0.495957	0.784041	-0.148523	-0.979702	1.85586	0.146942	0.488739	-1.12989	0.00401748	-1.32948	0.23675	-0.0209678	0.653443	0.948951	-2.00613		n415	1.47949	-1.1331	-0.226766	0.0548888	0.164172	0.0118655	1.51105	-1.99336	0.289791	-0.0096146	-1.24975	-0.504269	0.333255	1.46327	-0.190919		n394	0.0501948	-2.68392	0.657714	-0.344296	1.09322	0.341483	-0.779256	-0.588795	0.0304857	-0.518903	0.0971842	0.0356838	-0.0958192	1.233	1.47203
n416	-0.685603	-1.09617	0.6846	1.12284	1.75208	-0.632083	-0.381382	-0.522741	-0.611578	-1.75783	1.1067	-0.37612	1.36462	-0.0783854	0.111063		n416	-0.093769	-1.61247	0.64758	2.56211	0.930806	-1.44366	-0.134898	-0.0491994	-0.294814	-0.829288	0.195629	-0.320023	-0.00978925	0.683457	-0.231669		n396	-0.345232	-0.563251	-0.833726	-1.5156	-0.690728	-1.74031	-0.386878	0.238957	0.763985	1.44748	0.894051	1.6914	0.0562125	0.619998	0.363637
n418	1.51715	-0.119532	-1.63388	-0.222966	-0.933199	-1.16748	-0.548322	-0.388971	-0.578296	0.202527	0.571028	0.591948	1.26865	-0.414832	1.85617		n418	0.846471	0.279434	-0.611841	-0.471952	-2.93152	-0.693185	-0.0830048	1.09083	0.661027	-0.15006	0.952259	0.582649	0.476964	0.474637	-0.422708		n398	0.160443	-2.40018	0.317843	-2.39642	0.639653	-0.00467802	0.651194	0.492159	0.15176	0.198518	0.372681	0.786902	0.078932	0.38924	0.561954
n419	0.648076	0.652053	-1.12252	-1.03981	2.12182	0.484377	-0.438782	-0.12891	-0.608356	-0.999208	0.64949	0.472961	0.079916	0.946734	-1.71784		n419	0.615369	-1.12747	-0.294617	0.500455	1.11591	-0.682788	1.38938	-0.909052	0.460089	-0.656338	-1.57468	-1.03078	1.18226	1.35759	-0.345345		n399	0.748884	-1.46834	0.145515	-1.05524	0.935206	-1.01545	0.491168	1.20873	-0.504282	0.0688427	0.282104	1.69475	-1.52093	-0.718333	0.707385
n421	1.45468	1.57995	-0.723432	-0.308768	-0.510589	0.889928	0.848788	-1.78583	0.170294	0.499066	-1.4442	0.122379	-0.277192	-1.03805	0.522974		n421	2.20714	-1.27337	0.475484	-1.59751	-1.06391	0.469681	1.2362	-0.481495	0.410876	0.547489	-1.04247	-0.0839106	0.0959299	-0.0912334	0.191106		n400	0.480021	0.181759	0.22635	-0.0615764	1.1466	1.01477	0.686009	-1.87247	-0.114694	-1.23567	0.177949	-1.48038	0.822692	-1.19396	1.22259
n424	-0.967093	-0.828384	-0.44999	-0.447928	2.86976	-0.882614	-0.271492	0.208726	-0.192049	0.665568	0.781375	-0.790114	-0.342609	-0.309949	0.956798		n424	-1.0529	-1.54524	-0.431013	1.46232	1.54703	0.655736	-0.484639	-0.350355	-0.477651	-1.33502	0.727005	0.0213984	1.54115	-0.289613	0.0117881		n401	0.328158	0.614829	0.248744	0.769899	0.0726437	0.0854225	0.310522	-0.0385323	-0.159299	0.132787	0.701018	-2.38568	0.487591	-2.25787	1.08976
n425	0.143919	0.168597	0.101994	0.35263	-2.26874	0.304202	-0.0344526	0.886482	0.320872	-2.38802	0.790827	0.0124192	-0.0317489	0.747367	0.893654		n425	0.601781	-0.153893	0.209902	0.234397	0.571765	0.279781	-0.1516	-0.133038	-0.188096	-0.0790934	0.679206	0.340306	-3.41543	0.427959	0.776049		n405	0.423161	0.671168	0.873399	-1.83411	0.26307	0.379249	-2.09759	-1.7427	0.671705	0.216558	0.405933	0.353157	0.397243	0.763268	0.256489
n426	-0.329888	-1.0838	-0.410085	0.763549	-0.372961	-0.0495394	-0.895569	1.58583	0.0980869	-0.929668	1.21814	-1.74644	-0.244526	0.909636	1.48724		n426	0.625891	-0.0457604	0.214939	-0.138054	0.290135	0.486001	0.0547915	0.210433	0.0853379	0.0149328	0.711216	0.400765	-3.50994	0.299844	0.299473		n409	-0.17562	-1.54581	0.335299	0.0928039	0.789082	-0.220486	-1.9387	-0.883148	1.08767	1.23769	-0.096089	0.909415	-0.858405	1.39441	-0.128124
n428	1.05209	-0.0116711	0.0813051	-0.621086	0.402499	0.914226	-0.170768	-0.817856	-0.468337	-2.67794	1.36068	0.289914	-0.6893	0.473532	0.882709		n428	2.06405	-0.150412	0.0924637	-0.865134	0.314625	1.60105	-0.760967	-1.74833	-1.30844	0.167555	0.195987	0.190772	-0.122394	0.788257	-0.459085		n410	0.666276	1.17504	-0.544754	0.714765	1.7083	-0.391766	-0.00612189	-1.90221	-0.434881	-1.80632	0.235066	0.539213	0.37929	-0.749314	0.417408
n429	0.585266	0.195345	0.130288	0.184563	0.357293	0.55318	-0.115984	-0.0026795	-0.12722	-3.51823	0.395102	0.48274	0.0696817	0.358318	0.452339		n429	1.65846	-0.168271	0.863696	-1.62688	0.277207	1.69174	-1.23311	-0.505772	-1.00626	0.642458	0.223341	0.467898	-0.691377	0.322014	-0.915142		n411	-0.183839	-0.2478	-0.598592	-2.97814	-0.0564731	-0.190144	0.00274725	1.60253	0.125909	0.00292889	0.389029	0.150887	1.27326	0.417455	0.290241
n430	0.668856	-0.0872246	0.000725129	-1.08588	-0.164866	0.928306	-0.424104	-0.756894	-0.699031	-1.60064	1.46156	0.667553	-1.21393	0.459855	1.84571		n430	1.32455	0.172264	0.36107	-1.35497	0.203299	0.979829	-1.15838	-1.80621	-1.57028	0.424301	0.79737	0.609161	-0.048744	0.991557	0.0751894		n415	-0.135795	0.0537532	-1.48816	-0.181716	1.42332	-1.55418	0.899515	1.45887	-1.37989	1.06113	0.336817	0.60363	0.072556	-0.306713	-0.863138
n431	0.883534	2.09149	-0.425448	0.659146	0.0499114	0.896568	-0.710012	-0.312792	-0.794586	0.168963	0.219295	-0.0303217	-0.374225	0.11939	-2.44091		n431	2.15197	-2.16469	1.08609	-0.283925	-0.469565	0.642569	0.0369257	-0.375854	-0.361579	-0.401825	-0.955705	-0.63126	0.754857	0.504133	0.46785		n416	-1.67596	0.76927	-0.418977	-1.37392	1.25315	-1.54017	1.33771	0.0504645	1.21743	-0.373524	0.342642	0.152453	0.420733	-0.732324	0.571009
n432	-0.567748	-1.13396	-0.548079	0.0876562	2.74882	-0.745311	-0.482499	0.304365	-0.341069	-0.254829	0.854329	-0.620154	-0.601296	-0.106683	1.40646		n432	-0.547408	-1.54672	-0.443862	1.22159	1.69812	0.933342	-0.825665	-0.216161	-0.610819	-1.56573	0.884682	-0.0299442	1.18373	-0.309461	0.174314		n418	0.658157	-0.0801018	-0.208168	0.0488204	-2.40995	0.000647147	-0.294193	-1.97223	0.833886	-0.241385	0.994231	0.301562	0.750349	0.697553	0.920825
n433	0.428664	0.0202857	1.0749	-0.89607	0.492561	0.616211	1.06883	-0.832853	0.388997	-2.68481	-0.0996086	0.733822	0.258159	0.509995	-1.07908		n433	0.756492	-0.00639102	0.249278	-0.990387	-1.24505	-0.0825455	1.83426	-2.28591	0.305047	0.475847	-0.831624	-0.0571601	0.510058	0.801252	0.566831		n419	-0.293347	-0.122032	-0.370458	-0.35993	0.998832	-1.6672	0.275508	1.59268	-1.50809	0.951558	0.675213	0.36768	1.24994	-0.503668	-1.28668
n434	-0.119214	-1.36626	-1.52305	0.606901	-0.603854	0.279168	-1.22321	0.778744	-0.449503	-1.20338	0.992232	0.478324	1.0965	0.758234	1.49838		n434	0.435886	-0.994287	-0.311626	0.350478	-0.850008	0.00734981	-2.62009	0.762562	-0.629741	0.957715	1.14135	1.04982	-0.180878	0.823287	0.0581922		n421	1.58819	0.122755	0.826086	0.342487	-0.109871	1.38794	-1.15912	-2.25415	-0.640172	-0.211506	-0.195365	-0.575404	-0.599279	0.851342	0.626057
n435	-0.214961	0.607715	0.0550947	0.538637	2.09858	-0.2536	-0.357875	-0.0290261	-0.401275	0.451401	-1.9721	-0.272197	-0.056015	-1.57095	1.37658		n435	-1.47783	-1.28251	-0.936906	0.850589	2.00862	0.896772	-0.748582	0.332507	-0.340588	-1.16059	0.483315	-0.276965	0.956943	0.093131	0.602091		n424	0.134563	0.726366	-1.28423	2.88312	0.192262	-0.636536	-0.108742	0.320622	0.160863	-0.884344	-0.483859	-0.518065	0.433227	0.239642	-1.17488
n436	0.656976	-0.0574842	0.65275	1.03113	0.878064	0.902749	-1.62989	0.61145	0.00311315	-1.58703	-1.43157	0.52002	0.746442	0.133627	-1.43034		n436	0.268748	-0.316459	0.85935	0.444064	0.703341	1.08307	-2.36866	0.567321	0.090051	0.577379	0.0239287	0.391883	-2.18776	-0.0857048	-0.0505572		n425	0.860823	0.620954	-0.0831975	0.29092	-3.39808	-0.0692332	-0.265655	0.142462	0.235377	0.895733	-0.0923528	0.188071	0.196596	0.444859	0.0327187
n438	0.764031	1.00288	-1.22034	-1.19944	0.464655	0.00817977	0.245734	-0.660953	-0.197934	-0.887476	1.67443	-0.55303	-0.472669	-0.911826	1.94376		n438	1.21378	-1.94619	-1.41986	0.772382	-0.564417	1.41746	-0.681121	-0.424988	-0.764218	0.409609	0.940795	0.672502	0.877234	0.0392283	-0.542188		n426	1.20465	1.19642	-0.924552	0.48098	-1.36852	-0.80042	-1.26998	-0.201442	0.145468	1.21836	-0.769054	-0.312848	0.0928652	1.83837	-0.530298
n439	0.15454	-1.92426	-0.282368	0.914352	1.16051	-0.324948	0.092593	-0.578982	-0.233894	-1.57196	0.0152271	-0.913033	1.25321	1.36915	0.869856		n439	-0.20136	-0.841454	0.195297	1.6627	-1.21528	-1.72879	1.04078	1.02805	0.865708	-0.992971	-0.134305	-0.566643	-0.655861	0.501799	1.04233		n428	1.42139	-2.35463	0.389994	0.281869	0.567027	0.504092	-1.78578	-0.544504	0.772662	0.858428	-0.117245	0.303474	-0.717487	-0.0128743	0.433576
n440	-0.043817	-1.1777	-0.697336	0.713555	1.63013	-0.00511303	-0.612909	0.67272	-0.356653	-2.10843	0.428172	-0.371321	-0.223833	0.416923	1.73561		n440	0.355236	-1.2004	-0.506965	0.745428	2.38191	1.46455	-0.0882905	-0.943207	-0.581254	-0.914663	0.896058	0.0426442	-0.455448	-0.636419	-0.559183		n429	1.20682	-2.24752	0.899233	0.127732	0.0320216	0.685151	-1.22403	-1.08408	0.883189	0.448106	0.428606	-0.695999	-0.822895	0.316151	1.04752
n442	-0.335568	2.12873	-0.226234	-0.819421	-0.838115	-0.609722	1.21187	-1.64177	0.62667	1.357	0.402261	0.0989618	-0.73241	0.0488947	-0.671147		n442	0.497879	0.251368	1.19746	-1.52492	-0.820012	-1.20749	0.390409	0.0146212	0.131053	1.07186	-0.514382	0.486865	-1.93419	0.581017	1.37847		n430	1.38779	-1.95099	-0.0906572	0.128475	0.116107	0.493327	-2.43302	0.0805686	1.01914	0.669039	0.359385	0.234557	-0.475561	0.399488	0.0623467
n443	-0.890821	1.01851	-0.0033161	0.192678	-1.19365	-0.88046	1.36807	-1.02214	0.909673	1.95963	0.0899176	0.377045	0.127804	-1.21884	-0.834095		n443	-0.7276	-0.292934	0.357083	0.502613	-1.87565	-1.05246	0.830575	1.07312	0.874785	-0.610969	-1.07439	-0.799647	0.968946	0.206765	1.61976		n431	0.10039	-0.781134	-0.309931	0.0522705	-1.24002	-0.6631	-0.0302659	-1.58298	-0.540263	0.284148	-0.062438	1.9808	1.01666	-0.0832435	1.8591
n446	0.51186	0.639055	0.676898	0.752862	0.291715	1.20941	-1.89883	0.269593	-0.425473	-1.849	0.208777	0.689519	0.236199	0.354289	-1.66687		n446	0.403597	0.743102	0.982375	-1.26076	0.612687	0.920421	-1.36616	0.593411	0.172223	0.637841	-1.36771	0.346525	-1.20312	-1.40943	1.195		n432	0.193759	0.765757	-1.10467	2.58825	0.413796	-0.651889	-0.340001	0.979928	-0.118026	-1.1704	-0.900983	-0.766537	0.82887	-0.190264	-0.52759
n449	0.381822	-0.948163	-0.342456	0.533173	1.16118	0.464834	-2.05043	0.510155	-1.0695	-1.38775	1.60398	-0.251755	0.614466	0.65173	0.128708		n449	1.32171	-0.0636774	0.344616	-1.31879	0.663586	0.808066	-0.913605	-0.216052	-0.625114	0.720674	0.635708	0.686715	-2.53329	0.460602	0.0288492		n433	-0.372619	-1.90396	0.254843	0.0799533	0.380746	0.10762	0.213697	0.703622	2.18235	0.983798	-0.116876	-0.364768	-0.838136	-1.66245	0.35218
n450	0.569751	-1.10441	-0.598007	1.50841	0.555879	0.439952	-1.82879	0.169112	-1.32573	-0.977541	0.546055	-0.25125	0.448242	0.230031	1.61829		n450	1.5	-0.748624	0.725535	-0.125859	1.29912	0.912581	-1.773	-0.943276	-1.54417	0.0183698	0.966208	0.492153	-0.703652	-0.169926	0.0945334		n434	0.236047	0.765788	-0.59425	0.303171	-2.24136	0.273842	-0.882956	-1.48659	0.950585	-0.0465698	0.670059	-0.490561	1.277	1.26428	0.00150742
n451	-1.53795	1.12505	-0.0390046	0.728896	0.830805	-2.47851	-0.00850878	-0.579113	-0.432243	0.788022	0.00853237	0.112	-0.355518	0.791621	1.04592		n451	-1.1246	-0.752101	-0.996462	0.486466	-0.433768	-1.28816	0.88921	0.444285	0.426863	-1.09864	1.30491	0.131396	-0.401867	0.225504	2.18696		n435	-0.00595234	1.18678	-1.24025	1.85721	0.461409	-0.593124	0.0263231	-1.11453	-0.21518	-1.25224	0.404817	-1.30779	1.46239	-0.0745768	0.404708
n452	0.925596	-0.125358	-0.316194	0.237243	-0.047561	0.151315	0.344035	-3.2853	0.0201056	-0.0607834	-0.0575889	0.879114	0.53466	-0.168822	0.969532		n452	1.72257	1.38328	-1.30646	-0.97095	-0.352966	-0.409994	-0.984141	-0.416306	-0.813464	0.476712	1.1676	0.82543	0.674091	0.26117	-1.25657		n436	-0.98651	0.255885	0.367081	1.56926	-0.201341	1.92898	1.28222	-0.707577	-0.644337	-0.156922	-0.237262	-1.32785	0.697668	-1.02025	-0.819043
n453	0.00679266	0.64655	0.765006	0.649761	0.00505961	0.392379	0.297909	-1.03387	-0.13203	2.05209	0.662452	-0.302155	-0.73	-1.09576	-2.18418		n453	0.462823	-1.91494	-0.170519	0.3517	-1.75416	0.561776	-0.748343	0.088239	-0.465287	0.932871	-0.645514	0.338756	1.53847	0.00268064	1.42144		n438	0.825019	-0.705197	0.0142273	0.98765	-0.213034	0.437584	-3.00354	-0.441146	1.20586	0.537033	-0.119807	0.0685826	-0.144193	0.754824	-0.20387
n457	1.49845	2.34496	0.647242	-1.13378	-0.346929	-0.420283	-0.358083	-1.20426	-0.738099	-0.153536	-0.193238	0.95248	0.316945	-0.200803	-1.01107		n457	1.0823	-0.0840622	-0.545633	-0.387254	0.0029129	-0.05272	-0.984697	-0.241525	-0.73343	1.06124	-0.602307	0.455136	-1.96861	0.891985	2.10666		n439	0.248965	-3.47405	0.158941	0.400521	0.323138	0.00350985	0.658338	0.636984	0.350165	-0.104584	-0.129748	-0.0854575	0.691946	3.94486e-05	0.321296
n461	1.21987	0.609324	-1.54785	-1.03254	0.3162	1.14317	0.141903	-0.703506	-0.269898	-0.729884	0.501539	-0.140315	-1.28709	-0.259539	2.03863		n461	1.14144	-0.791935	-0.51028	0.597686	-0.420156	2.45811	-1.34449	-0.729653	-1.22378	-0.331164	0.269843	-0.0343722	1.09396	-0.0822413	-0.0929794		n440	0.175467	1.20586	-0.939901	1.34452	0.18983	-0.121743	-0.375171	1.69001	-1.14484	-0.280238	-1.76234	-0.601131	1.29025	-0.458285	-0.212293
n462	0.923256	0.536262	-1.42435	-1.10518	-0.272022	0.316036	-0.0719816	-0.953549	-0.405638	-0.502345	1.20984	-0.340792	-0.650716	0.28792	2.45325		n462	1.15067	-0.694943	-1.52097	0.0909122	-1.02936	1.86505	-0.50176	-0.647633	-0.732379	-0.0244756	1.62269	0.826365	-0.121883	0.473079	-0.75536		n442	0.877532	-0.35159	1.36969	-1.33532	-0.13799	1.28231	-1.39399	-1.71229	-0.400897	1.096	0.344152	0.952841	-0.281027	-0.598319	0.288896
n463	1.09767	0.790944	-1.4395	-1.11214	-1.24551	0.58845	-1.38117	0.469057	-0.172175	-1.33459	0.857231	1.0944	0.498152	0.564547	0.724628		n463	0.815886	1.21695	-1.29203	-1.10846	-1.13851	-1.18663	-1.21219	0.923235	0.504653	0.510431	0.89986	0.727672	-1.05173	0.722191	0.668666		n443	0.0494589	0.403664	0.457594	-1.90515	0.622154	0.523516	0.274063	-1.81135	0.462067	0.364807	0.718951	0.799467	0.340621	-1.97563	0.675758
n464	-0.697923	1.42597	-0.678274	-0.858864	0.493828	-1.04264	1.13013	-1.02132	0.594225	1.7948	1.23669	-0.452718	-0.637828	-0.433294	-0.852773		n464	-1.15521	-0.458207	1.10341	-0.608271	-0.727805	-0.331988	0.841414	-0.755378	0.0831565	-0.0195037	-0.733272	-0.315671	-0.52725	0.927533	2.67705		n446	-1.90303	0.682067	0.489916	0.500213	0.609054	0.468663	0.439726	0.155315	-1.95408	0.806286	0.587907	0.256534	-0.00560891	-1.8101	0.677133
n465	0.124834	-0.621686	-0.686537	1.71183	0.600473	-0.384139	-1.72025	0.384871	-1.29561	-0.766961	0.523256	-0.462989	0.502012	0.212446	1.87845		n465	1.33087	-1.77679	0.823687	0.685069	0.46428	-0.0265721	-1.24695	-0.876006	-1.32947	-0.838671	1.132	0.162255	-0.257675	0.910539	0.843436		n449	1.47591	0.868737	0.536165	-0.489038	-0.4918	-0.451165	-0.800146	-2.13861	-1.08768	1.41655	0.0742792	-0.176003	0.335709	1.20935	-0.282252
n466	0.591301	-0.67784	-0.479093	1.49859	-0.0216127	-0.247222	-1.66639	0.399846	-1.20784	-1.1325	0.769027	-0.628835	0.196668	0.776183	1.82972		n466	1.92951	-0.888757	1.30989	0.155802	-0.899472	0.511662	-1.27651	-1.1641	-1.41916	-0.457936	0.794783	0.17054	-0.0356767	0.640841	0.628573		n450	1.71999	0.412546	-0.30023	0.326432	-0.0896564	0.111495	-1.11906	-1.49365	0.352948	0.789377	-0.845061	-1.8702	0.587808	1.36501	0.0522589
n467	0.615755	-0.899536	-0.79432	1.05747	0.142108	-0.0503331	-1.64052	-0.457504	-1.45302	-0.965529	0.493792	0.447276	0.673846	1.10561	1.72491		n467	1.22928	-0.618013	-0.495018	-0.0408547	0.938226	0.17344	-1.7074	-1.28695	-1.64737	0.546047	1.3486	0.947513	0.433262	0.56191	-0.382672		n451	0.233643	-0.319802	-1.07888	0.412483	-1.02133	-1.7231	0.344931	0.728874	-1.36887	-0.26258	0.328686	0.519749	0.402081	0.555744	2.24837
n468	-0.177125	-1.19467	0.071218	0.755754	2.05397	0.0118684	-1.46277	0.294297	-1.11743	-1.06048	1.31898	-0.420864	1.08225	-0.230032	0.0750362		n468	0.417724	-0.0539462	0.221091	-0.303601	0.525242	0.552407	0.0494461	0.164391	0.066336	0.274436	0.351452	0.312783	-3.5117	0.436981	0.49696		n452	0.34229	-1.67328	0.637897	-0.0924322	0.0377502	-0.048163	0.427859	-0.913763	0.191001	-1.55675	1.6755	-1.00695	0.304497	-0.129627	1.80417
n469	0.0808666	-0.810671	0.0273217	1.02829	0.590212	-0.416538	-2.10507	0.596282	-1.46754	-0.0729272	0.988738	-0.817244	-0.0204203	0.82013	1.57858		n469	1.09049	-2.33613	0.490038	0.823588	-0.341676	-0.160671	-0.288462	-0.829837	-0.780114	-1.12202	0.948431	-0.0711888	0.273097	1.05592	1.24854		n453	0.147337	0.790008	0.394451	-0.208054	-1.91977	0.672745	0.621291	-1.45547	1.93344	0.858516	-1.11728	0.0577256	-0.0319296	-0.875926	0.132904
n470	1.24845	-0.908146	-1.52682	0.31115	-0.224158	-0.0215385	-1.07345	-0.787826	-1.08854	-0.463967	1.24209	0.490674	0.430425	0.416544	1.95512		n470	1.59473	0.526964	-1.12312	-0.893439	-0.382822	-0.684826	-1.15994	-0.164471	-0.748159	-0.35542	1.84513	0.95908	0.286653	1.14831	-0.848676		n457	0.723383	0.675933	0.380726	-0.245446	-0.827874	-0.809458	-0.795144	-2.51744	-0.753173	1.05587	0.73507	1.38235	0.179846	0.352104	0.463252
n471	1.48246	0.88889	-0.402307	0.229932	-0.607357	1.06187	-1.61634	-0.139635	-1.09053	-1.00288	-0.816481	1.68036	0.666603	-0.658907	0.324315		n471	0.908103	1.78843	-1.43798	-0.917512	-1.55971	-0.454987	-1.22828	0.968318	0.0297071	0.53961	0.272377	0.42834	0.391547	0.9238	-0.651757		n461	0.662743	-0.631015	0.607083	0.903949	-0.757065	-0.247508	-2.03793	-0.157693	0.413348	0.670691	0.647784	-0.748434	-1.62031	1.53873	0.755613
n472	-1.16264	-1.28143	0.920875	1.34838	0.859536	1.01622	-1.1406	0.923592	0.394505	-1.10345	0.390113	-1.19307	0.367805	0.627795	-0.967647		n472	0.529455	-0.971828	1.57595	-0.784696	0.779468	1.45026	-0.872297	-0.765359	-0.840632	0.5591	-0.873592	0.321423	-0.736786	-0.908266	1.53779		n462	0.898997	-0.886949	-0.319042	0.0760664	-0.825693	-0.209098	-2.08629	-0.672357	1.09758	1.08849	0.336649	-0.323796	-0.633598	1.83567	0.623375
n473	-2.17247	-0.0183425	0.407273	0.425195	-1.42152	-0.603704	1.07701	1.3386	1.08029	0.314135	0.559802	-0.590457	-0.778014	-0.512577	0.894781		n473	-2.22724	-1.43222	0.462764	0.652065	0.0282131	-0.0883043	0.888904	0.397732	0.640597	-1.26356	1.24821	0.443119	0.52305	-0.94894	0.675614		n463	0.556944	-0.874378	0.294021	-0.872124	-1.12425	-1.10489	-1.05023	-0.810332	-1.03575	1.20251	1.44263	0.566912	0.851317	0.610282	1.34734
n474	-1.86791	-1.47924	-0.437492	1.00285	0.0666998	-0.403053	0.552941	1.24747	0.636656	1.21198	0.106025	0.284744	-0.144303	-1.57344	0.796075		n474	-3.14744	-0.255716	0.442757	0.976132	0.429845	0.256665	0.138286	0.265357	0.163662	-0.827376	0.685188	0.215005	1.09932	-0.276069	-0.165624		n464	0.268781	0.51875	0.438892	-0.0551699	0.100333	0.511514	-0.352741	-3.46242	0.191059	0.642213	0.328148	0.667303	0.263141	-0.0827106	0.0229027
[truncated: 100 more rows]
