# Supplementary material for: Microplastics in the Soil at Sub‐Toxic Concentrations Cause Metabolic Changes Decreasing Fungal Pathogen Susceptibility in Arabidopsis thaliana
Source: Physiol Plant. 2025 Jun 9;177(3):e70312. doi: 10.1111/ppl.70312 (PMC12147067; doi:10.1111/ppl.70312)
Supplement: Supplementary file 5 — Data S5. Supporting Information. [file PPL-177-e70312-s003.xlsx]

## Sheet: Foglio1
Table S5: Annotation and information on the Arabidopsis thaliana specialized metabolome. Identification (ID), ionization mode (ESI), m/z, retention time (RT), Molecular Network clusters, metabolic category (based on molecular network clusters and annotation based on standards and according to public databases), and source of the annotation are indicated for each metabolite. Annotation confidence …
											Sirius results							ms2query results
ID	ESI	m/z	RT	Cytoscape Cluster	Metabolic Category	Annotation	Formula	Adduct	Confidence level		Raw formula	Adduct	Delta mass (Da)	Score Sirius	Metabolic family	Probability score		Raw formula	Delta mass (Da)	ms2query score	Pathway	Chemical family
n1	Neg	71.0137	4.85697	N/A	Unknown				4b
n10	Neg	115.004	0.898576	N/A	Unknown				4b
n100	Neg	217.108	4.78976	N/A	Fatty acids and derivatives				3b		C10H15O4	[M - CO + CHO2 + H]-	0.00104	75.5363	Fatty acids	0.959879
n101	Neg	218.104	1.74713	N/A	Amino acids and peptides	[0.71] BIRMINGHAM-UHPLC-MS-NEG: D-Pantothenic acid			2		C9H17NO5	[M - H]-	0.000761	60.1039	Fatty acids	0.995		C9H17NO5	0.0007	0.8898	Amino acids and Peptides
n102	Neg	220.945	0.727627	N/A	Unknown				4b
n104	Neg	223.025	3.75539	30	Unknown				4b
n106	Neg	223.061	3.79856	30	Shikimates and phenylpropanoids	Hypothesis: Sinapic acid [M+H]+ et [M-H]-: [M]-: 0.880	C11H11O5	[M]-	3b		C11H12O5	[M - H]-	0.00092	83.674	Shikimates and Phenylpropanoids	0.994		C11H12O5	0.0005	0.8491	Shikimates and Phenylpropanoids
n107	Neg	223.061	5.36582	17	Hydroxycinnamic acids	Sinapic acid (0,810)	C11H12O5		2		C11H12O5	[M - H]-	0.00083	84.5285				C11H12O5	0.0005	0.921	Shikimates and Phenylpropanoids
n108	Neg	223.062	3.50607	N/A	Unknown				4a		C11H12O5	[M - H]-	0.000891831	26.1088
n109	Neg	223.062	6.92392	N/A	Unknown				4b
n11	Neg	115.004	8.3691	N/A	Fatty acids and derivatives				3b		C4H6O5	[M - H2O - H]-	0.000604709	16.7879	Fatty acids	0.908
n110	Neg	223.098	9.25458	N/A	Unknown				4b
n111	Neg	223.098	8.36674	N/A	Unknown				4b
n112	Neg	223.098	5.66734	N/A	Unknown				4b
n113	Neg	223.134	5.06096	N/A	Unknown				4b
n114	Neg	223.168	4.85478	17	Unknown				4b
n115	Neg	223.244	4.85815	17	Unknown				4b
n116	Neg	225.114	6.24866	N/A	Unknown				4b
n118	Neg	226.979	3.41299	N/A	Amino acids and peptides				3b		C4H10N2O6S2	[M - H2O - H]-	0.00090068	7.23536	Amino acids and Peptides	0.878
n119	Neg	227.068	12.7023	29	Unknown				4b
n12	Neg	115.004	4.39811	N/A	Unknown				4b
n120	Neg	228.052	13.763	29	Amino acids and peptides				3b		C9H13NO7	[M - H2O - H]-	0.000921831	5.56982	Amino acids and Peptides	0.677
n121	Neg	229.109	3.07787	N/A	Unknown				4b
n122	Neg	231.088	3.27004	N/A	Unknown				4b
n124	Neg	235.098	5.26102	N/A	Unknown				4b
n127	Neg	239.093	4.21197	N/A	Unknown				4b
n128	Neg	241.072	3.32141	N/A	Unknown				4b
n129	Neg	241.119	3.9695	N/A	Alkaloids and nitrogen derivatives				3b		C12H16N6O	[M - H2O - H]-	0.000977274	45.0194	Alkaloids	0.967
n13	Neg	115.004	4.85458	N/A	Unknown				4b
n130	Neg	243.124	6.69752	N/A	Fatty acids and derivatives				3b		C12H22O6	[M - H2O - H]-	0.00091	17.5247	Fatty acids	0.974443
n133	Neg	245.155	11.5825	N/A	Unknown				4b
n134	Neg	247.062	3.45522	N/A	Unknown				4b
n137	Neg	250.072	3.74913	N/A	Alkaloids and nitrogen derivatives				3b		C11H14N3O2P	[M - H]-	0.00207146	51.6848	Alkaloids	0.859
n138	Neg	253.083	1.28292	N/A	Unknown				4b
n139	Neg	253.093	11.5826	N/A	Unknown				4b
n14	Neg	116.051	2.49014	N/A	Unknown				4b
n140	Neg	258.062	1.54739	N/A	Unknown				4b
n141	Neg	261.135	5.20034	N/A	Fatty acids and derivatives	[0.73] GNPS: 9-(23-dihydroxypropoxy)-9-oxononanoic acid			2		C10H20N3O5	[M - H]-	0.002008	48.8655				C12H22O6	0.0008	0.8548	Fatty acids
n144	Neg	263.166	11.5862	N/A	Unknown				4b
n145	Neg	264.934	0.722599	1B	Unknown				4b
n146	Neg	265.072	4.10157	N/A	Unknown				4b
n149	Neg	273.098	4.34323	N/A	Unknown				4b
n15	Neg	116.051	4.97553	N/A	Unknown				4b
n151	Neg	273.131	4.64715	N/A	Unknown				4b
n152	Neg	275.152	3.41385	27	Unknown				4b
n153	Neg	277.12	3.03264	27	Fatty acids and derivatives				3b		C12H25O6P	[M - H2O - H]-	0.000998	40.2076	Fatty acids	0.961
n156	Neg	277.13	4.10823	6	Unknown				4b
n157	Neg	281.176	14.2317	N/A	Fatty acids and derivatives				3b		C16H28O5	[M - H2O - H]-	0.000265	17.7523	Fatty acids	0.99769
n158	Neg	283.11	4.1925	N/A	Unknown				4a		C16H16N2O3	[M - H]-	0.001252	19.9119
n16	Neg	116.072	3.61554	N/A	Unknown				4b
n160	Neg	284.932	0.696333	1B	Unknown				4b
n161	Neg	285.062	2.86796	1C	Benzoic acids	Massbank:PR309051 Dihydrobenzoic acid pentose (0,708)	C12H14O8		2		C12H16O9	[M - H2O - H]-	0.000685	40.1282				C12H14O8	0.0018	0.6902	Shikimates and Phenylpropanoids
n162	Neg	285.062	3.26467	1C	Benzoic acids	Massbank:PR309051 Dihydrobenzoic acid pentose (0,813)	C12H14O8		2		C12H16O9	[M - H2O - H]-	0.000955	66.7635				C12H14O8	0.002	0.6744	Shikimates and Phenylpropanoids
n163	Neg	288.103	1.46957	N/A	Unknown				4b
n165	Neg	291.145	4.93132	6	Unknown				4b
n166	Neg	291.182	11.2981	6	Unknown				4b
n17	Neg	119.035	2.9101	N/A	Unknown				4b
n170	Neg	297.099	4.57628	N/A	Unknown				4a		C14H20O8	[M - H2O - H]-	0.00045	114.112				C14H18O7	0.0007
n171	Neg	299.078	3.14298	1C	Fatty acids and derivatives				3b		C10H22O9S	[M - H2O - H]-	0.002377	56.3408	Fatty acids	0.842		C13H16O8	0.0003	0.7481	Shikimates and Phenylpropanoids
n172	Neg	299.187	13.0567	N/A	Unknown				4b
n174	Neg	302.052	1.44498	N/A	Carbohydrates and derivatives				3b		C11H15NO10	[M - H2O - H]-	0.00100331	43.2873	Carbohydrates	0.79
n176	Neg	304.083	4.39419	26	Unknown				4b
n179	Neg	305.161	6.8326	6	Unknown				4b
n18	Neg	122.025	1.52681	N/A	Unknown				4b
n180	Neg	306.077	2.99948	N/A	Amino acids and peptides				3b		C10H17N3O6S	[M - H]-	0.000736	44.1377				C10H17N3O6S	0.0001	0.654	Amino acids and Peptides
n183	Neg	307.086	4.45762	26	Unknown				4b
n184	Neg	307.192	14.1434	N/A	Unknown				4b
n185	Neg	307.192	12.338	N/A	Unknown				4a		C18H28O4	[M - H]-	0.001365	61.2161				C18H28O4	0.0009
n186	Neg	307.192	13.8574	N/A	Fatty acids and derivatives				3b		C14H31NO4P	[M - H]-	0.000652381	34.98	Fatty acids	0.955
n188	Neg	309.119	1.41378	N/A	Fatty acids and derivatives				3b		C13H28O5S2	[M - H2O - H]-	7.94329e-06	68.4131	Fatty acids	0.886
n189	Neg	309.128	3.31305	N/A	Unknown				4b
n19	Neg	125.097	5.61287	N/A	Unknown				4b
n190	Neg	311.114	4.52706	N/A	Fatty acids and derivatives				3b		C12H24O7S	[M - H]-	0.00254457	32.5089	Fatty acids	0.987
n191	Neg	311.187	14.8001	N/A	Fatty acids and derivatives				3b		C17H30O6	[M - H2O - H]-	0.00065	22.0541	Fatty acids	0.999826
n194	Neg	314.074	3.89067	N/A	Carbohydrates and derivatives				3b		C10H13N5O7	[M - H]-	0.000514978	9.69934	Carbohydrates	0.963
n195	Neg	315.072	2.24455	1C	Benzoic acids	RIKEN PlaSMA bio-MS/MS : Benzoic acid + 2O, O-Hex; PlaSMA ID-666			2		C13H18O10	[M - H2O - H]-	0.00088	72.883				C13H16O9	0.0013	0.739	Shikimates and Phenylpropanoids
n196	Neg	315.073	1.68464	1C	Benzoic acids	Massbank:PR309057 Benzoic acid + 2O, O-Hex (0,816)	C13H16O9		2
n198	Neg	321.065	3.54944	N/A	Carbohydrates and derivatives				3b		C8H18O13	[M - H]-	0.00168354	82.0002	Carbohydrates	0.813
n2	Neg	83.0501	2.29623	N/A	Unknown				4b
n200	Neg	321.156	5.34447	N/A	Fatty acids and derivatives				3b		C14H28O9	[M - H2O - H]-	0.000495	59.1053				C14H26O8	0.0008	0.7376	Fatty acids
n202	Neg	322.094	3.97155	23	Alkaloids and nitrogen derivatives				3b		C15H17N3O3	[M + Cl]-	0.002345	70.463	Alkaloids	0.929
n203	Neg	323.041	5.14988	12	Unknown				4b
n206	Neg	325.057	4.1177	N/A	Unknown				4b
n207	Neg	325.093	3.45296	12	Shikimates and phenylpropanoids				3b		C15H18O8	[M - H]-	0.001025	70.7908				C15H18O8	0.0013	0.7376	Shikimates and Phenylpropanoids
n209	Neg	325.151	3.99103	N/A	Unknown				4b
n21	Neg	127.001	11.2961	N/A	Unknown				4b
n210	Neg	325.203	14.4139	N/A	Alkaloids and nitrogen derivatives				3b		C19H26N4O	[M - H]-	0.000308996	106.686	Alkaloids	0.993
n212	Neg	327.109	3.19506	N/A	Unknown				4b
n213	Neg	329.068	4.02884	N/A	Carbohydrates and derivatives				3b		C9H20N2O7P2	[M - H]-	0.00141213	47.0232	Carbohydrates	0.964
n214	Neg	329.088	1.79693	1C	Shikimates and phenylpropanoids				3b		C12H18N3O9	[M - H2O - H]-	0.002473	23.8423				C14H18O9	0.0003	0.8919	Shikimates and Phenylpropanoids
n215	Neg	329.234	12.2399	N/A	Fatty acids and derivatives	Massbank:PR309108 FA 18:1+3O (0,821)	C18H34O5		2		C18H34O5	[M - H]-	0.0009	59.6546	Fatty acids	1		C18H34O5	0.0008	0.8852	Fatty acids
n216	Neg	333.192	11.2969	6	Fatty acids and derivatives				3b		C16H30O7	[M - H]-	0.00081	122.468	Fatty acids	0.966659
n217	Neg	335.092	2.47491	N/A	Unknown				4b
n218	Neg	335.172	5.71728	6	Unknown				4b
n22	Neg	128.035	0.837859	N/A	Unknown				4b
n220	Neg	338.089	1.63456	1C	Unknown				4a		C10H21N4O8S	[M - H2O - H]-	0.001253	46.1176				C15H17NO8	0.0006
n222	Neg	339.073	5.35671	N/A	Shikimates and phenylpropanoids	ReSpect:PT211790 Sinapoyl malate|Sinapoyl-(S)-malate|2-O-sinapoylmalate|(2S)-2-[(E)-3-(4-hydroxy-3,5-dimethoxyphenyl)prop-2-enoyl]oxybutanedioic acid (0,817)	C15H16O9		3b		C15H18O10	[M - H2O - H]-	0.00098	126.826				C15H16O9	0.0007	0.826	Shikimates and Phenylpropanoids
n224	Neg	342.128	4.52375	23	Alkaloids and nitrogen derivatives				3b		C21H19N3O3	[M - H2O - H]-	0.00384132	130.588	Alkaloids	0.837
n225	Neg	342.964	0.782915	N/A	Fatty acids and derivatives				3b		C12H8O8S2	[M - H]-	0.00561157	46.7353	Fatty acids	0.794
n226	Neg	343.068	3.13657	N/A	Unknown				4b
n228	Neg	349.087	5.49048	18	Alkaloids and nitrogen derivatives				3b		C19H16N2O6	[M - H2O - H]-	0.00433192	35.9145	Alkaloids	0.96
n229	Neg	351.12	3.73338	N/A	Unknown				4b
n23	Neg	129.056	3.19894	N/A	Unknown				4b
n230	Neg	351.157	5.04006	N/A	Unknown				4b
n231	Neg	351.167	7.6309	N/A	Unknown				4b
n232	Neg	351.203	11.2984	N/A	Unknown				4b
n236	Neg	353.103	7.39471	N/A	Unknown				4b
n237	Neg	353.108	4.14349	N/A	Alkaloids and nitrogen derivatives				3b		C15H22N4O2S2	[M - H]-	0.00277193	53.0415	Alkaloids	0.907
n238	Neg	353.182	4.13278	N/A	Alkaloids and nitrogen derivatives				3b		C16H28N4O6	[M - H2O - H]-	0.000796	49.612	Alkaloids	0.701144
n239	Neg	355.104	3.25556	N/A	Unknown				4b
n24	Neg	130.087	3.88806	N/A	Unknown				4b
n240	Neg	355.104	3.72411	N/A	Terpenoids				3b		C17H18N4O6	[M - H2O - H]-	0.000346	97.3832				C16H20O9	0.0011	0.7131	Terpenoids
n241	Neg	357.135	5.12265	N/A	Carbohydrates and derivatives				3b		C14H25N4O6P	[M - H2O - H]-	0.00210065	75.1613	Carbohydrates	0.789
n244	Neg	359.099	2.56389	1C	Benzoic acids	RIKEN PlaSMA bio-MS/MS : Benzoic acid + 1O, 2MeO, O-Hex; PlaSMA ID-868			2		C15H20O10	[M - H]-	0.000905	62.1013				C15H20O10	0.0009	0.6427
n245	Neg	359.184	17.9998	N/A	Unknown				4b
n246	Neg	361.151	4.768	1C	Terpenoids				3b		C16H26O9	[M - H]-	0.00105	62.7041	Terpenoids	0.974207
n249	Neg	362.941	0.697786	3	Unknown				4b
n25	Neg	133.014	8.37081	N/A	Unknown				4b
n250	Neg	369.083	4.01684	12	Shikimates and phenylpropanoids				3b		C16H20O11	[M - H2O - H]-	0.001145	62.2679				C16H18O10	0.0003	0.9105	Shikimates and Phenylpropanoids
n253	Neg	371.099	3.35545	N/A	Alkaloids and nitrogen derivatives				3b		C17H18N4O7	[M - H2O - H]-	0.000661	84.3984	Alkaloids	0.811
n254	Neg	371.114	7.37891	N/A	Unknown				4b
n256	Neg	375.203	12.8904	11	Unknown				4b
n257	Neg	375.203	12.4234	11	Unknown				4b
n259	Neg	378.918	0.69993	3	Unknown				4b
n26	Neg	133.014	4.92654	N/A	Fatty acids and derivatives				3b		C4H8O6	[M - H2O - H]-	0.000610847	23.3443	Fatty acids	0.916
n260	Neg	379.098	6.22955	18	Unknown				4b
n261	Neg	379.101	4.29852	N/A	Unknown				4b
n262	Neg	381.12	12.3367	1B	Unknown				4b
n264	Neg	385.026	3.80555	5	Unknown				4b
n265	Neg	385.078	2.72706	1B	Unknown				4b
n267	Neg	385.115	3.49871	N/A	Shikimates and phenylpropanoids				3a		C17H22O10	[M - H]-	0.000975	128.805	Shikimates and Phenylpropanoids	0.975		C17H22O10	0.0015	0.7488	Shikimates and Phenylpropanoids
n268	Neg	385.115	4.34471	N/A	Shikimates and phenylpropanoids				3b									C17H22O10	0.0006	0.7396	Shikimates and Phenylpropanoids
n269	Neg	385.151	5.66212	1B	Unknown				4b
n27	Neg	133.014	4.131	N/A	Alkaloids and nitrogen derivatives				3b		C5H4N4O2	[M - H2O - H]-	0.000712715	23.2324	Alkaloids	0.997
n270	Neg	385.187	4.27158	1B	Apocarotenoids	STD Corchoionoside C: [M-H]-: 0,462	C19H30O8	[M-H]-	1		C19H32O9	[M - H2O - H]-	0.001205	89.9142
n271	Neg	385.187	3.9487	5	Apocarotenoids	STD Corchoionoside C: [M-H]-: 0,796	C19H30O8	[M-H]-	1		C19H30O8	[M - H]-	0.001585	147.378	Shikimates and Phenylpropanoids	0.858502
n272	Neg	385.255	3.79997	5	Unknown				4b
n273	Neg	386.191	3.94973	5	Unknown				4b
n275	Neg	387.166	6.24943	1B	Fatty acids and derivatives				3b		C18H30O10	[M - H2O - H]-	0.000926726	55.9139	Fatty acids	0.996
n276	Neg	388.075	3.20694	2	Unknown				4b
n277	Neg	389.125	4.22298	N/A	Carbohydrates and derivatives				3b		C14H25N4O8P	[M - H2O - H]-	0.001986	59.0518	Carbohydrates	0.981821
n279	Neg	389.145	3.41231	1A	Terpenoids				3b		C18H24N4O7	[M - H2O - H]-	0.001741	27.0095				C17H26O10	0.0003	0.6442	Terpenoids
n280	Neg	391.065	1.60613	N/A	Unknown				4b
n282	Neg	393.213	12.8955	N/A	Alkaloids and nitrogen derivatives				3b		C19H30N4O5	[M - H]-	0.000320867	12.2531	Alkaloids	0.922
n284	Neg	397.185	12.8998	N/A	Amino acids and peptides				3b		C21H28N4O5	[M - H2O - H]-	0.002587	19.1086	Amino acids and Peptides	0.763
n285	Neg	400.91	0.733389	1B	Unknown				4b
n286	Neg	401.091	0.714613	1A	Alkaloids and nitrogen derivatives				3b		C21H14N4O5	[M - H]-	0.00209541	22.0376	Alkaloids	0.888
n287	Neg	401.123	4.7535	N/A	Unknown				4b
n288	Neg	402.09	4.15073	2	Amino acids and peptides				3b		C16H23NO10S	[M - H2O - H]-	0.004129	37.5726	Amino acids and Peptides	0.999626
n289	Neg	405.181	3.36845	N/A	Unknown				4b
n29	Neg	137.024	3.14217	N/A	Alkaloids and nitrogen derivatives				3b		CH9N4O3P	[M - H2O - H]-	0.00159193	11.9866	Alkaloids	0.724
n290	Neg	415.198	5.54591	N/A	Unknown				4b
n291	Neg	416.106	5.13067	2	Glucosinolates	Hypothesis: Methylalkyl glucosinolates - 5-methylhexyl Gluc: [M]-: 0,785	C14H26O9NS2	[M]-	3b		C14H26O9NS2	[M - H2O - H]-	0.004349	37.5278	Glucosinolate	1
n292	Neg	416.884	0.735995	1B	Unknown				4b
n293	Neg	417.104	3.70673	N/A	Unknown				4b
n294	Neg	417.214	12.7618	6	Terpenoids				3b		C20H36O10	[M - H2O - H]-	0.00087	68.1871	Terpenoids	0.826939
n296	Neg	419.135	5.74549	N/A	Amino acids and peptides				3b		C19H26N4O6S	[M - H2O - H]-	0.00362199	56.6933	Amino acids and Peptides	0.954
n297	Neg	420.106	0.949131	1A	Amino acids and peptides				3b		C19H23N3O4S2	[M - H]-	0.001154	30.1037	Amino acids and Peptides	0.939273
n298	Neg	421.091	3.79842	5	Hydroxycinnamic acids	EXP MS-DIAL Matches to 1-O-beta-D-Glucopyranosyl sinapate [M-H]-: [M+Cl]-: 0,755	C17 H22O10	[M+Cl]-	1
n3	Neg	88.0403	1.75096	N/A	Unknown				4b
n301	Neg	422.059	3.64068	2	Glucosinolates	Hypothesis: Aromatic glucosinolates ; 2-phenylethyl Gluc / Gluconasturtiin: [M]-: 0.836	C15H20O9NS2	[M]-	3b		C16H19N5O6S2	[M - H2O - H]-	0.000139	34.2132	Amino acids and Peptides	0.933792
n302	Neg	423.13	13.5434	37	Terpenoids				3a		C20H26O11	[M - H2O - H]-	0.001275	48.0311	Terpenoids	0.966169		C20H24O10	0.0012	0.7378	Terpenoids
n303	Neg	423.13	6.57579	N/A	Carbohydrates and derivatives				3b		C14H22N10O5S	[M - H2O - H]-	0.000947	48.9448	Carbohydrates	0.947487		C20H24O10	0.0002	0.6442	Terpenoids
n304	Neg	423.13	12.3342	37	Terpenoids				3a		C20H26O11	[M - H2O - H]-	0.001495	57.6954	Terpenoids	0.986932		C20H24O10	0.0003	0.7378	Terpenoids
n305	Neg	423.188	4.54078	N/A	Unknown				4b
n306	Neg	427.104	4.32444	N/A	Alkaloids and nitrogen derivatives				3b		C23H18N4O6	[M - H2O - H]-	0.000176299	83.3231	Alkaloids	0.929
n307	Neg	427.198	4.58864	1B	Alkaloids and nitrogen derivatives				3b		C22H28N4O5	[M - H]-	0.000216	57.9044	Alkaloids	0.852779
n309	Neg	431.099	6.19115	N/A	Flavonoids	Massbank:PR306128 Kaempferol-3-O-rhamnoside (0,726)	C21H20O10		2		C21H22O11	[M - H2O - H]-	0.001305	37.7404	Shikimates and Phenylpropanoids	0.999845
n31	Neg	138.056	3.20466	N/A	Unknown				4b
n310	Neg	431.193	3.94506	5	Apocarotenoids	STD Corchoionoside C: [M+FA]-: 0,810	C19H30O8	[M+FA]-	1
n311	Neg	431.193	3.62288	N/A	Unknown				4b
n312	Neg	437.203	5.46385	N/A	Unknown				4b
n313	Neg	439.162	5.52931	36	Terpenoids				3b		C21H30O11	[M - H2O - H]-	0.000545	86.3595	Terpenoids	0.953428
n314	Neg	439.162	5.26127	36	Polyketides				3b		C21H30O11	[M - H2O - H]-	0.000955	103.383	Polyketides	0.786
n315	Neg	442.038	0.774051	1B	Amino acids and peptides				3b		C16H19N3O9S2	[M - H2O - H]-	0.000296	35.6109	Amino acids and Peptides	0.866416
n316	Neg	445.115	4.75033	N/A	Shikimates and phenylpropanoids				3b		C23H18N4O6	[M - H]-	0.001191	85.8836	Alkaloids	0.702677		C22H22O10	0.0008	0.8633	Shikimates and Phenylpropanoids
n317	Neg	445.2	14.312	11	Unknown				4b
n318	Neg	446.071	5.15373	1A	Amino acids and peptides				3b		C16H23N3O9S2	[M - H2O - H]-	0.001674	16.9578	Amino acids and Peptides	0.714023
n319	Neg	447.054	3.15018	2	Glucosinolates	OV-C_IJPB_INRAE_Biblio-Spectrale_STD-[M-H]-Glucobrassicin (0,801) C16H20N2O9S2 (0.789)	C16H20N2O9S2		1
n32	Neg	139.113	7.67427	N/A	Unknown				4b
n320	Neg	447.094	5.22336	35	Flavonoids	STD Kaempferol 3 or STD Luteoline 4 O Glc or STD Q 3 Rha: [M-H]-: 0,805 validation spectrale	C21H20O11	[M-H]-	3b		C19H20N4O7S	[M - H]-	0.002158	56.3275	Carbohydrates	0.802		C21H20O11	0.0006	0.8704	Shikimates and Phenylpropanoids
n321	Neg	448.087	4.26483	1A	Unknown				4a		C16H25N3O9S2	[M - H2O - H]-	0.002204	13.7809
n325	Neg	454.1	2.69756	N/A	Unknown				4b
n327	Neg	459.151	4.21125	N/A	Terpenoids				3b		C20H30O13	[M - H2O - H]-	0.000125	92.4748	Terpenoids	0.998843
n328	Neg	459.167	4.67807	N/A	Alkaloids and nitrogen derivatives				3b		C25H24N4O5	[M - H]-	0.000157663	51.325	Alkaloids	0.991
n329	Neg	459.224	14.4466	N/A	Alkaloids and nitrogen derivatives				3b		C23H34N4O7	[M - H2O - H]-	0.000499	41.6199	Alkaloids	0.736249
n331	Neg	462.235	11.1803	N/A	Unknown				4b
n332	Neg	463.049	2.47615	2	Glucosinolates	Hypothesis: Indolic glucosinolates - 4-hydroxyglucobrassicin: [M]-: 0,870	C16H19O10N2S2	[M]-	3b		C17H18N6O7S2	[M - H2O - H]-	0.000233	17.8125	Amino acids and Peptides	0.923334
n333	Neg	463.08	5.48862	1A	Unknown				4a		C21H18N6O6S	[M - H2O - H]-	0.003056	24.0409
n334	Neg	463.086	4.69647	35	Flavonoids	STD isoquercetrin: [M-H]-: 0,444	C21H20O12	[M-H]-	1		C15H21N4O11P	[M - H]-	0.000566	25.8338	Carbohydrates	0.994297		C21H20O12	0.0009	0.777	Shikimates and Phenylpropanoids
n336	Neg	464.083	6.78303	2	Unknown				4b
n337	Neg	465.141	13.547	N/A	Unknown				4b
n339	Neg	468.128	3.14835	N/A	Unknown				4a		C20H21N7O8	[M - H2O - H]-	0.001267	54.3649
n34	Neg	143.108	11.7132	N/A	Unknown				4b
n341	Neg	468.152	5.65954	N/A	Unknown				4a		C22H25N5O8	[M - H2O - H]-	0.000445	85.4595
n343	Neg	473.167	4.63976	N/A	Unknown				4a		C23H32N4O4S2	[M - H2O - H]-	0.00172	39.0447				C21H30O12	0.0007
n344	Neg	475.049	3.84171	3	Unknown				4b
n345	Neg	475.174	4.3483	N/A	Carbohydrates and derivatives				3b		C21H30N6O6S	[M - H2O - H]-	0.003316	46.0199	Carbohydrates	0.623014
n346	Neg	477.065	3.85094	3	Glucosinolates	[0.79] MS-DIAL - _x000D_ MassBank: 4-Methoxy-3-indolylmethyl glucosinolate; LC-ESI-ITFT; MS2; HCD; CE 75.0 eV; [M-H]-			2
n347	Neg	477.065	3.27031	3	Glucosinolates	[0.84] MS-DIAL - _x000D_ MassBank: 4-Methoxy-3-indolylmethyl glucosinolate; LC-ESI-ITFT; MS2; HCD; CE 70.0 eV; [M-H]-			2
n349	Neg	478.089	2.72026	3	Glucosinolates	[0.84] MS-DIAL - _x000D_ MassBank: Glucoibarin; LC-ESI-ITFT; MS2; HCD; CE 60.0 eV; [M-H]-			2
n35	Neg	143.108	9.92397	N/A	Fatty acids and derivatives				3b		C8H18O3	[M - H2O - H]-	0.000614503	19.369	Fatty acids	1
n350	Neg	478.923	0.731121	3	Unknown				4b
n351	Neg	479.064	3.85195	3	Unknown				4a		C22H18N4O8S	[M - H2O - H]-	0.003278	76.0858
n352	Neg	479.091	2.72347	3	Amino acids and peptides				3b		C16H26N4O10S2	[M - H2O - H]-	0.00064	49.5207	Amino acids and Peptides	0.984952
n354	Neg	485.165	12.912	N/A	Unknown				4a		C27H28N4O4S	[M - H2O - H]-	0.000378	40.8319
n355	Neg	485.276	16.5911	N/A	Polyketides				3b		C25H42O9	[M - H]-	0.00114	16.5628	Polyketides	0.981895
n357	Neg	486.294	2.92055	N/A	Polyketides				3b		C27H43N3O6	[M - H2O - H]-	0.00299303	69.6524	Polyketides	0.783
n358	Neg	487.125	7.3825	16	Shikimates and phenylpropanoids		C24H23O11	[M]-	3b		C24H24O11	[M - H]-	0.00156	128.567	Shikimates and Phenylpropanoids	0.99899
n360	Neg	491.044	3.21813	10	Amino acids and peptides				3b		C18H18N6O8S2	[M - H2O - H]-	0.000388	40.3945	Amino acids and Peptides	0.991
n361	Neg	491.175	11.2989	1A	Alkaloids and nitrogen derivatives				3b		C29H24N4O4	[M - H]-	0.00326755	14.776	Alkaloids	0.956
n363	Neg	493.091	6.22834	1A	Alkaloids and nitrogen derivatives				3b		C25H14N6O6	[M - H]-	0.00114173	20.7168	Alkaloids	0.812
n364	Neg	494.084	2.99198	2	Amino acids and peptides				3b		C19H23N5O8S2	[M - H2O - H]-	0.003221	40.4539	Amino acids and Peptides	0.998034
n365	Neg	494.263	4.68163	N/A	Amino acids and peptides				3b		C23H39N5O8	[M - H2O - H]-	0.002045	51.3003	Amino acids and Peptides	0.687953
n366	Neg	495.059	3.53149	2	Unknown				4b
n367	Neg	495.104	3.4972	2	Amino acids and peptides				3b		C25H26N2O6S2	[M - H2O - H]-	0.000402	59.2882	Amino acids and Peptides	0.981
n368	Neg	495.245	10.8142	N/A	Alkaloids and nitrogen derivatives				3b		C24H34N8O5	[M - H2O - H]-	0.000817	53.8475	Alkaloids	0.822528
n369	Neg	496.101	3.49776	2	Unknown				4a		C27H21N3O6S	[M - H2O - H]-	0.003291	59.4073
n37	Neg	145.051	2.29218	N/A	Fatty acids and derivatives	Adipic acid (0,811)	C6H10O4		2		C6H10O4	[M - H]-	0.000575	34.2236	Fatty acids	0.998		C6H10O4	0	0.8752	Fatty acids
n370	Neg	496.147	4.50734	1B	Unknown				4a		C23H25N5O9	[M - H2O - H]-	4e-05	31.0712
n371	Neg	498.597	3.15706	N/A	Unknown				4b
n372	Neg	499.108	3.79932	1A	Hydroxycinnamic acids	EXP MS-DIAL Matches to 1-O-beta-D-Glucopyranosyl sinapate [M-H]-: [M++NaCOOh+HCOO]-: 0,776	C17 H22O10	[M++NaCOOh+HCOO]-	1		C18H24N6O7S2	[M - H]-	0.000558603	6.0711	Amino acids and Peptides	0.86
n374	Neg	499.205	3.75492	1A	Unknown				4a		C22H30N8O7	[M - H2O - H]-	0.000553	16.2644
n376	Neg	499.986	2.95216	N/A	Unknown				4b
n377	Neg	500.157	5.78374	34	Shikimates and phenylpropanoids				3b		C25H27NO10	[M - H]-	0.001796	72.0403	Amino acids and Peptides	0.724		C25H27NO10	0.0008	0.8625	Shikimates and Phenylpropanoids
n378	Neg	500.157	5.4528	34	Shikimates and phenylpropanoids				3b		C25H27NO10	[M - H]-	5.4e-05	47.1435				C25H27NO10	0.0009	0.8629	Shikimates and Phenylpropanoids
n379	Neg	501.161	5.65967	1B	Unknown				4a		C23H28N4O10	[M - H2O - H]-	0.000116	40.5013
n380	Neg	503.138	3.41269	1A	Alkaloids and nitrogen derivatives				3b		C29H20N4O5	[M - H]-	0.00259632	11.7092	Alkaloids	0.913
n381	Neg	503.232	8.93728	N/A	Fatty acids and derivatives				3b		C24H42O10S	[M - H2O - H]-	0.001738	25.7617	Fatty acids	0.925547		C27H36N2O5	0.0004	0.6615	Alkaloids
n382	Neg	506.091	1.77451	2	Alkaloids and nitrogen derivatives				3b		C22H19N7O7S	[M - H2O - H]-	0.00302	23.9614	Alkaloids	0.662682
n384	Neg	507.076	3.85386	10	Unknown				4b
n385	Neg	508.099	3.73154	2	Glucosinolates	Massbank:PR309213 (Methylsulfonyl)octyl glucosinolate (0,732)	C16H31NO11S3		2		C20H25N5O8S2	[M - H2O - H]-	0.003351	39.432	Amino acids and Peptides	0.994
n386	Neg	509.055	3.59025	10	Amino acids and peptides				3b		C18H20N6O9S2	[M - H2O - H]-	0.000283	23.7727	Amino acids and Peptides	0.991
n387	Neg	509.055	3.81552	10	Amino acids and peptides				3b		C23H20N4O7S2	[M - H2O - H]-	0.004095	25.0216	Amino acids and Peptides	0.921073
n389	Neg	513.173	3.82567	N/A	Unknown				4b
n390	Neg	513.209	4.18578	1B	Unknown				4b
n391	Neg	514.173	8.62312	N/A	Unknown				4b
n392	Neg	514.849	0.7118	3	Unknown				4b
n393	Neg	514.892	0.702432	3	Unknown				4b
n394	Neg	515.251	6.64921	N/A	Fatty acids and derivatives				3b		C23H40N4O7S	[M - H]-	0.0034165	26.6179	Fatty acids	0.945
n396	Neg	517.191	3.60252	1B	Amino acids and peptides				3b		C31H26N4O4	[M - H]-	0.00349673	20.1243	Alkaloids	0.982
n398	Neg	517.266	10.4746	N/A	Unknown				3b		C26H40N4O8	[M - H2O - H]-	0.000166	47.8285	Amino acids and Peptides	0.612247
n399	Neg	517.266	11.0086	N/A	Unknown				4a		C26H40N4O8	[M - H2O - H]-	0.000434	31.2652
n4	Neg	100.004	2.78658	N/A	Unknown				4b
n40	Neg	149.025	4.85343	N/A	Unknown				4b
n400	Neg	518.167	4.31867	N/A	Alkaloids and nitrogen derivatives				3b		C23H31N5O8S	[M - H2O - H]-	0.002147	75.0194				C24H27NO9	0.0005	0.6592	Alkaloids
n401	Neg	519.087	3.07649	N/A	Unknown				4b
n405	Neg	520.173	5.72292	N/A	Unknown				4b
n409	Neg	527.287	13.6488	N/A	Unknown				4b
n41	Neg	151.04	4.26502	N/A	Unknown				4b
n410	Neg	528.283	5.67016	N/A	Amino acids and peptides				3b		C27H41N5O7	[M - H2O - H]-	0.00175	41.7641	Amino acids and Peptides	0.975894
n411	Neg	530.867	0.706189	3	Unknown				4b
n415	Neg	533.167	4.7715	16	Unknown				4b
n416	Neg	533.167	5.28976	N/A	Unknown				4a		C24H30N4O8S	[M - H]-	0.003943	48.734
n418	Neg	534.032	4.73936	33	Amino acids and peptides				3b		C22H21N3O5S4	[M - H]-	0.003425	40.7891	Amino acids and Peptides	0.888
n419	Neg	534.171	4.77141	33	Amino acids and peptides				3b		C23H29N5O8S	[M - H]-	0.004898	47.9863	Amino acids and Peptides	0.690502
n42	Neg	152.012	2.87462	N/A	Unknown				4b
n421	Neg	535.147	5.74434	7	Shikimates and phenylpropanoids				3b		C25H28O13	[M - H]-	0.00101	84.6369	Shikimates and Phenylpropanoids	0.998		C25H28O13	0.0005	0.862	Terpenoids
n424	Neg	536.884	0.725237	1B	Unknown				4b
n425	Neg	545.092	8.27733	1A	Unknown				4a		C22H22N6O7S2	[M - H]-	0.001432	14.6436				C22H22N6O7S2	0
n426	Neg	545.092	6.19692	1A	Amino acids and peptides				3b		C22H22N6O7S2	[M - H]-	0.000680723	29.8141	Amino acids and Peptides	0.992
n428	Neg	545.261	11.9976	9	Fatty acids and derivatives				3b		C26H42O12	[M - H]-	0.001405	53.3689	Fatty acids	0.715969
n429	Neg	545.261	10.2088	9	Unknown				4b
n43	Neg	152.978	0.711062	N/A	Unknown				4b
n430	Neg	548.27	11.5795	9	Carbohydrates and derivatives				3b		C21H41N7O11	[M - H2O - H]-	0.00157097	45.0802	Carbohydrates	0.976
n431	Neg	549.199	5.35201	N/A	Unknown				4b
n432	Neg	552.858	0.729517	1B	Unknown				4b
n433	Neg	553.243	11.5689	N/A	Unknown				4b
n434	Neg	556.022	0.769064	N/A	Unknown				4b
n435	Neg	560.092	3.49966	8	Unknown				4b
n436	Neg	560.102	3.73996	2	Unknown				4b
n438	Neg	563.264	14.0481	N/A	Unknown				4b
n439	Neg	568.086	2.75059	N/A	Unknown				4b
n44	Neg	153.019	2.87305	N/A	Unknown				4b
n440	Neg	568.833	0.728633	1B	Unknown				4b
n442	Neg	571.131	2.87027	28	Shikimates and phenylpropanoids				3b		C24H28O16	[M - H]-	0.001195	51.5597	Shikimates and Phenylpropanoids	0.974142
n443	Neg	571.257	5.31456	N/A	Unknown				4b
n446	Neg	576.112	6.60716	N/A	Amino acids and peptides				3b		C28H25N3O10S	[M - H2O - H]-	0.004181	12.0146	Amino acids and Peptides	0.768
n449	Neg	577.157	5.59939	5	Flavonoids	STD rhoifolin = api 7 o neohesperidoside or STD isorhoifolin = api 7 o rutinoside: [M-H]-: 0,566	C27H30O14	[M-H]-	1		C27H32O15	[M - H2O - H]-	0.002255	114.775	Shikimates and Phenylpropanoids	0.757048		C27H30O14	0	0.6647	Polyketides
n45	Neg	154.974	0.705573	N/A	Unknown				4b
n450	Neg	577.157	5.24169	4	Flavonoids	STD rhoifolin = api 7 o neohesperidoside or STD isorhoifolin = api 7 o rutinoside: [M-H]-: 0,619 validation spectrale d'un profil flavonoides	C27H30O14	[M-H]-	1		C27H32O15	[M - H2O - H]-	0.001625	72.6453	Shikimates and Phenylpropanoids	0.993562		C27H30O14	0.0001	0.862	Polyketides
n451	Neg	577.175	12.8918	1B	Unknown				4a		C24H34O16	[M - H]-	0.001865	84.0522
n452	Neg	579.057	2.13537	N/A	Unknown				4b
n453	Neg	579.209	5.30526	N/A	Shikimates and phenylpropanoids				3b		C29H34N4O10	[M - H2O - H]-	0.000454	83.1904	Shikimates and Phenylpropanoids	0.603047		C27H34O11	0.0011	0.862	Shikimates and Phenylpropanoids
n457	Neg	591.173	5.97678	5	Shikimates and phenylpropanoids				3a		C28H34O15	[M - H2O - H]-	0.001555	172.168	Shikimates and Phenylpropanoids	0.936577		C28H32O14	0.0016	0.78	Shikimates and Phenylpropanoids
n46	Neg	155.108	6.45532	N/A	Unknown				4b
n461	Neg	591.249	12.9109	N/A	Unknown				4a		C28H42N4O9S	[M - H2O - H]-	6.7e-05	40.0365
n462	Neg	591.249	13.2817	N/A	Unknown				4a		C28H42N4O9S	[M - H2O - H]-	0.000287	51.1318
n463	Neg	592.107	5.1502	2	Amino acids and peptides				3b		C23H29N7O7S3	[M - H2O - H]-	0.003244	22.2999	Amino acids and Peptides	0.945
n464	Neg	593.113	2.86747	28	Carbohydrates and derivatives				3b		C18H28N8O12S2	[M - H2O - H]-	0.004264	45.7182	Carbohydrates	0.659
n465	Neg	593.152	4.39667	4	Flavonoids	Hypothesis: Kaempferol-3-O-rutinoside, STD saponarin = isovitexine 7 O glc or STD vitexin 4-0 Glc: [M-H]-: 0,569	C27H30O15	[M-H]-	1		C27H32O16	[M - H2O - H]-	0.00212	49.3213	Shikimates and Phenylpropanoids	0.999686
n466	Neg	593.152	4.65858	4	Flavonoids	Hypothesis: Kaempferol-3-O-rutinoside, STD saponarin = isovitexine 7 O glc or STD vitexin 4-0 Glc: [M-H]-: 0,569	C27H30O15	[M-H]-	1		C27H32O16	[M - H2O - H]-	0.00229	28.6788	Shikimates and Phenylpropanoids	0.999651
n467	Neg	593.152	4.04035	N/A	Flavonoids	Hypothesis: Kaempferol-3-O-rutinoside, STD saponarin = isovitexine 7 O glc or STD vitexin 4-0 Glc: [M-H]-: 0,569	C27H30O15	[M-H]-	1		C27H30O15	M-H	0.00214	84.8689	Shikimates and Phenylpropanoids	0.999513		C27H30O15	0.0014	0.8614	Shikimates and Phenylpropanoids
n468	Neg	594.181	6.92667	5	Unknown				4b
n469	Neg	596.161	4.39485	4	Shikimates and phenylpropanoids				3b		C27H37NO11S2	[M - H2O - H]-	0.000658	88.1868	Shikimates and Phenylpropanoids	0.940665
n470	Neg	602.092	5.29923	2	Unknown				4b
n471	Neg	605.124	2.84894	N/A	Amino acids and peptides				3b		C23H26N8O8S2	[M - H]-	5.1e-05	30.9133	Amino acids and Peptides	0.999
n472	Neg	606.123	7.54922	2	Unknown				4b
n473	Neg	607.168	4.31148	N/A	Shikimates and phenylpropanoids	Hypothesis = Flavonoids 3-Rha-7-Mal-Glc-Kae: [M-CO]-: 0.800	C29H31O16	[M-CO]-	3b		C28H32O15	[M - H]-	0.00037	61.1719	Shikimates and Phenylpropanoids	0.999535
n474	Neg	607.168	5.51009	N/A	Unknown				4b
n475	Neg	607.254	12.2956	N/A	Unknown				4a		C27H42N6O9S	[M - H2O - H]-	0.001141	47.8861
n477	Neg	611.029	3.35968	N/A	Unknown				4b
n478	Neg	611.146	0.812674	15	Amino acids and peptides	EXP Oxidized glutathione: [M]-: 0,751 validation spectrale	C20H31N6O12S2	[M]-	1		C20H34N6O13S2	[M - H2O - H]-	0.001047	83.8077	Amino acids and Peptides	0.922534		C20H32N6O12S2	0.0016	0.782	Amino acids and Peptides
n479	Neg	613.134	4.79869	4	Flavonoids	STD vitexin 2-0 rhamnoside: [M+Cl]-: 0,377	C27H30O14	[M+Cl]-	1
n48	Neg	159.066	3.80237	N/A	Fatty acids and derivatives				3b		C7H12O4	[M - H]-	0.000524986	38.7514	Fatty acids	0.985
n480	Neg	613.155	6.931	N/A	Unknown				4a		C30H28N6O8S	[M - H2O - H]-	0.004384	81.3146
n481	Neg	613.155	5.97753	N/A	Unknown				4b
n482	Neg	613.248	11.5881	1A	Unknown				4b
n484	Neg	621.14	12.9416	N/A	Unknown				4b
n486	Neg	634.081	1.141	N/A	Unknown				4b
n488	Neg	635.196	4.62893	N/A	Unknown				4b
n489	Neg	641.28	14.0508	1A	Alkaloids and nitrogen derivatives				3b		C33H38N8O6	[M - H]-	0.00366973	7.93377	Alkaloids	0.689
n49	Neg	161.046	11.3005	N/A	Carbohydrates and derivatives				3b		C6H12O6	[M - H2O - H]-	0.000603364	15.0688	Carbohydrates	0.997
n490	Neg	643.118	1.09234	15	Unknown				4b
n491	Neg	643.247	4.11134	N/A	Unknown				4b
n492	Neg	644.184	2.96928	N/A	Unknown				4b
n493	Neg	644.852	0.703695	3	Unknown				4b
n494	Neg	645.145	4.79655	4	Flavonoids	STD vitexin 2-0 rhamnoside: [M++NaCOOH]-: 0,374	C27H30O14	[M++NaCOOH]-	1		C30H30O16	[M - H]-	0.001625	49.1878	Shikimates and Phenylpropanoids	0.999882
n495	Neg	647.278	2.90444	N/A	Unknown				4b
n496	Neg	649.1	0.808236	N/A	Unknown				4b
n497	Neg	649.178	4.94815	16	Shikimates and phenylpropanoids	Hypothesis : (Neo)Lignans/Oligolignols [M]-: 0.799	C30H33O16	[M]-	3b		C30H34O16	[M - H]-	0.000905	99.3781	Shikimates and Phenylpropanoids	1
n498	Neg	649.189	4.35439	N/A	Unknown				4b
n499	Neg	655.259	3.46688	N/A	Fatty acids and derivatives				3b		C33H46N4O7S2	[M - H2O - H]-	0.00341077	42.5489	Fatty acids	0.754
n5	Neg	101.024	11.3005	N/A	Unknown				4b
n50	Neg	164.048	4.85699	N/A	Unknown				4b
n500	Neg	661.14	4.4028	4	Flavonoids	STD saponarin = isovitexine 7 O glc or STD vitexin 4-0 Glc: [M++NaCOOH]-: 0,840 or [0.739] Quercetin 3-O-[2''-O-b-D-glucopyranosyl]-a-L-rhamnopyranoside	C27H30O15	[M++NaCOOH]-	1		C30H30O17	[M - H]-	0.0003	34.4466	Shikimates and Phenylpropanoids	1
n501	Neg	661.197	4.47897	N/A	Shikimates and phenylpropanoids				3b		C28H38O18	[M - H]-	0.000995	53.9594	Shikimates and Phenylpropanoids	0.999896
n502	Neg	664.161	3.29926	N/A	Unknown				4b
n503	Neg	665.174	5.09243	N/A	Unknown				4b
n504	Neg	666.348	4.59778	N/A	Amino acids and peptides				3b		C30H51N7O11	[M - H2O - H]-	0.00151885	62.7413	Amino acids and Peptides	0.989
n505	Neg	669.35	15.9484	N/A	Terpenoids	NCGC00385284-01_C32H54O13_(2E)-5-{(1R,4aS,5S,6R,8aS)-5-[(beta-D-Glucopyranosyloxy)methyl]-6-hydroxy-5,8a-dimethyl-2-methylenedecahydro-1-naphthalenyl}-3-methyl-2-penten-1-yl beta-D-glucopyranoside (0,856)	C32H54O13		2
n506	Neg	671.278	4.92887	7	Unknown				4b
n507	Neg	675.09	2.61949	15	Unknown				4b
n508	Neg	677.137	4.70005	14	Shikimates and phenylpropanoids				3b		C30H32O19	[M - H2O - H]-	0.001645	95.9295	Shikimates and Phenylpropanoids	0.999698
n51	Neg	164.072	4.64429	N/A	Amino acids and peptides				3b		C9H13NO3	[M - H2O - H]-	0.000587618	6.70602	Amino acids and Peptides	0.989
n510	Neg	681.072	1.08768	N/A	Unknown				4b
n511	Neg	681.241	4.05854	N/A	Shikimates and phenylpropanoids				3b									C32H42O16	0.001	0.8494	Shikimates and Phenylpropanoids
n512	Neg	682.817	0.71156	3	Unknown				4b
n515	Neg	691.15	4.79762	1A	Flavonoids	STD vitexin 2-0 rhamnoside: [M++NaCOOh+HCOO]-: 0,414	C27H30O14	[M++NaCOOh+HCOO]-	1
n516	Neg	691.15	5.24285	1A	Flavonoids	STD isorhamnetin 3 o rutinoside: [M++NaCOOH]-: 0,789	C28H32O16	[M++NaCOOH]-	1		C31H34O19	[M - H2O - H]-	0.000752448	20.5387	Shikimates and Phenylpropanoids	0.999
n517	Neg	697.071	2.62483	N/A	Unknown				4b
n519	Neg	701.135	4.87358	7	Unknown				4b
n520	Neg	705.166	5.97944	1A	Unknown				4b
n521	Neg	705.166	6.92341	1A	Unknown				4b
n522	Neg	705.166	8.24953	N/A	Amino acids and peptides				3b		C29H36N6O12S2	[M - H2O - H]-	0.00104826	9.40777	Amino acids and Peptides	0.921
n523	Neg	707.062	3.3662	N/A	Unknown				4b
n524	Neg	707.145	4.40424	1A	Flavonoids	STD saponarin = isovitexine 7 O glc or STD vitexin 4-0 Glc: [M++NaCOOh+HCOO]-: 0,870	C27H30O15	[M++NaCOOh+HCOO]-	1
n526	Neg	717.277	4.30078	N/A	Carbohydrates and derivatives				3b		C30H48N4O17	[M - H2O - H]-	0.00566097	93.7512	Carbohydrates	0.944
n527	Neg	723.141	4.14209	14	Flavonoids	STD luteolin 3,7 di-o-glucoside or STD rutin = quercï¿½tine 3 o rutinoside: [M++NaCOOh+HCOO]-: 0,555	C27H30O16	[M++NaCOOh+HCOO]-	1		C31H34O21	[M - H2O - H]-	0.000495	91.5285	Shikimates and Phenylpropanoids	0.998226
n528	Neg	723.179	4.24876	14	Hydroxycinnamic acids	Hypothesis: quercetin-2: [M-H2O]-: 0.832	C32H37O20	[M-H2O]-	3b		C32H36O19	[M - H]-	0.00145545	98.6915	Shikimates and Phenylpropanoids	0.998
n53	Neg	165.056	3.19555	N/A	Unknown				4b
n530	Neg	725.376	16.1827	N/A	Terpenoids				3b		C37H60O15	[M - H2O - H]-	0.001375	44.959	Terpenoids	0.757919
n531	Neg	727.195	2.89791	N/A	Unknown				4b
n532	Neg	727.247	4.06527	N/A	Shikimates and phenylpropanoids	[0.83] GNPS - NIH Natural Products Library Round 2: NCGC00347700-02!2-[4-[(3S3aR6S6aR)-6-[3-methoxy-4-[345-trihydroxy-6-(hydroxymethyl)oxan-2-yl]oxyphenyl]-133a466a-hexahydrofuro[34-c]furan-3-yl]-2-methoxyphenoxy]-6-(hydroxymethyl)oxane-345-triol M+FA-H			2		C33H46O19	[M - H2O - H]-	0.002625	38.9742	Shikimates and Phenylpropanoids	0.998
n535	Neg	735.346	13.1535	N/A	Unknown				4b
n537	Neg	739.21	4.20416	N/A	Flavonoids	STD robinin = Kaempferol 3 o robinoside 7 o rhamnoside: [M-H]-: 0,856 or [0.860] gallocatechin-3-O-galactoside	C33H40 O19	[M-H]-	1		C33H42O20	[M - H2O - H]-	0.00241	74.9408	Shikimates and Phenylpropanoids	0.998501		C33H40O19	0.0013	0.8604	Shikimates and Phenylpropanoids
n538	Neg	741.085	1.09872	N/A	Unknown				4b
n539	Neg	755.205	4.2583	4	Shikimates and phenylpropanoids	EXP Quercetin rhamnoside rhamnoside-glusoside / Kaempfïerol 3-O-rutinoside-(1-2)-O-glucoside [M+H]+ et [M-H]-: [M]-: 0,759	C33H39O20	[M]-	3b		C39H38N2O15	[M - H2O - H]-	0.003573	61.6032	Shikimates and Phenylpropanoids	0.844746		C33H40O20	0.0013	0.7011	Shikimates and Phenylpropanoids
n54	Neg	168.952	0.729173	N/A	Unknown				4b
n540	Neg	755.205	3.41313	N/A	Shikimates and phenylpropanoids				3b		C33H42O21	[M - H2O - H]-	0.001765	52.4519	Shikimates and Phenylpropanoids	0.999068
n543	Neg	758.38	11.2983	24	Unknown				4b
n544	Neg	769.221	3.93302	20	Shikimates and phenylpropanoids				3b		C34H44O21	[M - H2O - H]-	0.001145	92.4968	Shikimates and Phenylpropanoids	0.988503		C33H40O18	0.0007	0.8646	Shikimates and Phenylpropanoids
n546	Neg	775.302	10.2308	1A	Amino acids and peptides				3b		C38H50N8O7S2	[M - H2O - H]-	0.004371	3.68509	Amino acids and Peptides	0.93867
n547	Neg	777.354	11.2952	21	Terpenoids				3b		C36H60O19	[M - H2O - H]-	0.000955	106.532	Terpenoids	0.844846
n548	Neg	784.151	3.40268	N/A	Flavonoids	[0.93] MS-DIAL - _x000D_ Fiehn HILIC: Flavin adenine dinucleotide			2									C27H33N9O15P2	0.0009	0.8852	Alkaloids
n55	Neg	169.041	10.7216	N/A	Unknown				4b
n550	Neg	795.234	4.06164	N/A	Unknown				4b
n551	Neg	796.801	0.702948	3	Unknown				4b
n552	Neg	803.333	12.8299	1A	Unknown				4b
n553	Neg	803.333	12.4051	1A	Unknown				4b
n554	Neg	819.455	21.3743	25	Terpenoids				3b		C44H70O15	[M - H2O - H]-	0.000915	42.2098	Terpenoids	0.765597
n555	Neg	825.247	4.22514	N/A	Unknown				4b
n556	Neg	835.45	17.4437	25	Polyketides				3b		C44H70O16	[M - H2O - H]-	0.00082	44.8349	Polyketides	0.892649
n557	Neg	853.203	3.92784	1A	Flavonoids	STD robinin = Kaempferol 3 o robinoside 7 o rhamnoside: [M++NaCOOh+HCOO]-: 0,434	C33H40 O19	[M++NaCOOh+HCOO]-	1		C44H38O18	[M - H]-	0.00513626	36.0966	Shikimates and Phenylpropanoids	0.999
n558	Neg	855.375	3.25823	N/A	Amino acids and peptides				3b		C40H58N8O12S	[M - H2O - H]-	0.00399737	23.6851	Amino acids and Peptides	0.989
n559	Neg	863.187	3.84195	13	Unknown				4b
n56	Neg	169.041	3.74896	N/A	Alkaloids and nitrogen derivatives				3b		C10H8N2O2	[M - H2O - H]-	0.000702	7.97478	Alkaloids	0.987161
n560	Neg	877.445	11.4457	24	Fatty acids and derivatives				3b		C42H72O20	[M - H2O - H]-	0.00095	62.0044	Fatty acids	0.991526
n562	Neg	887.442	21.3758	1A	Unknown				4b
n563	Neg	917.236	4.83573	7	Shikimates and phenylpropanoids				3b		C42H48O24	[M - H2O - H]-	0.00143	68.2247	Shikimates and Phenylpropanoids	0.905765
n564	Neg	920.246	4.83366	7	Unknown				4b
n566	Neg	930.381	12.8907	22	Unknown				4b
n567	Neg	949.355	12.8955	19	Unknown				4b
n568	Neg	955.264	3.51869	8	Unknown				4b
n569	Neg	956.306	3.91564	13	Unknown				4b
n57	Neg	169.087	5.61679	N/A	Fatty acids and derivatives				3b		C9H16O4	[M - H2O - H]-	0.00051	11.3119	Fatty acids	0.959333
n570	Neg	971.341	4.79892	4	Shikimates and phenylpropanoids				3b		C44H60O24	[M - H]-	0.00180329	48.3798	Shikimates and Phenylpropanoids	0.836
n571	Neg	985.216	3.49845	8	Unknown				4b
n572	Neg	999.518	11.585	9	Fatty acids and derivatives				3b		C50H82O21	[M - H2O - H]-	0.001425	58.7236	Fatty acids	0.595337
n573	Neg	1007.2	3.49353	8	Unknown				4b
n574	Neg	1047.3	4.00954	N/A	Unknown				4b
n575	Neg	1125.33	3.91828	13	Shikimates and phenylpropanoids				3b		C56H58N2O23	[M - H]-	0.002268	21.5611	Shikimates and Phenylpropanoids	0.945
n576	Neg	1153.53	12.8671	22	Unknown				4b
n577	Neg	1155.32	4.80592	4	Unknown				4b
n578	Neg	1155.54	11.2961	21	Polyketides				3b		C68H76N4O13	[M - H]-	0.00958341	39.6183	Polyketides	0.998
n579	Neg	1157.33	4.80455	4	Shikimates and phenylpropanoids				3b		C54H64O29	[M - H2O - H]-	0.006395	7.8456	Shikimates and Phenylpropanoids	0.999
n58	Neg	170.007	2.78921	N/A	Alkaloids and nitrogen derivatives				3b		C2H3N7O4	[M - H2O - H]-	0.000913362	10.4891	Alkaloids	0.917
n580	Neg	1157.36	3.79723	20	Terpenoids				3b		C51H66O30	[M - H]-	0.002285	35.2378	Terpenoids	0.984941
n581	Neg	1175.51	12.8575	19	Unknown				4b
n582	Neg	1183.35	6.92647	N/A	Shikimates and phenylpropanoids				3b		C56H64O28	M-H	0.00143684	43.0637	Shikimates and Phenylpropanoids	0.99
n583	Neg	1187.31	4.39668	N/A	Shikimates and phenylpropanoids	[0.68] GNPS - GNPS Library: Nicotiflorin 2M-H			2									C27H30O15	0.0009	0.8914	Shikimates and Phenylpropanoids
n6	Neg	101.061	2.29641	N/A	Unknown				4b
n60	Neg	170.948	0.728934	N/A	Unknown				4b
n61	Neg	172.098	3.88228	N/A	Amino acids and peptides				3b		C8H15NO3	[M - H]-	0.000801	18.3317				C8H15NO3	0	0.8745	Amino acids and Peptides
n62	Neg	172.946	0.728057	N/A	Unknown				4b
n63	Neg	173.046	1.7628	N/A	Fatty acids and derivatives				3b		C8H14S2	[M - H]-	0.000176955	108.563	Fatty acids	0.992
n65	Neg	175.025	3.80463	N/A	Unknown				4b
n66	Neg	175.025	4.25991	N/A	Organic acids	[0.90] User - ALL_GNPS: Ascorbic acid			2		C6H8O6	[M - H]-	0.000865	37.6581	Carbohydrates	0.924906
n67	Neg	179.035	5.84133	N/A	Alkaloids and nitrogen derivatives				3b		C10H6N4O	[M - H2O - H]-	0.00063348	20.0629	Alkaloids	0.99
n69	Neg	179.108	8.3711	N/A	Fatty acids and derivatives				3b		C11H18O3	[M - H2O - H]-	0.001225	22.1409	Fatty acids	0.998409
n7	Neg	105.019	0.974838	N/A	Unknown				4b
n70	Neg	181.014	4.00523	N/A	Shikimates and phenylpropanoids				3b		C8H6O5	[M - H]-	0.00056	28.2725	Shikimates and Phenylpropanoids	0.963806
n71	Neg	183.103	7.67606	N/A	Unknown				4b
n72	Neg	184.025	1.44563	N/A	Alkaloids and nitrogen derivatives				3b		C8H5N5O2	[M - H2O - H]-	0.000621441	23.5954	Alkaloids	0.881
n73	Neg	187.034	5.48525	N/A	Unknown				4b
n74	Neg	187.098	5.61302	32	Organic acids	Azelaic acid (0,765)	C9H16O4		2		C9H16O4	[M - H]-	0.000708117	61.5873	Fatty acids	1
n76	Neg	191.035	3.48598	N/A	Alkaloids and nitrogen derivatives				3b		C11H6N4O	[M - H2O - H]-	0.00059591	16.5616	Alkaloids	0.993
n78	Neg	192.067	4.34043	N/A	Amino acids and peptides				3b		C10H11NO3	[M - H]-	0.000750619	16.8382	Amino acids and Peptides	0.695
n79	Neg	193.051	4.76253	N/A	Alkaloids and nitrogen derivatives				3b		C11H8N4O	[M - H2O - H]-	0.000592188	18.8793	Alkaloids	0.989
n8	Neg	113.989	0.719576	N/A	Unknown				4b
n81	Neg	195.033	4.69913	N/A	Unknown				4b
n82	Neg	195.033	5.23583	N/A	Unknown				4b
n83	Neg	197.046	2.56489	N/A	Unknown				4b
n84	Neg	199.098	4.76771	N/A	Unknown				4b
n85	Neg	200.018	1.34866	31	Unknown				4b
n86	Neg	201.113	7.66986	32	Organic acids	[0.94] GNPS - GNPS Library: Sebacate M-H			2									C10H18O4	0.0005	0.7245	Fatty acids
n87	Neg	203.083	2.48065	N/A	Amino acids and peptides	EXP Tryptophan [M+H]+ et [M-H]-: [M]-: 0,835 validation spectrale	C11H11N2O2	[M]-	1		C11H12N2O2	[M - H]-	0.000557	30.2106	Amino acids and Peptides	0.999		C11H12N2O2	0.0001	0.8776	Amino acids and Peptides
n88	Neg	204.971	0.716725	N/A	Unknown				4b
n89	Neg	205.051	3.80008	N/A	Shikimates and phenylpropanoids				3b		C11H10O4	[M - H]-	0.000855	111.395	Shikimates and Phenylpropanoids	0.938476
n90	Neg	206.082	4.34407	N/A	Amino acids and peptides				3b		C11H15NO4	[M - H2O - H]-	0.001281	45.1951				C11H13NO3	0.0015	0.807	Amino acids and Peptides
n91	Neg	208.038	4.69683	N/A	Amino acids and peptides				3b		C5H13N3O5S	[M - H2O - H]-	0.00127054	33.4165	Amino acids and Peptides	0.824
n92	Neg	209.046	4.12446	N/A	Unknown				4b
n93	Neg	209.046	3.812	N/A	Alkaloids and nitrogen derivatives				3b		C11H8N4O2	[M - H2O - H]-	0.000502036	28.8961	Alkaloids	0.918
n94	Neg	209.08	5.61386	N/A	Unknown				4a		C11H16O5	[M - H2O - H]-	0.001625	11.4972
n95	Neg	211.025	3.72452	1C	Unknown				4b
n96	Neg	213.114	7.14816	N/A	Fatty acids and derivatives				3b		C11H20O5	[M - H2O - H]-	0.000860573	35.857	Fatty acids	0.994
n97	Neg	214.033	2.79145	31	Amino acids and peptides				3b		C8H9NO6	[M - H]-	0.00174158	79.3479	Amino acids and Peptides	0.681
p100	Pos	178.126	1.16166	7	Fatty acids and derivatives				3b		C8H16OS	[M + H3N + H]+	0.000501147	135.546	Fatty acids	0.768033
p101	Pos	179.107	5.08154	9	Terpenoids	Loliolide [IIN-based on: CCMSLIB00004680136] (0,804)	C11H16O3		2		C11H16O3	[M - H2O + H]+	0.000458972	229.806	Terpenoids	0.88578		C11H14O2	0.0002	0.8255	Fatty acids	Fatty Acids and Conjugates	Fatty Acids and Conjugates
p105	Pos	181.122	11.4283	9	Terpenoids				3b		C11H16O2	[M + H]+	0.000514482	237.438	Terpenoids	0.906802
p106	Pos	181.122	4.3689	N/A	Unknown				4b
p107	Pos	181.122	12.3764	N/A	Unknown				4b
p109	Pos	182.081	0.920982	1A	Amino acids and peptides	Tyrosine - 50,00 eV (0,889)	C9H11NO3		2									C9H11NO3	0.0002	0.8681	Amino acids and Peptides	Small peptides	Small peptides
p111	Pos	183.065	4.50377	1B	Shikimates and phenylpropanoids	[0.91] GNPS - Massbank Spectral Library (3rd Party): Massbank:PB000620 Syringaldehyde|4-hydroxy-35-dimethoxybenzaldehyde [M+H]+			2		C9H12O5	[M - H2O + H]+	0.000485	170.052				C9H10O4	0	0.821	Shikimates and Phenylpropanoids	Phenylpropanoids (C6-C3),Shikimates and Phenylpropanoids	Phenylpropanoids (C6-C3),Shikimates and Phenylpropanoids
p114	Pos	187.096	3.45917	1A	Fatty acids and derivatives				3b		C9H14O4	[M + H]+	0.00031	155.826	Fatty acids	0.984501
p115	Pos	188.071	2.49457	1A	Indolics	Spectral Match to DL-Indole-3-lactic acid from NIST14 (0,892)	C11H11NO3		2		C11H11NO3	[M - H2O + H]+	0.000530262	134.938				C11H11NO3 / C11H12N2O2 / C11H9NO2	0.0001	0.8496	Alkaloids Or Shikimate and phenylpropanoids
p116	Pos	188.11	4.6248	1A	Unknown				4a		C9H17NOS	[M + H]+	0.000534442	139.454
p117	Pos	189.091	4.11014	N/A	Unknown		C7H14N2O4		2
p119	Pos	191.069	4.29912	N/A	Alkaloids and nitrogen derivatives				3b		C7H6N6O	[M + H]+	0.000771438	271.175	Alkaloids	0.928
p120	Pos	191.143	7.90948	N/A	Unknown				4b
p121	Pos	192.051	5.9035	7	Unknown				4a		C7H13NOS2	[M + H]+	0.000480782	64.8544
p122	Pos	192.066	5.49817	N/A	Amino acids and peptides				3b		C10H9NO3	[M + H]+	0.000490875	131.794				C10H9NO3	0.0001	0.7512	Alkaloids	Amino Acids - Indole	Amino Acids - Indole
p123	Pos	192.142	2.10206	7	Alkaloids and nitrogen derivatives	Massbank:PR310896 8-methanesulfinyloctan-1-amine (0,723)	C9H21NOS		2
p124	Pos	193.05	3.13339	1B	Shikimates and phenylpropanoids				3b		C10H10O5	[M - H2O + H]+	0.000496538	187.058				C10H8O4 / C10H10O5	0.0002	0.8698	Shikimates and Phenylpropanoids	Coumarins	Coumarins
p125	Pos	193.05	4.13446	1B	Shikimates and phenylpropanoids				3b		C10H10O5	[M - H2O + H]+	0.000482115	165.485				C10H8O4	0.0002	0.8478	Shikimates and Phenylpropanoids	Coumarins	Coumarins
p126	Pos	193.086	3.45281	N/A	Benzoic acids	[0.77] MS-DIAL - GNPS: NCGC00091427-03!4-methoxy-6-prop-2-enyl or [0.629] Myristicin			2		C11H14O4	[M - H2O + H]+	0.000483333	179.494				C11H14O4	0.0002	0.8062	Shikimates and Phenylpropanoids	Phenylpropanoids (C6-C3)	Phenylpropanoids (C6-C3)
p128	Pos	193.974	0.694894	12	Unknown				4a		C4H3NO6S	[M + H]+	0.00230538	50.9483
p130	Pos	194.107	2.32848	N/A	Unknown				4b
p131	Pos	195.069	1.0163	N/A	Alkaloids and nitrogen derivatives				3b		C8H7N3S	[M + H3N + H]+	0.00164453	47.0593	Alkaloids	0.934
p132	Pos	195.123	1.75526	N/A	Unknown				4a		C9H16N4O2	[M - H2O + H]+	0.00188782	85.2742				C8H18O5	0.0004	0.7698
p133	Pos	197.117	5.08172	9	Terpenoids	Loliolide [IIN-based: Match] (0,874)	C11H16O3		2		C11H16O3	[M + H]+	0.000526438	256.794	Terpenoids	0.851		C11H16O3	0.0002	0.8534	Terpenoids	Apocarotenoids	Apocarotenoids
p134	Pos	197.117	4.68079	9	Terpenoids	Loliolide [IIN-based: Match] (0,818)	C11H16O3		2		C11H16O3	[M + H]+	0.000517447	285.574				C11H16O3	0.0001	0.8524	Terpenoids	Apocarotenoids	Apocarotenoids
p135	Pos	197.117	6.29385	N/A	Terpenoids				3b		C11H18O4	[M - H2O + H]+	0.000422923	292.407				C11H16O3	0.0001	0.8123	Cyclic polyketides and Terpenoids
p136	Pos	199.133	12.378	N/A	Unknown				4b
p137	Pos	200.017	4.58071	N/A	Fatty acids and derivatives				3b		C6H11NOS2	[M + Na]+	0.0004275	148.529	Fatty acids	0.763562
p138	Pos	200.092	1.52651	N/A	Alkaloids and nitrogen derivatives				3b		C10H6N4	[M + H3N + H]+	0.00177874	248.793	Alkaloids	0.973
p139	Pos	201.048	8.77044	N/A	Indolics	Massbank:PB000524 Camalexin|3-(1,3-thiazol-2-yl)-1H-indole (0,941)	C11H8N2S		1		C11H8N2S	MH+	0.00194514	53.8422				C11H8N2S	0.0002	0.8128	Alkaloids	Amino Acids - Indole	Amino Acids - Indole
p140	Pos	202.126	6.00372	1A	Amino acids and peptides	ReSpect:PM018204 9-(Methylsulfinyl)nonanenitrile (0,822)	C10H19NOS		3b		C10H19NOS	[M + H]+	0.00055461	151.49				C10H19NOS	0.0001	0.8473	Amino acids and Peptides	Small peptides	Small peptides
p141	Pos	202.126	3.50278	1A	Terpenoids				3b		C11H19NO2S	[M - CO + H]+	0.000532087	165.428	Terpenoids	0.744844
p142	Pos	202.18	1.83865	N/A	Alkaloids and nitrogen derivatives	Massbank:AU252106 4-Hydroxy-1-(2-hydroxyethyl)-2,2,6,6-tetramethylpiperidine|1-Piperidineethanol, 4-hydroxy-2,2,6,6-tetramethyl-|1-(2-hydroxyethyl)-2,2,6,6-tetramethylpiperidin-4-ol (0,883)	C11H23NO2		2		C11H20O2	[M + H3N + H]+	0.000547659	126.15	Fatty acids	0.943423
p146	Pos	203.082	5.43221	9	Unknown				4b
p148	Pos	203.11	5.23091	7	Terpenoids				3b		C10H20P2	[M + H]+	0.00190673	85.9456	Terpenoids	0.793
p149	Pos	204.066	3.86963	1B	Alkaloids and nitrogen derivatives				3b		C11H9NO3	[M + H]+	0.000679	176.762				C11H9NO3	0.0006	0.7001	Alkaloids	Amino Acids - Indole	Amino Acids - Indole
p152	Pos	206.067	8.06181	7	Fatty acids and derivatives	Hypothesis: ReSpect:PT110620 1-Isothiocyanato-6-(methylsulfinyl)-hexane|6-Methylsulfinylhexyl isothiocyante (0,752)	C3H7NO		3b		C8H15NOS2	MH+	0.00229772	150.444				C8H15NOS2	0.0002	0.8332	Fatty acids	Fatty amides	Fatty amides
p153	Pos	207.06	3.16869	N/A	Unknown				4b
p154	Pos	207.065	3.80616	1B	Hydroxycinnamic acids	SINAPIC ACID CollisionEnergy:205060 (0,865)	C11H12O5		2		C11H10O4	[M]+	0.00055287	199.289	Shikimates and Phenylpropanoids	0.986354		C11H10O4 / C11H12O5	0.0001	0.8781	Shikimates and Phenylpropanoids	Coumarins	Coumarins
p155	Pos	207.065	6.94761	1B	Hydroxycinnamic acids	SINAPIC ACID CollisionEnergy:205060 (0,801)	C11H12O5		2		C11H12O5	[M - H2O + H]+	0.000443178	202.232				C11H10O4 / C11H12O6	0.0002	0.8538	Shikimates and Phenylpropanoids	Phenylpropanoids (C6-C3)	Phenylpropanoids (C6-C3)
p156	Pos	207.065	8.95991	1B	Hydroxycinnamic acids	SINAPIC ACID CollisionEnergy:205060 (0,757)	C11H12O5		2		C11H12O5	[M - H2O + H]+	0.000453276	200.641				C11H10O4 / C11H12O7	0.0001	0.8689	Shikimates and Phenylpropanoids	Coumarins	Coumarins
p159	Pos	207.138	5.57358	1B	Hydroxycinnamic acids	[0.70] User - ALL_GNPS: ReSpect:PM018114 Sinapoylmalate			2
p16	Pos	98.0601	1.27507	N/A	Shikimates and phenylpropanoids				3b		C5H4O	[M + H3N + H]+	0.000559	27.9077	Shikimates and Phenylpropanoids	0.660939
p161	Pos	208.069	4.86337	1B	Unknown				4b
p162	Pos	208.133	1.67812	N/A	Unknown				4b
p163	Pos	208.137	2.35932	N/A	Unknown				4a		C9H21NO2S	[M + H]+	0.000544066	40.152
p164	Pos	209.045	1.3128	11	Amino acids and peptides				3b		C4H11N4O5P	[M - H2O + H]+	0.00065132	140.59	Amino acids and Peptides	0.998
p166	Pos	209.079	3.05379	N/A	Unknown				4a		C9H14O4	[M + Na]+	0.000434286	234.776
p167	Pos	209.154	7.9091	10	Terpenoids				3b		C13H22O3	[M - H2O + H]+	0.000498846	235.153				C13H20O2	0	0.8498	Terpenoids	Sesquiterpenoids	Sesquiterpenoids
p168	Pos	210.076	1.30374	11	Unknown				4b
p170	Pos	211.06	3.13517	1B	Shikimates and phenylpropanoids				3b		C10H10O5	[M + H]+	0.000522778	222.91				C10H10O5	0.0002	0.8086	Shikimates and Phenylpropanoids Or polyketides
p171	Pos	211.133	4.03049	N/A	Fatty acids and derivatives	[0.67] GNPS - GNPS Matches to NIST14: Spectral Match to Jasmonic acid from NIST14 M+H			2		C12H18O3	[M + H]+	0.000365	261.659				C12H18O3	0.0001	0.8473	Fatty acids	Octadecanoids	Octadecanoids
p172	Pos	211.984	0.693786	12	Unknown				4b
p175	Pos	215.083	3.42846	N/A	Unknown				4b
p176	Pos	216.142	8.36827	7	Terpenoids				3b		C11H18OS	[M + H3N + H]+	0.000520427	136.697	Terpenoids	0.912
p177	Pos	217.097	2.85557	N/A	Alkaloids and nitrogen derivatives				3b		C12H14N2O3	[M - H2O + H]+	0.000368091	180.379				C12H12N2O2	0.0002	0.8668	Alkaloids	Anthranilic acid alkaloids	Anthranilic acid alkaloids
p179	Pos	218.103	3.89788	N/A	Terpenoids				3b		C10H16S2	[M + H3N + H]+	0.00120447	134.19	Terpenoids	0.768
p18	Pos	101.042	1.2758	N/A	Unknown				4b
p180	Pos	218.121	7.65609	1A	Alkaloids and nitrogen derivatives	Securinine (0,744)	C13H15NO2		2		C10H19NO2S	[M + H]+	0.000511	108.23	Terpenoids	0.795673
p181	Pos	219.059	6.2483	N/A	Unknown				4b
p182	Pos	219.099	5.08573	N/A	Unknown				4a		C11H16O3	[M + Na]+	0.000230763	195.123
p183	Pos	219.101	4.64212	N/A	Unknown				4a		C13H16O4	[M - H2O + H]+	0.000642857	242.576				C13H16O4	0.0001	0.7648
p184	Pos	220.082	10.9397	7	Isothiocyanates	Massbank:PR101035 1-Isothiocyanato-7-(methylsulfinyl)-heptane|7-Methylsulfinylheptyl isothiocyanate (0,857)	C9H17NOS2		2		C9H17NOS2	MH+	0.000512872	151.973	Isothiocyanate	0.99		C9H17NOS2	0.0002	0.8407
p185	Pos	220.118	1.75403	N/A	Alkaloids and nitrogen derivatives	Zeatin (0,761)	C10H13N5O		2		C9H14O5	[M + H3N + H]+	0.000340667	171.894				C9H17NO5	0	0.8524	Amino acids and Peptides	Small peptides	Small peptides
p186	Pos	220.137	4.3184	7	Unknown				4b
p187	Pos	221.078	0.969885	N/A	Alkaloids and nitrogen derivatives				3b		C8H10N6O3	[M - H2O + H]+	0.000737467	95.7683	Alkaloids	0.746
p188	Pos	221.092	1.56392	1A	Amino acids and peptides	[0.77] MS-DIAL - RIKEN PlaSMA bio-MS/MS : Unknown (carbon number 11); PlaSMA ID-835			3b		C11H12N2O3	[M + H]+	0.000549043	158.271				C11H12N2O3	0.0001	0.8445	Amino acids and Peptides	Small peptides	Small peptides
p19	Pos	103.054	1.42368	N/A	Amino acids and peptides	Spectral Match to L-Kynurenine from NIST14 [IIN-based on: CCMSLIB00003136099] (0,772)	C5H11NO2S		2		C8H6	[M + H]+	0.00049692	80.0113
p191	Pos	222.113	2.06225	11	Amino acids and peptides				3b		C12H15NO3	[M + H]+	0.000378286	145.021				C12H15NO3	0.0007	0.7446	Alkaloids	Amino Acids	Amino Acids
p192	Pos	223.155	3.39991	N/A	Unknown				4b
p194	Pos	224.128	0.956099	N/A	Unknown				4b
p195	Pos	225.076	3.80451	1B	Hydroxycinnamic acids	Massbank:RP017402 Sinapic acid|3,5-dimethoxy-4-hydroxycinnamic acid|3-(4-hydroxy-3,5-dimethoxy-phenyl)prop-2-enoic acid (0,914)	C11H12O5		2		C11H12O5	[M + H]+	0.000521067	233.432	Shikimates and Phenylpropanoids	0.939		C11H12O5	0.0002	0.8758	Shikimates and Phenylpropanoids	Phenylpropanoids (C6-C3)	Phenylpropanoids (C6-C3)
p196	Pos	225.076	4.70774	1B	Hydroxycinnamic acids	OV-C_IJPB_INRAE_Biblio-Spectrale_DoubleMutantSeb-Baud p87EXP Sinapic acid [M+H]+: 0,894 (0,949)			1		C12H13O7	[M - CHO2 + H]+	0.000476198	223.763	Shikimates and Phenylpropanoids	0.629313		C11H12O5	0	0.8758	Shikimates and Phenylpropanoids	Phenylpropanoids (C6-C3)	Phenylpropanoids (C6-C3)
p198	Pos	225.149	3.60845	N/A	Apocarotenoids				3b		C13H20O3	[M + H]+	0.000455	273.918				C13H22O4	0.0006	0.6624	Terpenoids	Apocarotenoids	Apocarotenoids
p199	Pos	225.149	5.57406	N/A	Unknown				3b		C13H20O3	[M + H]+	0.00041775	286.809				C13H20O3 / C13H22O4	0.0002	0.8399	Terpenoids and fatty acids
p20	Pos	105.018	4.12533	N/A	Unknown				4b
p200	Pos	225.149	4.4105	24	Unknown				3b		C13H20O3	[M + H]+	0.000397253	238.498				C13H20O3 / C13H22O4	0	0.8146	Terpenoids and fatty acids
p201	Pos	226.071	1.30776	11	Shikimates and phenylpropanoids				3b		C10H8O5	[M + H3N + H]+	0.000459763	194.533				C10H8O5	0.0001	0.7521	Shikimates and Phenylpropanoids	Coumarins	Coumarins
p202	Pos	227.128	8.26311	1A	Fatty acids and derivatives				3b		C12H18O4	[M + H]+	8.59091e-05	229.382				C12H18O4	0.0002	0.7674	Fatty acids	Octadecanoids	Octadecanoids
p205	Pos	227.201	16.7131	10	Fatty acids and derivatives				3a		C14H26O2	[M + H]+	0.0004806	179.009	Fatty acids	0.831		C14H26O2	0.0002	0.8538	Fatty acids	Fatty Acids and Conjugates	Fatty Acids and Conjugates
p206	Pos	228.196	25.5742	10	Amino acids and peptides				3b		C13H22O2	[M + H3N + H]+	0.000405818	141.806	Fatty acids	0.928632		C13H25NO2	0.0002	0.8174	Alkaloids	Amino Acids	Amino Acids
p207	Pos	229.107	5.5481	1A	Polyketides				3a		C11H16O5	[M + H]+	0.000202857	190.663	Polyketides	0.687		C11H16O5	0.0001	0.7528	Polyketides	Cyclic polyketides	Cyclic polyketides
p208	Pos	229.118	2.73314	19	Amino acids and peptides	[0.84] GNPS - GNPS Matches to NIST14: Spectral Match to PyroGlu-Val from NIST14 M+H			2		C10H13NO4	[M + H3N + H]+	0.000633	81.4572				C10H16N2O4	0.0002	0.8487	Amino acids and Peptides	Small peptides	Small peptides
p209	Pos	229.202	3.88362	N/A	Alkaloids and nitrogen derivatives				3b		C11H21N3O	[M + H3N + H]+	8.6e-05	124.877	Alkaloids	0.629735
p21	Pos	109.065	3.46564	N/A	Fatty acids and derivatives				3b		C7H10O2	[M - H2O + H]+	0.00051913	79.2323	Fatty acids	0.72186		C7H8O	0.0001	0.7156
p210	Pos	229.995	0.706868	12	Unknown				4b
p211	Pos	231.05	11.3094	2	Unknown				4b
p212	Pos	231.05	12.9016	N/A	Unknown				4b
p213	Pos	231.05	6.84522	N/A	Unknown				4b
p214	Pos	231.05	4.12062	2	Unknown				4b
p215	Pos	231.113	3.39083	N/A	Unknown				4b
p216	Pos	233.092	3.39185	N/A	Unknown				4b
p217	Pos	234.098	13.1161	7	Isothiocyanates	Massbank:PR101038 1-Isothiocyanato-8-(methylsulfinyl)-octane|8-Methylsulfinyloctyl isothiocyanate (0,853)	C10H19NOS2		2		C10H19NOS2	[M + H]+	0.000542278	106.264
p218	Pos	234.135	3.06893	1B	Unknown				4b
p219	Pos	235	0.703482	12	Amino acids and peptides				3b		C6H6N2O6S	[M]+	0.00222396	39.2535	Amino acids and Peptides	0.768749
p22	Pos	109.065	3.05739	9	Unknown				4b
p221	Pos	235.148	4.11271	N/A	Shikimates and phenylpropanoids				3b		C18H20O	[M - H2O + H]+	0.00108459	86.9579	Shikimates and Phenylpropanoids	0.733
p223	Pos	236.128	3.29681	11	Unknown				4b
p224	Pos	237.07	3.85206	N/A	Unknown				4b
p225	Pos	237.11	6.575	N/A	Unknown				4b
p226	Pos	237.112	5.54113	N/A	Polyketides				3b		C15H16NO3	[M - CO2 + Na]+	0.000991222	141.469				C13H16O4	0.0002	0.69	Polyketides
p227	Pos	237.112	5.27343	N/A	Polyketides				3b		C13H18O5	[M - H2O + H]+	0.000546333	260.409				C13H16O4	0.0005	0.7584	Polyketides
p228	Pos	237.149	8.32332	N/A	Terpenoids	3-hydroxy-5,5,8a-trimethyl-3,4,4a,6,7,8-hexahydronaphthalene-2-carboxylic acid (0,742)	C14H22O3		2		C14H22O4	[M - H2O + H]+	0.000555476	265.941				C14H22O4	0.0002	0.8379	Terpenoids	Sesquiterpenoids	Sesquiterpenoids
p229	Pos	237.185	15.2137	10	Unknown				4b
p23	Pos	111.117	16.5016	N/A	Fatty acids and derivatives				3b		C8H16O	[M - H2O + H]+	0.000441923	44.0428	Fatty acids	0.629496
p230	Pos	237.565	1.29282	N/A	Unknown				4b
p231	Pos	238.093	2.72409	29	Carbohydrates and derivatives				3b		C8H17NO8	[M - H2O + H]+	0.00042668	127.07	Carbohydrates	0.933
p232	Pos	239.15	2.80836	30	Unknown				4b
p235	Pos	240.05	1.53987	N/A	Fatty acids and derivatives				3b		C11H10OS2	[M + H3N + H]+	0.0013647	71.3126	Fatty acids	0.9
p237	Pos	241.107	5.54187	N/A	Unknown				4a		C12H18O6	[M - H2O + H]+	0.00044	201.177
p239	Pos	244.658	2.94537	N/A	Unknown				4b
p24	Pos	114.037	4.58491	N/A	Fatty acids and derivatives				3b		C5H4S	[M + H3N + H]+	0.000534031	54.2667	Fatty acids	0.933691
p241	Pos	245.129	3.96283	N/A	Unknown				4b
p242	Pos	245.15	0.875077	N/A	Unknown				4b
p244	Pos	246.17	5.67358	N/A	Alkaloids and nitrogen derivatives	[0.67] User - MSMS-Public-Pos-VS15: NCGC00386020-01_C18H28O3_8-{(1S5R)-4-Oxo-5-[(2Z)-2-penten-1-yl]-2-cyclopenten-1-yl}octanoic acid			3b		C13H19N5	[M + H]+	0.00181882	225.198	Alkaloids	0.96
p245	Pos	247.144	3.8068	N/A	Unknown				4b
p246	Pos	247.169	15.0457	4	Flavonoids	NCGC00380345-01!(2S,8R)-8-hydroxy-2-[(1S)-1-hydroxyheptyl]-2,3,4,6,7,8-hexahydrochromen-5-one [IIN-based on: CCMSLIB00000846680] (0,746)	C16H26O4		2		C16H24O3	[M - H2O + H]+	0.000565659	276.123	Fatty acids	0.935171		C16H26O4	0.0002	0.845	Polyketides	Meroterpenoids	Meroterpenoids
p247	Pos	249.061	11.2934	N/A	Carbohydrates and derivatives				3b		C10H10N4O5	[M - H2O + H]+	0.00176906	123.472	Carbohydrates	0.995
p248	Pos	249.075	3.95473	N/A	Unknown				4a		C13H12O5	[M + H]+	0.000645	149.569
p249	Pos	249.087	3.23986	N/A	Unknown				4b
p25	Pos	114.091	2.88497	N/A	Fatty acids and derivatives	Spectral Match to 6-Aminocaproic acid from NIST14 (0,909)	C6H13NO2		2		C6H13NO2	[M - H2O + H]+	0.000469645	94.2043	Amino acids and Peptides	0.983		C6H13NO2	0.0005	0.6423	Aminoacids Or Fatty Acids and Conjugates
p250	Pos	249.127	0.894124	5	Nucleotides and nucleosides				2
p252	Pos	250.093	15.1638	7	Unknown				4b
p253	Pos	250.147	2.95815	N/A	Unknown				4b
p254	Pos	251.126	5.66073	N/A	Unknown				4b
p255	Pos	252.087	3.29491	N/A	Alkaloids and nitrogen derivatives	[0.91] GNPS - NIH Natural Products Library Round 2: NCGC00263645-02_C11H15N5O3S_5'-Methylthioadenosine M+H			3b		C15H11N2O2	[M + H]+	0.00309403	198.454	Alkaloids	0.993
p256	Pos	252.087	4.35353	N/A	Shikimates and phenylpropanoids	[0.75] GNPS: NCGC00169593-02_C14H20O6_2-Phenylethyl beta-D-glucopyranoside			2
p257	Pos	252.109	3.49864	N/A	Alkaloids and nitrogen derivatives				3b		C13H15N3O	[M + Na]+	0.00258736	117.656	Alkaloids	0.991
p258	Pos	253.011	0.709259	12	Unknown				4b
p26	Pos	114.128	3.47501	N/A	Fatty acids and derivatives				3b		C7H12	[M + H3N + H]+	0.000532125	71.8976	Fatty acids	0.957065
p261	Pos	254.159	3.01402	2	Unknown				4b
p262	Pos	254.161	1.09251	5	Carbohydrates and derivatives				3b		C10H23NO6	[M + H]+	0.000808005	87.3466	Carbohydrates	0.898
p263	Pos	255.195	15.2148	10	Amino acids and peptides	[0.78] GNPS - GNPS Matches to NIST14: Spectral Match to Glutathione oxidized from NIST14 M+2H			2		C15H26O3	[M + H]+	0.000542511	275.554
p265	Pos	256.082	0.779975	N/A	Unknown				4b
p267	Pos	257.129	8.46621	N/A	Unknown				4b
p268	Pos	257.133	2.30023	N/A	Shikimates and phenylpropanoids				3b		C20H18O	[M - H2O + H]+	0.000147209	97.3531	Shikimates and Phenylpropanoids	0.925
p27	Pos	118.065	5.07622	N/A	Indolics	Indole (0,934)			2									C8H7N	0.0002	0.7414	Amino acids and Peptides	Amino Acids	Amino Acids
p270	Pos	258.134	8.91486	N/A	Unknown	[0.89] User - ALL_GNPS: ReSpect:PM018094 Sinapoylcholine dimer-isomer			4a		C12H19NO5	[M]+	0.000101	159.352
p271	Pos	259.111	3.5516	5	Alkaloids and nitrogen derivatives	[0.82] GNPS - NIH Natural Products Library Round 2: NCGC00385963-01!(2R3S4S5R6R)-2-(hydroxymethyl)-6-octoxyoxane-345-triol M+NH4			2		C8H18N3O5	[M + Na]+	0.00314654	160.654	Amino acids and Peptides	0.972226		C11H18N2O3S	0.0001	0.7528	Alkaloids
p272	Pos	259.115	3.01336	N/A	Unknown				4b
p274	Pos	261.124	3.31686	N/A	Amino acids and peptides				3b		C14H16N2O3	[M + H]+	0.000226469	172.848				C14H16N2O3	0.0002	0.8445	Amino acids and Peptides	Small peptides	Small peptides
p275	Pos	261.126	3.97725	5	Shikimates and phenylpropanoids				3b		C19H16O	[M + H]+	0.00169905	123.637	Shikimates and Phenylpropanoids	0.949
p277	Pos	263.103	3.24531	N/A	Alkaloids and nitrogen derivatives				3b		C16H12N3O	[M + H]+	0.00316966	134.23	Alkaloids	0.979
p278	Pos	263.106	1.01766	1A	Amino acids and peptides				3b		C8H20N2O4S	[M + Na]+	0.00187563	88.8064	Amino acids and Peptides	0.955259
p279	Pos	263.142	1.42651	5	Amino acids and peptides				3b									C11H22N2O3S	0.0002	0.8086	Amino acids and Peptides	Small peptides	Small peptides
p28	Pos	119.052	4.58611	9	Fatty acids and derivatives				3b		C5H10OS	[M + H]+	0.000609122	54.438	Fatty acids	0.972
p281	Pos	265.121	1.74006	N/A	Alkaloids and nitrogen derivatives				3b		C16H14N3O	[M + H]+	9.90588e-05	103.705	Alkaloids	0.946
p282	Pos	265.18	15.0484	4	Fatty acids and derivatives				3b		C16H24O3	[M + H]+	0.000622457	291.252	Fatty acids	0.944853		C16H26O4	0.0002	0.8677	Terpenoids	Sesquiterpenoids	Sesquiterpenoids
p283	Pos	265.18	14.1639	4	Flavonoids	NCGC00380345-01!(2S,8R)-8-hydroxy-2-[(1S)-1-hydroxyheptyl]-2,3,4,6,7,8-hexahydrochromen-5-one (0,727)	C16H26O4		2		C16H24O3	[M + H]+	0.000567088	286.917				C16H26O4	0.0001	0.8392	Polyketides	Meroterpenoids	Meroterpenoids
p286	Pos	267.172	19.4674	N/A	Unknown		C12H27O4P		2		C14H28O2	[M + K]+	0.000707548	68.0135				C12H27O4P	0.0001	0.8466	Fatty acids
p287	Pos	268.104	0.869279	1B	Nucleotides and nucleosides				3b		C10H10N4O4	[M + H3N + H]+	0.000544228	75.1556				C10H13N5O4	0.0001	0.8245	Alkaloids	Nucleosides	Nucleosides
p29	Pos	119.107	3.99513	N/A	Fatty acids and derivatives				3b		C6H14O2	[M + H]+	0.000502429	49.229	Fatty acids	0.992
p290	Pos	273.185	15.7007	N/A	Terpenoids				3b		C18H26O3	[M - H2O + H]+	0.000671	254.063				C18H24O2	0.0007	0.762	Terpenoids	Steroids	Steroids
p291	Pos	273.185	12.3306	N/A	Terpenoids	Massbank:AU279701 17-beta-Estradiol|Estradiol|(8R,9S,13S,14S,17S)-13-methyl-6,7,8,9,11,12,14,15,16,17-decahydrocyclopenta[a]phenanthrene-3,17-diol (0,712)	C18H24O2		2		C18H26O3	[M - H2O + H]+	0.000603333	194.713				C18H24O2	0	0.7665	Terpenoids	Steroids	Steroids
p292	Pos	274.092	0.783964	N/A	Amino acids and peptides				3a		C11H17NO8	[M - H2O + H]+	0.000488074	150.431	Amino acids and Peptides	0.768408		C11H19NO9	0.0002	0.8309	Carbohydrates	Aminosugars and aminoglycosides	Aminosugars and aminoglycosides
p293	Pos	274.165	5.27102	N/A	Alkaloids and nitrogen derivatives				3b		C14H16N4O	[M + H3N + H]+	0.00174268	247.842	Alkaloids	0.813
p294	Pos	275.055	3.94342	N/A	Unknown				4b
p295	Pos	275.111	1.3675	1A	Unknown				4b
p296	Pos	275.123	1.18992	N/A	Unknown				4b
p297	Pos	275.2	18.0084	4	Fatty acids and derivatives	Spectral Match to 9-OxoOTrE (9-oxo-octadecadienoic acid) from NIST14 (0,810)	C18H28O3		2		C18H28O3	[M - H2O + H]+	0.000626156	245.862	Terpenoids	0.703314		C18H26O2	0.0001	0.8798	Terpenoids and fatty acids	Steroids	Steroids
p298	Pos	276.135	3.38719	6	Unknown				4b
p299	Pos	276.144	0.997165	N/A	Alkaloids and nitrogen derivatives				3b		C13H17N5O2	[M + H]+	0.00196213	178.772	Alkaloids	0.741
p300	Pos	276.144	5.54222	N/A	Unknown				4a		C12H18O6	[M + H3N + H]+	0.000416833	154.894
p302	Pos	277.129	2.20027	N/A	Alkaloids and nitrogen derivatives				3b		C16H18N2O	[M + Na]+	0.00244515	87.8177	Alkaloids	0.957
p303	Pos	277.141	3.86943	5	Amino acids and peptides				3b		C14H18N3O3	[M + H]+	0.00199214	76.1219	Amino acids and Peptides	0.852
p304	Pos	277.143	13.5637	N/A	Unknown				4b
p305	Pos	277.143	15.4075	N/A	Terpenoids				3b		C16H22O5	[M - H2O + H]+	0.000611934	140.854	Terpenoids	0.837632
p306	Pos	277.143	12.3455	N/A	Amino acids and peptides	[0.88] MS-DIAL - _x000D_ RIKEN PlaSMA authentic standards: Indole-3-acetyl-L-phenylalanine			2		C17H20NO	[M + Na]+	0.000801305	124.689	Alkaloids	0.809
p307	Pos	277.158	1.26534	1A	Unknown				4b
p308	Pos	277.163	2.90433	1B	Hydroxycinnamic acids	Massbank:PR311080 Coumaroyl agmatine (isomer of 1296) (0,800)	C14H20N4O2		2		C12H24N2O3S	[M + H]+	0.00053	73.5545	Amino acids and Peptides	0.996197
p309	Pos	277.166	3.42797	1B	Hydroxycinnamic acids	Massbank:PR311080 Coumaroyl agmatine (isomer of 1296) (0,791)	C14H20N4O2		2
p31	Pos	122.096	1.23981	9	Alkaloids and nitrogen derivatives	MassbankEU:SM806602 2,4,6-Trimethylpyridine|2,4,6-trimethylpyridin (0,881)	C8H11N		2									C8H11N	0.0005	0.7666	Alkaloids	Nucleosides	Nucleosides
p310	Pos	277.18	20.7912	N/A	Carbohydrates and derivatives	[0.83] User - LibspecrtralSTDPos_Ver2: OV-C_IJPB_INRAE_Biblio-Spectrale_DoubleMutantSeb-Baud p167EXP GNPS Match to Mannobiose or Trehalose Or cellobiose or sucrose [M-H2O]+: 0936 v alidation spectrale Sucre			2
p311	Pos	277.18	14.8152	24	Unknown				4b
p313	Pos	279.134	3.03909	N/A	Amino acids and peptides				3b		C14H15NO4	[M + H3N + H]+	0.000502462	114.772				C14H18N2O4	0.0002	0.8438	Amino acids and Peptides	Small peptides	Small peptides
p314	Pos	279.135	1.8435	N/A	Amino acids and peptides				3b		C14H18N2O4	[M + H]+	7.11304e-05	135.193				C14H18N2O4	0.0001	0.651	Amino acids and Peptides	Small peptides	Small peptides
p316	Pos	280.118	1.14446	N/A	Alkaloids and nitrogen derivatives	[0.73] GNPS - Berkeley Lab MS/MS spectral library: (2S)-3-phenyl-2-[2-(phenylcarbonylamino)acetylamino]propanoic acid CollisionEnergy:102040 M+H			2		C15H10N4O	[M + H3N + H]+	0.00176839	121.468	Alkaloids	0.785
p318	Pos	281.16	3.99857	N/A	Amino acids and peptides				3b		C13H20N4O3	[M + H]+	0.00184478	147.345	Amino acids and Peptides	0.623558
p32	Pos	123.044	0.929148	40	Alkaloids and nitrogen derivatives				3b		C3H2N2O	[M + C2H2N + H]+	0.000941333	43.1769	Alkaloids	0.831937		C7H6O2	0.0002	0.7904	Shikimates and Phenylpropanoids	Phenylpropanoids (C6-C3)	Phenylpropanoids (C6-C3)
p321	Pos	286.14	1.19129	N/A	Fatty acids and derivatives				3b		C10H24NO6P	[M + H]+	0.00216318	77.6813	Fatty acids	0.751
p322	Pos	287.055	4.82603	N/A	Flavonoids	Spectral Match to Datiscetin from NIST14 (0,935)	C15H10O6		2		C13H14O7	[M - H2O + Na]+	-0.00199544	101.504				C15H10O6	0.0001	0.868	Shikimates and Phenylpropanoids	Flavonols	Flavonols
p323	Pos	287.162	15.0473	N/A	Terpenoids	Estriol (0,770)	C18H24O3		2		C16H24O3	[M + Na]+	0.000545552	148.065	Terpenoids	0.987404
p324	Pos	289.155	6.18212	N/A	Indolics	Massbank:PR304127 Indole-3-acetyl-L-leucine (0,812)	C16H20N2O3		2		C16H17NO3	[M + H3N + H]+	0.000535368	106.994				C16H20N2O3	0.0002	0.7634	Shikimates and Phenylpropanoids	Coumarins	Coumarins
p325	Pos	289.206	0.874894	5	Unknown				4b
p326	Pos	290.117	1.47217	34	Unknown				4b
p327	Pos	290.16	4.14147	N/A	Unknown				4b
p328	Pos	291.12	1.27374	N/A	Unknown				4b
p329	Pos	291.195	16.6311	N/A	Fatty acids and derivatives				3b		C18H26O3	[M + H]+	0.000654615	294.452				C18H28O4 / C18H26O3	0.0001	0.8283	Polyketides Or fatty acids
p33	Pos	123.081	0.837094	40	Terpenoids	1-Phenylethanol (0,854)	C8H10O		2		C8H10O	[M + H]+	0.000493333	68.8094	Terpenoids	0.749		C8H10O	0.0003	0.7533	Shikimates and Phenylpropanoids
p330	Pos	291.195	13.6572	N/A	Fatty acids and derivatives				3b									C18H26O3 /C18H28O4	0	0.8208	Polyketides Or fatty acids
p331	Pos	291.196	12.3279	4	Fatty acids and derivatives				3b		C18H26O3	[M + H]+	0.000464315	253.08				C18H26O3 / C18H28O4	0	0.8417	Polyketides Or fatty acids
p332	Pos	291.196	13.0148	N/A	Unknown				4b
p333	Pos	292.129	2.14892	N/A	Fatty acids and derivatives	[0.78] GNPS - GNPS Matches to NIST14: Spectral Match to 13-Docosenamide (Z)- from NIST14 M+H			2		C10H15N9O3	[M - H2O + H]+	0.00214089	117.57	Amino acids and Peptides	0.902
p334	Pos	292.133	0.761461	5	Unknown				4b
p335	Pos	293.153	4.30873	1A	Shikimates and phenylpropanoids				3b		C20H20O2	[M + H]+	0.0012746	105.378	Shikimates and Phenylpropanoids	0.956
p336	Pos	293.182	0.737054	13	Unknown				4b
p337	Pos	293.211	17.1787	4	Fatty acids and derivatives	(10E,15E)-9,12,13-trihydroxyoctadeca-10,15-dienoic acid (0,828)	C18H32O5		2		C18H28O3	[M + H]+	0.000712941	263.202				C18H28O3 / C18H32O5 /C18H30O4	0.0002	0.8719	Polyketides Or fatty acids
p338	Pos	293.211	18.0016	4	Fatty acids and derivatives	(10E,15E)-9,12,13-trihydroxyoctadeca-10,15-dienoic acid (0,828)	C18H32O5		2		C18H28O3	[M + H]+	0.000677239	284.916	Terpenoids	0.620647		C18H28O3 /C18H32O5 / C18H30O4	0	0.8776	Polyketides Or fatty acids
p339	Pos	294.134	5.33408	1A	Amino acids and peptides				3b		C18H17N2O2	[M + H]+	0.00311121	128.852	Amino acids and Peptides	0.716
p34	Pos	124.112	4.62502	N/A	Unknown				4b
p340	Pos	294.155	0.995351	39	Amino acids and peptides	Massbank:PR310824 N-Fructosyl isoleucine (0,796)	C12H23NO7		2
p341	Pos	295.152	6.46204	N/A	Carbohydrates and derivatives				3b		C11H19NO7	[M + H3N + H]+	0.00146354	202.938	Carbohydrates	0.935
p342	Pos	295.152	6.791	N/A	Hydroxycinnamic acids	[0.95] User - LibspecrtralSTDPos_Ver2: OV-C_IJPB_INRAE_Biblio-Spectrale_AWF-A_Daviere-05-2022 p217EXP Sinapoyl malate [M+H]+			2		C12H22O5P	[M + H3N + H]+	0.00266259	198.448	Terpenoids	0.873
p343	Pos	295.154	13.5547	N/A	Polyketides				3b		C16H24O6	[M - H2O + H]+	0.000531064	194.7				C16H22O5	0.0005	0.8087	Polyketides	Cyclic polyketides	Cyclic polyketides
p344	Pos	298.097	2.69653	1B	Nucleotides and nucleosides				3b		C11H12N4O3S	[M + H3N + H]+	0.0005945	50.2889				C11H15N5O3S	0.0001	0.7328	Alkaloids	Nucleosides	Nucleosides
p345	Pos	298.186	4.00083	2	Unknown				4a		C12H24O7	[M + H3N + H]+	0.000521	105.475
p346	Pos	299.016	0.684454	42	Unknown				4b
p347	Pos	300	0.808194	N/A	Amino acids and peptides				3b		C11H11NO6S2	[M - H2O + H]+	-0.000203897	73.2629	Amino acids and Peptides	0.932
p348	Pos	301.096	2.29951	N/A	Fatty acids and derivatives				3b		C10H22O9S	[M - H2O + H]+	0.000128599	89.1549	Fatty acids	0.819
p350	Pos	302.16	4.29318	2	Shikimates and phenylpropanoids				3b		C14H25NO7	[M - H2O + H]+	0.000339902	146.577				C14H20O6	0.0001	0.7843	Shikimates and Phenylpropanoids	Phenylethanoids (C6-C2)	Phenylethanoids (C6-C2)
p352	Pos	304.078	3.58016	N/A	Unknown				4b
p353	Pos	304.129	3.27694	N/A	Alkaloids and nitrogen derivatives				3b		C11H10N8O2	[M + H3N + H]+	0.00223656	152.512	Alkaloids	0.852
p354	Pos	305.153	1.83504	5	Amino acids and peptides				3b		C9H20N8O2S	[M + H]+	0.00205248	127.802	Amino acids and Peptides	0.794
p355	Pos	306.097	4.39871	N/A	Alkaloids and nitrogen derivatives				3b		C15H15NO6	[M + H]+	0.000418945	67.151	Alkaloids	0.925978
p356	Pos	307.083	0.819541	6	Amino acids and peptides				3b									C20H32N6O12S2	0.0002	0.8705	Amino acids and Peptides	Small peptides	Small peptides
p357	Pos	307.176	3.65999	N/A	Hydroxycinnamic acids	Massbank:PR311014 Feruloyl agmatine (isomer of 1607) (0,731)	C15H22N4O3		2		C14H28O8	[M - H2O + H]+	0.000768634	114.608	Terpenoids	0.692
p358	Pos	308.128	0.959279	6	Amino acids and peptides				3b		C11H21N3O5S	[M + H]+	0.000577462	102.032	Amino acids and Peptides	0.986461
p359	Pos	308.133	1.66005	1A	Unknown				4b
p36	Pos	127.039	4.12115	N/A	Polyketides				3a		C6H6O3	[M + H]+	0.000471392	130.15	Polyketides	0.914		C6H6O3	0	0.6725	Polyketides	Cyclic polyketides	Cyclic polyketides
p360	Pos	309.127	4.76395	5	Unknown				4b
p362	Pos	310.128	1.44323	1A	Amino acids and peptides				3b		C15H21NO7	[M - H2O + H]+	0.000574111	97.1102	Amino acids and Peptides	0.868438
p363	Pos	310.165	3.66112	N/A	Hydroxycinnamic acids	OV-C_IJPB_INRAE_Biblio-Spectrale_DoubleMutantSeb-Baud p153EXP Sinapine [M]+: 0,903 validation spectrale (0,754)			1		C16H20O5	[M + H3N + H]+	0.000359	121.412				C16H24NO5+ /C16H20O5	0	0.8585	Shikimates and Phenylpropanoids Or poly Or Fatty acids
p364	Pos	310.222	9.32439	2	Fatty acids and derivatives				3a		C14H28O6	[M + H3N + H]+	0.000452776	124.659	Fatty acids	0.903		C14H28O6	0.0002	0.7862	Fatty acids	Fatty acyl glycosides	Fatty acyl glycosides
p366	Pos	311.142	1.38845	1A	Unknown				4b
p367	Pos	311.142	3.32373	5	Amino acids and peptides				3b		C14H24N2O5S	[M - CO2 + Na]+	0.00185335	71.0632	Amino acids and Peptides	0.993363
p368	Pos	313.102	1.27469	N/A	Unknown				4b
p369	Pos	315.144	4.44965	6	Unknown				4b
p37	Pos	127.039	11.3117	N/A	Shikimates and phenylpropanoids				3b		C4H10NO	[M + K]+	0.00087071	66.6622	Alkaloids	0.613554		C6H6O3	0	0.7934	Shikimates and Phenylpropanoids
p371	Pos	315.191	3.4001	N/A	Unknown				4b
p372	Pos	315.193	18.0043	N/A	Terpenoids	(1S,4aS,5R)-5-[2-(furan-3-yl)ethyl]-1,4a-dimethyl-6-methylidene-3,4,5,7,8,8a-hexahydro-2H-naphthalene-1-carboxylic acid (0,938)	C20H28O3		2		C18H28O3	[M + Na]+	0.000710696	164.449	Fatty acids	0.627481
p373	Pos	316.014	1.26125	N/A	Unknown				4b
p374	Pos	317.028	0.692923	42	Flavonoids	[0.68] User - ALL_GNPS: Undulatoside A			2		C11H10N4O5	[M + K]+	0.0012299	78.0822	Amino acids and Peptides	0.806
p375	Pos	317.05	12.8958	2	Shikimates and phenylpropanoids				3b		C12H12O10	[M + H]+	0.000458737	135.758	Shikimates and Phenylpropanoids	0.74867
p376	Pos	317.136	15.4092	N/A	Alkaloids and nitrogen derivatives	N-{(1E)-2-[4-(dimethylamino)phenyl]-1-azavinyl}-2-(3,5-dioxo(2H,4H-1,2,4-triaz in-6-yl))acetamide CollisionEnergy:102040 (0,749)	C14H16N6O3		2		C16H22O5	[M + Na]+	0.000413182	92.5851	Polyketides	0.721348
p377	Pos	317.161	3.24148	N/A	Amino acids and peptides				3b		C16H17N3O3	[M + H3N + H]+	0.000711	109.344				C19H22N2O	0.0005	0.755	Alkaloids	Amino Acids - Indole	Amino Acids - Indole
p378	Pos	317.189	3.60809	5	Unknown				4b
p379	Pos	318.011	0.809399	N/A	Unknown				4b
p38	Pos	127.039	4.93361	N/A	Shikimates and phenylpropanoids				3b		C6H8O4	[M - H2O + H]+	0.000438409	138.604				C6H6O3	0.0001	0.7575	Shikimates and Phenylpropanoids
p380	Pos	318.095	3.51104	N/A	Shikimates and phenylpropanoids				3b		C20H15NOS	[M + H]+	0.000440451	92.3515	Shikimates and Phenylpropanoids	0.813
p381	Pos	318.097	4.25486	N/A	Alkaloids and nitrogen derivatives				3b		C17H11N5O2	[M + H]+	0.00194571	97.2897	Alkaloids	0.82
p383	Pos	318.191	8.0362	N/A	Unknown				4b
p386	Pos	319.139	4.93931	2	Fatty acids and derivatives				3b		C14H24O9	[M - H2O + H]+	0.00070375	125.426	Fatty acids	0.613483
p387	Pos	319.168	3.01182	5	Unknown				4b
p388	Pos	319.205	4.18292	21	Unknown				4b
p389	Pos	321.131	3.79207	5	Amino acids and peptides				3b		C16H18N4O2	[M + Na]+	0.00222236	84.6997	Amino acids and Peptides	0.86
p39	Pos	127.039	12.8966	N/A	Polyketides				3b		C6H6O3	[M + H]+	0.00041461	124.904	Polyketides	0.96		C6H6O3	0.0001	0.7934	Shikimates and Phenylpropanoids
p390	Pos	321.206	13.2834	4	Terpenoids				3b		C19H30O5	[M - H2O + H]+	0.000618775	266.76				C19H28O4	0.0001	0.9215	Terpenoids	Sesquiterpenoids	Sesquiterpenoids
p391	Pos	321.206	13.6334	4	Amino acids and peptides	[0.65] GNPS - GNPS Library: 1-beta-D-Glucopyranosyl-L-tryptophan M+H			2		C19H30O5	[M - H2O + H]+	0.000589043	298.673	Fatty acids	0.869699		C19H28O4	0.0001	0.9215	Terpenoids	Sesquiterpenoids	Sesquiterpenoids
p392	Pos	321.206	11.5969	4	Terpenoids				3b		C19H30O5	[M - H2O + H]+	0.000496094	297.066				C19H28O4	0.0001	0.9228	Terpenoids	Sesquiterpenoids	Sesquiterpenoids
p394	Pos	322.092	3.80863	21	Unknown				4b
p395	Pos	322.092	4.24544	21	Unknown				4b
p396	Pos	323.07	1.11246	6	Unknown				4b
p397	Pos	323.076	4.86402	1B	Shikimates and phenylpropanoids				3b		C15H16O9	[M - H2O + H]+	0.000396091	132.607	Shikimates and Phenylpropanoids	0.853685
p398	Pos	323.109	2.26094	36	Amino acids and peptides				3b		C15H18N2O4S	[M + H]+	0.00268429	90.36	Amino acids and Peptides	0.994
p40	Pos	128.053	5.90386	N/A	Fatty acids and derivatives				3b		C6H6S	[M + H3N + H]+	0.000418766	65.4718	Fatty acids	0.97519
p400	Pos	323.14	6.4347	N/A	Terpenoids	1-[4,5-bis(hydroxymethyl)-3-methoxy-2-methylphenoxy]-3-methylbutane-2,3-diol (0,867)	C15H24O6		2
p401	Pos	324.202	7.64604	2	Unknown				4a		C14H26O7	[M + H3N + H]+	0.000545667	118.428
p402	Pos	325.107	4.96734	N/A	Unknown				2		C19H18O6	[M - H2O + H]+	0.000343295	149.377				C19H18O6	0.0001	0.858	Polyketides	Polycyclic aromatic polyketides	Polycyclic aromatic polyketides
p403	Pos	325.113	3.80988	2	Carbohydrates and derivatives				3b									C12H22O11	0.0001	0.876	Carbohydrates	Saccharides	Saccharides
p405	Pos	325.165	11.3136	N/A	Terpenoids				3b		C13H17N5O4	[M + H3N + H]+	-0.00230062	121.326	Carbohydrates	0.703643		C17H24O6	0.0002	0.7199	Terpenoids	Sesquiterpenoids	Sesquiterpenoids
p406	Pos	325.237	16.9795	4	Alkaloids and nitrogen derivatives				3b		C20H28N4	[M + H]+	0.00204458	210.69	Alkaloids	0.817
p407	Pos	326.057	0.826495	N/A	Amino acids and peptides				3b		C11H17N3O3S2	[M + Na]+	0.0036547	79.5223	Amino acids and Peptides	0.874
p408	Pos	326.706	4.16588	19	Flavonoids	[0.78] GNPS - Massbank Spectral Library (3rd Party): Massbank:RP013103 Riboflavin|78-dimethyl-10-[(2S3S4R)-2345-tetrahydroxypentyl]benzo[g]pteridine-24-dione M+H			2
p409	Pos	327.058	0.720264	N/A	Unknown				4b
p41	Pos	129.037	1.27491	N/A	Amino acids and peptides				3b		C6H11NOS	[M - H3N + H]+	0.000435833	159.674	Amino acids and Peptides	0.639064
p410	Pos	327.137	4.65576	1A	Shikimates and phenylpropanoids				3b		C23H20O3	[M - H2O + H]+	0.000957391	95.4033	Shikimates and Phenylpropanoids	0.995
p411	Pos	328.139	1.43805	39	Amino acids and peptides	Massbank:PR310826 N-Fructosyl phenylalanine (0,724)	C15H21NO7		2		C15H21NO7	[M + H]+	0.000586535	145.428				C15H21NO7	0	0.7199
p412	Pos	328.197	3.32527	N/A	Unknown				4b
p414	Pos	330.059	0.780937	N/A	Unknown				4a		C12H13N5O4	[M + K]+	0.0019005	109.127
p415	Pos	332.11	0.985547	N/A	Amino acids and peptides				3b		C12H19N3O9	[M - H2O + H]+	0.00110617	127.566	Amino acids and Peptides	0.664
p416	Pos	333.011	0.689678	N/A	Unknown				4b
p417	Pos	333.152	3.32779	N/A	Nucleotides and nucleosides	[0.87] GNPS - GNPS Library: Succinoadenosine M+H			2
p418	Pos	333.184	5.25086	N/A	Unknown				4b
p419	Pos	334.186	10.156	N/A	Unknown				4b
p42	Pos	129.139	0.737305	20	Alkaloids and nitrogen derivatives				3b		C7H16N2	[M + H]+	0.000598	49.1878	Alkaloids	0.993289
p421	Pos	335.061	12.8973	2	Unknown				4b
p422	Pos	335.061	5.57084	N/A	Unknown				4b
p423	Pos	335.061	6.00586	2	Terpenoids	[0.76] User - MSMS-Public-Pos-VS15: NCGC00169491-03_C19H30O8_2-Cyclohexen-1-one 4-[(1E)-3-(beta-D-glucopyranosyloxy)-1-buten-1-yl]-4-hydroxy-355-trimethyl- (4S)-			2
p424	Pos	336.159	1.70815	N/A	Amino acids and peptides				3b		C21H23NO4	[M - H2O + H]+	0.001579	68.0584	Amino acids and Peptides	0.831
p425	Pos	336.17	0.963802	31	Amino acids and peptides				3b		C12H25N5O4S	[M + H]+	0.000680514	61.341	Amino acids and Peptides	1
p426	Pos	336.326	24.8744	10	Fatty acids and derivatives				3b		C22H38O	[M + H3N + H]+	0.000716049	162.072	Fatty acids	0.998325
p427	Pos	338.342	25.566	N/A	Unknown				2		C22H43NO	[M + H]+	0.000685667	182.712	Fatty acids	1		C22H43NO	0	0.9261	Fatty acids	Fatty amides	Fatty amides
p428	Pos	339.055	2.63605	37	Amino acids and peptides				3b		C10H16N3O6S2	[M + H]+	0.000392645	88.6475	Amino acids and Peptides	0.966
p429	Pos	339.087	3.92246	36	Amino acids and peptides				3b		C11H15NO8S	[M + H3N + H]+	-0.000453929	101.64	Amino acids and Peptides	0.975723
p43	Pos	130.065	4.4012	N/A	Indolics	Massbank:PB000516 Indole-3-carbinol|H-indol-3-ylmethanol (0,955)	C9H9NO		2		C9H9NO	[M - H2O + H]+	0.000476187	85.8436	Alkaloids	0.983195		C9H9NO	0	0.718	Alkaloids	Amino Acids	Amino Acids
p430	Pos	339.217	13.6245	4	Fatty acids and derivatives	[0.90] GNPS - Propogated Library - IIMN-based Library: Loliolide [IIN-based on: CCMSLIB00004680136] [2M+H]+			3b		C19H30O5	[M + H]+	0.000599217	251.346	Fatty acids	0.945167		C19H32O6	0.0002	0.9218
p431	Pos	339.217	10.2356	N/A	Fatty acids and derivatives				3b		C17H25N2O4	[M + H3N + H]+	0.000754404	234.943	Fatty acids	0.880981		C19H30O5	0.0001	0.8249	Terpenoids	Meroterpenoids	Meroterpenoids
p432	Pos	339.217	11.5906	4	Fatty acids and derivatives				3b		C19H30O5	[M + H]+	0.000582697	255.548	Fatty acids	0.891198		C19H32O6	0.0001	0.9218
p433	Pos	339.217	12.8019	4	Unknown				4b
p434	Pos	340.16	4.11849	2	Unknown				4a		C13H22O9	[M + H3N + H]+	0.000403758	103.779
p435	Pos	340.26	3.92739	N/A	Unknown				4b
p436	Pos	341.087	4.87567	1B	Shikimates and phenylpropanoids	Hypothesis: trans-sinapoyl malate: [M]+: 0.903	C15H17O9	[M]+	3b		C15H16O9	[M + H]+	0.0004848	119.928	Shikimates and Phenylpropanoids	0.77813
p437	Pos	342.176	2.91444	N/A	Unknown				4b
p438	Pos	342.212	4.43303	N/A	Unknown				4b
p439	Pos	343.175	11.3124	2	Fatty acids and derivatives				3b		C14H30O7S	[M + H]+	0.00383531	126.509	Fatty acids	0.846
p44	Pos	130.065	1.79303	N/A	Indolics	Massbank:PB000516 Indole-3-carbinol (0,919)	C9H9NO		2		C9H9NO	[M - H2O + H]+	0.000446857	78.7757	Alkaloids	0.99165		C9H9NO	0	0.7208	Alkaloids	Amino Acids	Amino Acids
p441	Pos	345.069	0.712745	N/A	Unknown				4b
p444	Pos	346.15	3.20142	N/A	Unknown				4b
p445	Pos	346.18	4.52898	34	Unknown				4b
p446	Pos	347.168	4.4358	N/A	Unknown	Hypothesis: 2-(3-(8-hydroxyoctyl)phenoxy)-2-methylpropanoic acid (0,855)	C18H28O4		2
p447	Pos	347.2	4.84865	5	Unknown				4b
p448	Pos	347.638	2.92939	6	Unknown				4b
p449	Pos	349.12	4.68567	N/A	Unknown				2		C20H13NO4	[M + H3N + H]+	0.000473	144.366				C20H16N2O4	0.0001	0.7657	Alkaloids	Amino Acids - Indole	Amino Acids - Indole
p45	Pos	131.129	0.736928	20	Alkaloids and nitrogen derivatives	[0.81] GNPS - GNPS Library: Agmatine sulfate - 70.0 eV M+H			2		C5H11N3	[M + H3N + H]+	0.000442064	29.7612	Alkaloids	0.949563		C5H14N4	0.0001	0.7926	Alkaloids	Amino Acids	Amino Acids
p450	Pos	349.126	3.3243	N/A	Unknown				4b
p451	Pos	349.143	1.2636	5	Unknown				4b
p452	Pos	349.15	3.01494	N/A	Amino acids and peptides				3b		C16H20N4O5	[M + H]+	0.00115457	109.077	Amino acids and Peptides	0.747291
p453	Pos	349.237	16.4021	4	Terpenoids				3b									C21H32O4	0.0002	0.8758	Terpenoids	Diterpenoids	Diterpenoids
p454	Pos	349.237	14.0493	4	Terpenoids				3b		C21H34O5	[M - H2O + H]+	0.000602076	210.209				C21H32O4	0.0002	0.8721	Terpenoids	Diterpenoids	Diterpenoids
p455	Pos	349.237	12.4019	4	Terpenoids				3b		C21H34O5	[M - H2O + H]+	0.000529947	238.971				C21H32O4	0.0001	0.8269	Terpenoids	Diterpenoids	Diterpenoids
p456	Pos	349.237	12.8426	N/A	Terpenoids				3b		C21H34O5	[M - H2O + H]+	0.000505152	222.229				C21H32O4	0.0002	0.8162	Terpenoids	Diterpenoids	Diterpenoids
p457	Pos	350.121	1.44085	N/A	Amino acids and peptides				3b		C16H17N5O3	[M + Na]+	0.002212	71.1293	Amino acids and Peptides	0.845965
p458	Pos	350.175	3.53638	6	Unknown				4b
p459	Pos	351.021	0.691922	N/A	Unknown				4b
p46	Pos	133.101	5.56109	9	Terpenoids	Cuminyl alcohol (0,848)	C10H14O		2		C10H14O	[M - H2O + H]+	0.000427857	91.4879	Terpenoids	0.972		C10H14O	0.0002	0.7543	Terpenoids	Monoterpenoids	Monoterpenoids
p460	Pos	351.105	1.0675	N/A	Shikimates and phenylpropanoids	1-(4-hydroxyphenyl)-3-[(2R,3R,4S,5S,6R)-3,4,5-trihydroxy-6-(hydroxymethyl)oxan-2-yl]oxypropan-1-one (0,803)	C15H20O8		2		C13H11N5O6	[M + H3N + H]+	9.71025e-05	92.2424	Carbohydrates	0.997
p461	Pos	351.107	6.94271	N/A	Shikimates and phenylpropanoids	[0.79] GNPS - Propogated Library - IIMN-based Library: Spectral Match to Nonaethylene glycol from NIST14 [IIN-based on: CCMSLIB00003137287] [M+NH4]+			3b		C17H20O9	[M - H2O + H]+	0.000570058	125.742				C17H20O9	0.0002	0.7156	Shikimates and Phenylpropanoids	Phenylpropanoids (C6-C3)	Phenylpropanoids (C6-C3)
p463	Pos	354.119	4.15242	1B	Polyketides	[0.96] GNPS - NIH Natural Products Library Round 2: NCGC00180834-02!57-dihydroxy-2-(4-hydroxyphenyl)-3-[(2S3R4R5R6S)-345-trihydroxy-6-methyloxan-2-yl]oxychromen-4-one M+H			3b		C17H12N4O4	[M + H3N + H]+	0.0017044	107.697				C16H16O8	0	0.8789	Polyketides	Naphthalenes	Naphthalenes
p464	Pos	354.176	4.93199	2	Flavonoids	[0.90] MS-DIAL - _x000D_ RIKEN PlaSMA authentic standards: Kaempferol-7-O-rhamnoside			2		C14H24O9	[M + H3N + H]+	0.000503683	121.556
p465	Pos	354.191	6.70597	N/A	Flavonoids	[0.81] User - ALL_GNPS: Massbank:FIO00762 Afzelin			2		C19H20N4O2	[M + H3N + H]+	0.00178072	176.773	Alkaloids	0.89
p466	Pos	354.194	2.0153	N/A	Flavonoids	[0.88] MS-DIAL - _x000D_ RIKEN PlaSMA authentic standards: Kaempferol-7-O-rhamnoside			2		C19H23N5O2	[M + H]+	0.00124481	102.178	Alkaloids	0.832
p467	Pos	355.042	3.37617	N/A	Unknown				4b
p468	Pos	355.064	4.57754	N/A	Unknown				4b
p469	Pos	355.103	5.62197	1B	Shikimates and phenylpropanoids				3b		C16H20O10	[M - H2O + H]+	0.00035234	127.022				C16H18O9	0	0.7706	Shikimates and Phenylpropanoids	Phenylpropanoids (C6-C3)	Phenylpropanoids (C6-C3)
p47	Pos	135.117	5.08448	9	Terpenoids	[0.77] GNPS - GNPS Library: Carveol M+H-H2O			2		C10H16O	[M - H2O + H]+	0.000395	76.0737	Terpenoids	0.993956		C10H17N	0	0.7643
p470	Pos	355.113	2.89365	N/A	Amino acids and peptides				3b		C15H15NO8	[M + H3N + H]+	0.001863	125.969	Amino acids and Peptides	0.814096		C19H15FN2O4	0.0025	0.7818
p471	Pos	358.113	4.87569	1B	Shikimates and phenylpropanoids				3b		C15H16O9	[M + H3N + H]+	0.000510908	117.711	Shikimates and Phenylpropanoids	0.788483
p473	Pos	359.218	12.7143	33	Fatty acids and derivatives				3b		C20H32O4	[M + Na]+	0.00209415	182.182	Fatty acids	0.851
p474	Pos	360.129	3.22497	N/A	Unknown				4b
p475	Pos	360.202	13.7714	33	Unknown				4b
p477	Pos	361.186	11.313	2	Fatty acids and derivatives				3b		C17H30O9	[M - H2O + H]+	0.000485616	153.659	Fatty acids	0.811682
p478	Pos	361.199	13.6324	N/A	Terpenoids	Massbank:AU239301 Cortisone|(8S,9S,10R,13S,14S,17R)-17-hydroxy-17-(2-hydroxyacetyl)-10,13-dimethyl-1,2,6,7,8,9,12,14,15,16-decahydrocyclopenta[a]phenanthrene-3,11-dione (0,948)	C21H28O5		2		C19H30O5	[M + Na]+	0.000525455	78.4645
p48	Pos	136.076	0.920504	N/A	Unknown				2									C8H9NO	0	0.7934	Shikimates and Phenylpropanoids
p480	Pos	363.101	3.71581	1B	Alkaloids and nitrogen derivatives				3b		C20H16N2O6	[M - H2O + H]+	0.00325045	57.0185	Alkaloids	0.756
p481	Pos	363.142	4.43459	N/A	Unknown				4b
p482	Pos	363.165	1.84242	6	Amino acids and peptides				3b		C20H22N5O3	[M - H2O + H]+	0.00402628	100.339	Amino acids and Peptides	0.989
p483	Pos	364.169	2.47941	32	Flavonoids	[0.75] User - BIRMINGHAM-UHPLC-MS-POS: Flavin mononucleotide - 40.0 eV			2
p484	Pos	364.19	4.10547	6	Unknown				4b
p485	Pos	367.15	2.42862	32	Amino acids and peptides				3b		C17H19NO7	[M + H3N + H]+	0.000574897	114.955				C17H22N2O7	0.0002	0.8756	Amino acids and Peptides	Small peptides	Small peptides
p486	Pos	367.16	3.58258	N/A	Carbohydrates and derivatives				3b		C16H19N3O6	[M + H3N + H]+	0.001726	143.143	Carbohydrates	0.727057
p487	Pos	367.169	4.19608	5	Unknown				4b
p488	Pos	367.248	16.3954	4	Fatty acids and derivatives				3a		C21H34O5	[M + H]+	0.000690671	194.348	Fatty acids	0.996		C21H34O5	0.0002	0.7503	Fatty acids	Fatty acyls	Fatty acyls
p489	Pos	367.248	14.0453	4	Fatty acids and derivatives				3a		C21H34O5	[M + H]+	0.000657485	192.242	Fatty acids	0.997		C21H34O5	0.0002	0.8011	Fatty acids	Fatty acyls	Fatty acyls
p49	Pos	138.128	6.00678	N/A	Terpenoids				3b		C9H12	[M + H3N + H]+	0.000416213	146.387	Terpenoids	0.908236
p490	Pos	367.248	12.8419	4	Fatty acids and derivatives				3b		C21H34O5	[M + H]+	0.000536205	187.337				C21H34O5	0.0002	0.7234	Fatty acids	Fatty acyls	Fatty acyls
p491	Pos	368.191	6.84393	2	Amino acids and peptides				3b		C15H29NO9	[M + H]+	0.000555	144.62	Amino acids and Peptides	0.997567
p493	Pos	369.112	3.14844	30	Unknown				4b
p494	Pos	369.118	7.75122	1B	Shikimates and phenylpropanoids				3b		C14H15N3O5	[M + C2H3N + Na]+	0.000422081	120.642				C17H20O9	0.0002	0.8361	Shikimates and Phenylpropanoids	Phenylpropanoids (C6-C3)	Phenylpropanoids (C6-C3)
p495	Pos	369.118	6.94616	1B	Shikimates and phenylpropanoids	Hypothesis trans-sinapoyl Glc: [M-H2O]+: 0,872	C17H23O10	[M-H2O]+	3b		C17H22O10	[M - H2O + H]+	0.000656556	136.038	Terpenoids	0.734592		C17H20O9	0.0002	0.8377	Shikimates and Phenylpropanoids	Phenylpropanoids (C6-C3)	Phenylpropanoids (C6-C3)
p496	Pos	369.118	5.53225	1B	Shikimates and phenylpropanoids				3b		C17H22O10	[M - H2O + H]+	0.0004695	106.628				C17H20O9	0.0001	0.8483	Shikimates and Phenylpropanoids	Phenylpropanoids (C6-C3)	Phenylpropanoids (C6-C3)
p498	Pos	371.127	1.29126	11	Unknown				4b
p499	Pos	373.128	4.04221	N/A	Flavonoids				3a		C20H20O7	[M + H]+	0.000422105	179.535	Shikimates and Phenylpropanoids	0.998		C20H20O7	0.0001	0.7364	Shikimates and Phenylpropanoids	Flavones	Flavones
p50	Pos	139.075	4.25885	N/A	Polyketides	Beta-orcinol (0,849)	C8H10O2		2		C8H10O2	[M + H]+	0.000443	167.631	Polyketides	0.6728		C8H14O4	0.0002	0.7649	Fatty acids	Fatty Acids and Conjugates	Fatty Acids and Conjugates
p501	Pos	374.145	4.53658	2	Unknown				4b
p502	Pos	377.146	3.9166	N/A	Flavonoids	Spectral Match to (-)-Riboflavin from NIST14 (0,756)	C17H20N4O6		2		C13H26N6O4S2	[M - H2O + H]+	0.002762	51.974	Amino acids and Peptides	0.72
p503	Pos	378.13	3.99098	6	Carbohydrates and derivatives				3b		C17H16N2O7	[M + H3N + H]+	0.000293	66.6062	Carbohydrates	0.649247
p504	Pos	378.212	17.7098	N/A	Unknown				4b
p506	Pos	378.3	13.4167	N/A	Unknown				4b
p507	Pos	379.096	3.94907	1B	Amino acids and peptides				3b		C17H20N2O7S	[M - H2O + H]+	0.000468333	40.5064	Amino acids and Peptides	0.924188
p508	Pos	379.098	4.79496	1B	Amino acids and peptides				3b		C12H24N2O6S2	[M + Na]+	0.000684632	98.4989	Amino acids and Peptides	0.995
p51	Pos	144.066	1.45244	38	Unknown				4b
p510	Pos	383.219	11.4262	N/A	Unknown				4b
p511	Pos	384.115	1.90702	N/A	Unknown				4b
p512	Pos	384.187	4.81415	2	Unknown				4b
p513	Pos	385.114	2.30171	N/A	Carbohydrates and derivatives				3b		C13H16N6O8	[M + H]+	0.00313024	81.1145	Carbohydrates	0.962
p514	Pos	385.245	3.77965	N/A	Unknown				4b
p516	Pos	387.129	4.09643	1B	Terpenoids				3b		C17H22O10	[M + H]+	0.000281857	113.232	Terpenoids	0.658253
p518	Pos	387.201	3.95237	N/A	Apocarotenoids				3b		C15H35N5O5	[M - H3N + K]+	0.000502571	169.121				C19H30O8	0.0002	0.777	Terpenoids	Apocarotenoids	Apocarotenoids
p519	Pos	388.16	5.31495	2	Shikimates and phenylpropanoids				3b		C17H22O9	[M + H3N + H]+	0.000515792	149.973	Shikimates and Phenylpropanoids	0.73872
p52	Pos	144.102	0.792357	20	Fatty acids and derivatives				3b		C7H10O2	[M + H3N + H]+	0.000467333	96.1301	Fatty acids	0.965749
p521	Pos	389.134	5.54335	N/A	Terpenoids				3b		C19H26O6	[M + K]+	0.002338	125.238	Terpenoids	0.778958
p522	Pos	389.23	16.3988	N/A	Unknown		C23H32O5		2		C21H34O5	[M + Na]+	0.000765084	165.228
p524	Pos	392.193	1.73666	N/A	Amino acids and peptides				3b		C18H27N5O6	[M - H2O + H]+	0.000860714	81.0746	Amino acids and Peptides	0.998939
p525	Pos	392.232	3.78068	N/A	Unknown				4b
p526	Pos	393.227	5.08316	N/A	Unknown				4b
p527	Pos	393.238	5.34181	N/A	Unknown				4b
p528	Pos	395.095	3.13389	N/A	Unknown				4b
p529	Pos	396.223	11.8091	2	Unknown				4b
p53	Pos	146.061	5.07762	1A	Indolics	Massbank:PB000507 |1H-indole-3-carbaldehyde (0,882)	C9H7NO		2		C9H9NO2	[M - H2O + H]+	0.000299142	82.9784				C9H7NO	0	0.7321	Alkaloids	Amino Acids	Amino Acids
p530	Pos	396.223	11.3105	2	Fatty acids and derivatives				3b		C17H30O9	[M + H3N + H]+	0.000575048	140.506	Fatty acids	0.983982
p532	Pos	398.202	5.73053	2	Unknown				4b
p533	Pos	399.123	3.85559	31	Amino acids and peptides				3b		C17H19NO7S	[M + H3N + H]+	0.00027	98.6874	Amino acids and Peptides	0.995474
p534	Pos	400.146	2.72301	17	Unknown				4b
p535	Pos	401.123	3.93847	3	Unknown				4b
p536	Pos	401.178	11.8105	N/A	Alkaloids and nitrogen derivatives	(3,4,5-trimethoxyphenyl)-N-(5,7,8-trimethyl-3-oxo(2H,4H-benzo[3,4-e]1,4-oxazin -6-yl))carboxamide CollisionEnergy:205060 (0,716)	C21H24N2O6		2		C19H30O10	[M - H2O + H]+	0.00302266	99.4997	Terpenoids	0.817718
p538	Pos	404.155	3.51365	3	Terpenoids				3b		C17H22O10	[M + H3N + H]+	0.000834	114.202	Terpenoids	0.824591
p54	Pos	146.063	1.26977	38	Alkaloids and nitrogen derivatives	Massbank:LU099405 8-Hydroxyquinoline|quinolin-8-ol (0,760)	C9H7NO		2		C6H11NOS	[M + H]+	0.00049406	126.706	Fatty acids	0.679154
p540	Pos	406.048	4.05314	3	Unknown				4b
p542	Pos	409.111	3.80918	N/A	Hydroxycinnamic acids	OV-C_IJPB_INRAE_Biblio-Spectrale_STD sinapoyl Glc C17H22O10 [M+Na]+ (0.751)	C17H22O10Na	[M+Na]+	1		C18H18N4O6	[M + Na]+	0.0017415	83.1455	Carbohydrates	0.903791
p543	Pos	409.93	0.692562	N/A	Unknown				4b
p544	Pos	410.202	9.93366	2	Amino acids and peptides				3b		C17H31NO10	[M + H]+	0.00068796	153.059	Amino acids and Peptides	0.996682
p546	Pos	414.161	3.50034	17	Unknown				4b
p548	Pos	415.209	5.08402	25	Unknown				4b
p550	Pos	418.207	1.40939	1A	Unknown				4b
p551	Pos	418.28	8.50322	N/A	Polyketides				3a		C21H36O7	[M + H3N + H]+	0.000756379	101.555	Fatty acids	0.893168		C21H36O7	0	0.737	Polyketides	Polyethers	Polyethers
p552	Pos	424.269	5.64674	N/A	Unknown				4b
p554	Pos	425.214	22.9625	N/A	Unknown		C24H29ClN2O5		2		C20H34O8	[M + Na]+	0.000813252	36.425	Fatty acids	0.821229
p555	Pos	425.227	6.00633	N/A	Unknown				4b
p556	Pos	427.035	1.27701	N/A	Amino acids and peptides				3b		C15H17N5O7S2	[M - H3N + H]+	0.003385	38.3049	Amino acids and Peptides	0.904317
p558	Pos	432.28	4.15505	N/A	Unknown				4b
p559	Pos	433.113	8.29452	8	Flavonoids	Massbank:FIO00762 Afzelin (0,886)	C21H20O10		2		C21H20O10	[M + H]+	0.000720549	72.4803	Shikimates and Phenylpropanoids	0.999972		C21H20O10	0.0001	0.8885	Shikimates and Phenylpropanoids	Flavonols	Flavonols
p56	Pos	147.044	3.80628	1B	Hydroxycinnamic acids	p-coumaric acid CollisionEnergy:205060 (0,714)	C9H8O3		2									C9H6O2 /C9H8O3	0.0001	0.7199	Shikimates and Phenylpropanoids	Coumarins	Coumarins
p560	Pos	433.113	4.82648	8	Flavonoids	Massbank:FIO00762 Afzelin (0,795)	C21H20O10		3b		C17H22N4O7	[M + K]+	0.000356263	54.0474	Carbohydrates	0.994967		C21H20O10	0.0002	0.9172	Shikimates and Phenylpropanoids	Flavonols	Flavonols
p561	Pos	433.113	3.9358	8	Shikimates and phenylpropanoids				3b									C21H20O10	0.0001	0.8885	Shikimates and Phenylpropanoids Or polyketides
p562	Pos	433.113	5.27319	N/A	Flavonoids				3a		C21H22O11	[M - H2O + H]+	0.000533909	90.6074	Shikimates and Phenylpropanoids	0.969984		C21H20O10	0.0001	0.8615	Shikimates and Phenylpropanoids	Flavonols	Flavonols
p563	Pos	433.113	4.40614	8	Carbohydrates and derivatives				3b		C17H22N4O7	[M + K]+	-0.000491645	101.534	Carbohydrates	0.995835
p567	Pos	437.253	14.0928	N/A	Fatty acids and derivatives				3b		C24H38O8	[M - H2O + H]+	0.0006605	166.877	Fatty acids	0.758331
p568	Pos	439.158	10.9388	N/A	Unknown				4b
p569	Pos	439.218	2.61731	1B	Alkaloids and nitrogen derivatives	Vindoline CollisionEnergy:102040 (0,705)	C25H32N2O6		2
p57	Pos	147.044	4.86419	1B	Hydroxycinnamic acids	p-coumaric acid CollisionEnergy:205060 (0,744)	C9H8O3		2		C9H8O3	[M - H2O + H]+	0.000420962	84.4392				C9H8O3 / C9H6O2	0.0002	0.719	Shikimates and Phenylpropanoids	Phenylpropanoids (C6-C3)	Phenylpropanoids (C6-C3)
p570	Pos	440.176	6.00259	2	Unknown				4a		C17H26O12	[M + H3N + H]+	0.000475667	122.673
p571	Pos	441.137	4.84572	N/A	Alkaloids and nitrogen derivatives	3-{[4-(4-chlorophenoxy)phenyl]amino}-1-(3,4,5-trimethoxyphenyl)propan-1-one CollisionEnergy:205060 (0,709)	C24H24ClNO5		2		C16H17N5O9	[M + H3N + H]+	0.000494	103.613	Carbohydrates	0.998864
p572	Pos	443.059	1.2737	N/A	Amino acids and peptides				3b		C17H18N2O8S2	[M]+	-0.000936261	36.9675	Amino acids and Peptides	0.992547
p573	Pos	443.298	4.12895	1A	Amino acids and peptides				3b		C20H35N5O5	[M + H3N + H]+	0.000398839	63.989	Amino acids and Peptides	0.999261
p574	Pos	446.286	8.85995	N/A	Unknown				4b
p575	Pos	447.186	12.8994	2	Shikimates and phenylpropanoids				3b		C20H32O12	[M - H2O + H]+	0.000529375	152.595	Fatty acids	0.979632		C20H30O11	0.0001	0.8201	Shikimates and Phenylpropanoids	Phenylethanoids (C6-C2)	Phenylethanoids (C6-C2)
p576	Pos	453.343	4.72631	N/A	Unknown		C30H46O4		2
p577	Pos	453.343	4.47102	22	Unknown				4b
p578	Pos	454.192	8.84791	2	Carbohydrates and derivatives				3b		C17H29N5O8	[M + Na]+	-0.000441377	119.972	Carbohydrates	0.996964
p579	Pos	455.196	1.46752	N/A	Amino acids and peptides				3b		C20H27N3O6S	[M + H3N + H]+	0.000679667	61.2183	Amino acids and Peptides	0.912725
p58	Pos	147.067	1.27587	N/A	Unknown				4b
p580	Pos	455.214	3.53144	N/A	Amino acids and peptides				3b		C20H27N3O8	[M + H3N + H]+	4.9e-05	63.4704	Amino acids and Peptides	0.975354
p583	Pos	457.112	3.64861	N/A	Alkaloids and nitrogen derivatives	Flavin mononucleotide - 40,0 eV (0,731)	C17H21N4O9P		3b		C19H22N4O7	[M + K]+	0.000552393	88.0854	Alkaloids	0.993342		C17H21N4O9P	0.0002	0.8549	Alkaloids	Pseudoalkaloids	Pseudoalkaloids
p584	Pos	459.906	0.701515	18	Unknown				4b
p585	Pos	461.093	11.313	2	Unknown				4b
p586	Pos	462.269	8.3509	N/A	Fatty acids and derivatives				3b		C22H36O9	[M + H3N + H]+	0.000957421	132.396	Fatty acids	0.819278
p587	Pos	464.166	3.53589	6	Unknown				4b
p588	Pos	465.096	5.72021	1B	Flavonoids	[0.97] User - LibspecrtralSTDPos_Ver2: OV-C_IJPB_INRAE_Biblio-Spectrale_AWF-A_Daviere-05-2022 p44EXP Kaempferol-3-O-rhamnoside-7-O-rhamnoside [M+H]+ et [M-H]-			2		C20H20N2O9S	[M + H]+	0.000750526	61.618	Carbohydrates	0.851107		C23H22O8	0.0002	0.7419	Shikimates and Phenylpropanoids	Isoflavonoids	Isoflavonoids
p589	Pos	467.189	13.1186	28	Flavonoids	[0.95] User - LibspecrtralSTDPos_Ver2: OV-C_IJPB_INRAE_Biblio-Spectrale_AWF-A_Daviere-05-2022 p44EXP Kaempferol-3-O-rhamnoside-7-O-rhamnoside [M+H]+ et [M-H]-			2
p590	Pos	467.275	5.00472	N/A	Unknown				4a		C24H40N2O8	[M - H2O + H]+	0.000765586	64.8161
p591	Pos	469.142	1.376	28	Unknown				4b
p592	Pos	469.182	5.0469	N/A	Unknown				4b
p593	Pos	472.911	0.701016	18	Unknown				4b
p594	Pos	473.202	5.07116	N/A	Terpenoids				3b		C22H34O12	[M - H2O + H]+	0.00027	167.568	Terpenoids	0.977974
p595	Pos	473.202	4.59659	N/A	Unknown				4b
p596	Pos	474.161	6.54954	2	Flavonoids	[0.94] MS-DIAL - _x000D_ RIKEN PlaSMA authentic standards: Kaempferol-3-O-glucoside-7-O-rhamnoside			2		C20H24O12	[M + H3N + H]+	0.000439556	151.81	Shikimates and Phenylpropanoids	0.847837		C20H24O12	0.0001	0.7299	Shikimates and Phenylpropanoids	Coumarins	Coumarins
p597	Pos	477.917	0.699929	18	Flavonoids	[0.84] MS-DIAL - _x000D_ RIKEN PlaSMA authentic standards: Kaempferol-3-O-glucoside-7-O-rhamnoside			2
p598	Pos	478.143	6.26537	1B	Unknown				4a		C25H25N3O6S	[M - H2O + H]+	0.000713545	38.3348
p599	Pos	479.103	11.3126	2	Unknown				4b
p600	Pos	481.191	5.56322	2	Unknown				4b
p601	Pos	482.223	13.3579	2	Fatty acids and derivatives				3b		C20H32O12	[M + H3N + H]+	0.00072736	154.99	Fatty acids	0.599355
p602	Pos	482.223	12.9035	2	Unknown				4b
p603	Pos	482.223	12.4391	2	Fatty acids and derivatives				3b		C20H32O12	[M + H3N + H]+	0.000621556	113.188	Fatty acids	0.715001
p605	Pos	485.119	3.00515	29	Unknown				4b
p608	Pos	489.171	13.1178	N/A	Amino acids and peptides	[0.88] MS-DIAL - Fiehn HILIC: Glutathione (oxidized)			2
p609	Pos	491.217	3.12901	N/A	Unknown				4b
p610	Pos	493.193	3.55245	6	Unknown				4b
p611	Pos	494.118	3.49793	17	Amino acids and peptides				3b		C16H31NO10S3	[M + H]+	0.000578158	68.3468	Amino acids and Peptides	0.999811
p612	Pos	495.184	5.71055	N/A	Carbohydrates and derivatives				3b		C20H28N6O10	[M - H2O + H]+	0.000416	82.8752	Carbohydrates	0.961054		C22H32O11	0.0005	0.7274	Terpenoids
p613	Pos	495.928	0.700102	N/A	Unknown				4b
p614	Pos	496.202	11.7311	N/A	Fatty acids and derivatives				3b		C20H30O13	[M + H]+	0.001529	166.001	Fatty acids	0.843336		C20H30O13	0.0004	0.8625
p616	Pos	497.114	11.3083	2	Unknown				4b
p617	Pos	501.269	10.2382	3	Flavonoids	[0.86] User - MSMS-Public-Pos-VS15: NCGC00385199-01!2-[34-bis[[(2S3R4S5S6R)-345-trihydroxy-6-(hydroxymethyl)oxan-2-yl]oxy]phenyl]-57-dihydroxychromen-4-one			2		C25H40O10	[M + H]+	0.000970732	138.385
p618	Pos	501.269	11.0867	3	Unknown				4a		C25H40O10	[M + H]+	0.000796842	163.417
p619	Pos	501.269	11.5924	3	Fatty acids and derivatives				3b		C25H40O10	[M + H]+	0.000717576	188.336	Fatty acids	0.685556
p620	Pos	502.171	5.79831	N/A	Shikimates and phenylpropanoids				3b		C25H27NO10	[M + H]+	0.000554	72.3698				C25H27NO10	0.0001	0.9328	Shikimates and Phenylpropanoids	Lignans	Lignans
p621	Pos	504.316	16.9788	N/A	Fatty acids and derivatives				3b		C25H42O9	[M + H3N + H]+	0.000881308	130.243	Fatty acids	0.999572
p622	Pos	508.153	7.33065	1B	Unknown				4b
p623	Pos	509.272	16.9826	N/A	Unknown				4b
p625	Pos	512.206	4.76412	N/A	Amino acids and peptides	[0.79] GNPS - GNPS Library: val-leu-pro-val-pro-gln M+H			2		C23H30N2O8S	[M + H3N + H]+	0.000491	77.8207
p626	Pos	513.967	0.658635	N/A	Amino acids and peptides				3b		C21H17NO4S4	[M + K]+	0.000578333	27.2681	Amino acids and Peptides	0.620995
p628	Pos	515.187	3.83101	N/A	Unknown				4a		C22H27NO12	[M + H3N + H]+	0.000582259	145.837
p629	Pos	517.134	4.24778	16	Fatty acids and derivatives	[0.82] GNPS - GNPS Matches to NIST14: Spectral Match to 13-Docosenamide (Z)- from NIST14 2M+H			2		C23H24N4O8S	[M + H]+	0.004923	68.6413
p63	Pos	149.023	6.40339	N/A	Unknown		C8H4O3		2		C8H6O4	[M - H2O + H]+	0.000395075	57.3238	Shikimates and Phenylpropanoids	0.953694		C8H4O3	0.0002	0.8494	Shikimates and Phenylpropanoids
p630	Pos	517.135	4.71944	16	Shikimates and phenylpropanoids				3b		C23H26O12	[M + Na]+	0.002016	62.5414	Shikimates and Phenylpropanoids	0.787019
p634	Pos	521.251	13.6347	3	Fatty acids and derivatives				3b		C26H42O8	[M + K]+	0.000944118	129.105	Fatty acids	0.988209
p635	Pos	522.187	5.74494	6	Unknown				4b
p640	Pos	527.18	3.17325	26	Amino acids and peptides				3b		C26H27N3O4S2	[M + H3N + H]+	0.00116	72.1975	Amino acids and Peptides	0.961979
p641	Pos	529.3	14.0501	3	Fatty acids and derivatives				3b		C27H44O10	[M + H]+	0.00093	155.261	Fatty acids	0.998822
p642	Pos	529.3	13.6504	3	Fatty acids and derivatives				3b		C27H44O10	[M + H]+	0.000877386	146.853	Fatty acids	0.988311
p643	Pos	529.3	12.4075	3	Fatty acids and derivatives				3b		C27H44O10	[M + H]+	0.000816049	123.307	Fatty acids	0.746828
p644	Pos	529.3	12.8501	3	Fatty acids and derivatives				3b		C27H44O10	[M + H]+	0.000831644	132.661	Fatty acids	0.995819
p645	Pos	530.297	5.69741	N/A	Unknown				4b
p646	Pos	532.286	10.7937	N/A	Carbohydrates and derivatives				3b		C24H43N3O11	[M - H2O + H]+	0.00100422	90.8547	Carbohydrates	0.889864
p647	Pos	532.304	13.0561	N/A	Terpenoids	[0.71] MS-DIAL - LipidBlast: HexCer 18:1;3O/16:0;(2OH)			3b		C28H43N3O8	[M - H2O + H]+	0.00119755	97.2318				C28H38N2O7	0.0007	0.9019	Terpenoids	sesquiterpenoids	sesquiterpenoids
p648	Pos	534.088	1.08266	N/A	Flavonoids	[0.96] User - LibspecrtralSTDPos_Ver2: OV-C_IJPB_INRAE_Biblio-Spectrale_STD-[M+H]+ Robinin = Kaempferol 3 o robinoside 7 o rhamnoside pheno 741 595 433 287			2
p649	Pos	536.198	3.20023	6	Amino acids and peptides				3b		C23H31N5O11	[M - H2O + H]+	0.0005375	39.8215	Amino acids and Peptides	0.977738
p650	Pos	538.127	1.14446	N/A	Flavonoids	[0.96] User - LibspecrtralSTDPos_Ver2: OV-C_IJPB_INRAE_Biblio-Spectrale_DoubleMutantSeb-Baud p426EXP Quercetin 3-O-rutinoside-(1-2)-O-rhamnoside [M+H]+: [M]+: 0786 validation spectrale			2
p651	Pos	538.228	5.1368	N/A	Shikimates and phenylpropanoids	[0.84] User - ALL_GNPS: ReSpect:PM018150 Kaempferol-dihexoside-rhamnoside			3a		C26H32O11	[M + H3N + H]+	0.0009315	105.724	Shikimates and Phenylpropanoids	0.999336		C26H32O11	0.0001	0.9373	Shikimates and Phenylpropanoids	Lignans	Lignans
p652	Pos	539.246	5.69706	N/A	Amino acids and peptides				3b		C23H40N4O8	[M + K]+	0.00279067	101.977	Amino acids and Peptides	0.643046
p653	Pos	539.246	7.19294	N/A	Carbohydrates and derivatives				3b		C23H36N6O10	[M - H2O + H]+	0.000764	88.3402	Carbohydrates	0.807364
p654	Pos	540.244	4.63998	25	Carbohydrates and derivatives				3b		C22H30N6O9	[M + H3N + H]+	0.00154777	71.8932	Carbohydrates	0.947329		C26H34O11	0	0.8991	Shikimates and Phenylpropanoids	Lignans	Lignans
p656	Pos	543.207	8.49466	23	Unknown				4a		C25H34O13	[M + H]+	0.000991505	151.529
p658	Pos	546.327	13.6457	3	Fatty acids and derivatives				3b		C27H44O10	[M + H3N + H]+	0.000917961	127.687	Fatty acids	0.994128
p659	Pos	546.327	11.5977	3	Unknown				4a		C27H44O10	[M + H3N + H]+	0.000898497	101.709
p66	Pos	149.117	3.32524	N/A	Fatty acids and derivatives				3b		C7H16O3	[M + H]+	0.000438333	160.359	Fatty acids	0.992036
p660	Pos	549.181	3.80832	3	Shikimates and phenylpropanoids				3b		C27H34O8P	[M + P + H]+	0.000769577	51.3366				C23H32O15	0.0002	0.938	Shikimates and Phenylpropanoids
p663	Pos	551.333	15.0508	N/A	Unknown				4b
p665	Pos	556.207	3.24444	15	Amino acids and peptides				3b		C27H30N4O4S2	[M + H3N + H]+	0.001896	69.3144	Amino acids and Peptides	0.994804
p666	Pos	556.787	3.65837	N/A	Unknown				4b
p668	Pos	559.202	5.25246	23	Hydroxycinnamic acids	[0.70] User - MSMS-Public-Pos-VS15: NCGC00384990-01!(1S3R4R5R)-3-[(E)-3-(34-dihydroxyphenyl)prop-2-enoyl]oxy-15-dihydroxy-4-[(E)-3-(4-hydroxy-35-dimethoxyphenyl)prop-2-enoyl]oxycyclohexane-1-carboxylic acid			2		C25H34O14	[M + H]+	0.000266429	153.937
p67	Pos	152.947	0.694519	N/A	Unknown				4b
p670	Pos	560.233	12.3478	14	Unknown				4b
p671	Pos	561.16	5.04984	N/A	Shikimates and phenylpropanoids				3a		C27H28O13	[M + H]+	0.000836154	73.9632	Shikimates and Phenylpropanoids	0.805685		C27H28O13	0.0001	0.9385	Shikimates and Phenylpropanoids	Phenylpropanoids (C6-C3)	Phenylpropanoids (C6-C3)
p674	Pos	566.427	4.98473	22	Amino acids and peptides				3b		C30H52N4O5	[M + H3N + H]+	0.001655	71.1694	Amino acids and Peptides	0.965652
p676	Pos	573.27	5.33923	N/A	Terpenoids	Convallatoxin (0,743)	C29H42O10		2		C32H33N3O6	[M + H3N + H]+	0.000764846	65.1438
p678	Pos	575.176	5.99076	1B	Unknown				4b
p679	Pos	575.252	13.2452	N/A	Unknown				4a		C30H40O12	[M - H2O + H]+	0.00242	117.569
p68	Pos	153.128	7.48025	10	Terpenoids				3b		C10H18O2	[M - H2O + H]+	0.000435185	131.445	Terpenoids	0.906822
p680	Pos	576.228	6.59016	14	Flavonoids	[0.95] User - LibspecrtralSTDPos_Ver2: OV-C_IJPB_INRAE_Biblio-Spectrale_AWF-A_Daviere-05-2022 p44EXP Kaempferol-3-O-rhamnoside-7-O-rhamnoside [M+H]+ et [M-H]-			2
p682	Pos	577.318	4.42294	N/A	Amino acids and peptides				3b		C31H37N5O5	[M + H3N + H]+	0.004405	97.2374	Amino acids and Peptides	0.995922
p683	Pos	579.171	4.82673	8	Hydroxycinnamic acids	OV-C_IJPB_INRAE_Biblio-Spectrale_AWF-A_Daviere-05-2022 p44EXP Kaempferol-3-O-rhamnoside-7-O-rhamnoside [M+H]+ et [M-H]- (0,883)			1		C27H30O14	[M]+	0.000880548	69.6255	Shikimates and Phenylpropanoids	0.999987		C27H30O14	0.0002	0.9395	Shikimates and Phenylpropanoids	Flavones	Flavones
p684	Pos	579.171	5.26544	8	Flavonoids	Massbank:PT109360 Kaem-3-Rha-7-Rha|Kaempferol-3-Rhamnoside-7-Rhamnoside|5-hydroxy-2-(4-hydroxyphenyl)-3,7-bis[[(2S,3R,4S,5R,6S)-3,4,5-trihydroxy-6-methyloxan-2-yl]oxy]chromen-4-one|Kaempferitrin (0,739)	C27H30O14		2		C27H30O14	[M + H]+	0.000873	76.966	Shikimates and Phenylpropanoids	0.999991		C27H30O14	0.0001	0.9392	Shikimates and Phenylpropanoids	Flavones	Flavones
p686	Pos	580.174	4.82645	8	Unknown				4b
p687	Pos	581.184	6.5856	N/A	Amino acids and peptides				3b		C24H29N5O7S2	[M + H3N + H]+	0.00174933	85.4219	Amino acids and Peptides	0.74373
p688	Pos	582.179	4.83017	8	Unknown				4b
p689	Pos	586.322	4.9254	N/A	Flavonoids	[0.90] MS-DIAL - RIKEN PlaSMA authentic standards: Kaempferol-3-O-glucoside-7-O-rhamnoside			2
p69	Pos	155.07	2.95134	N/A	Polyketides				3b		C8H10O3	[M + H]+	0.000395034	148.457	Polyketides	0.874
p690	Pos	589.265	6.00769	N/A	Unknown				4b
p691	Pos	593.186	5.98728	1B	Terpenoids				3b		C28H32O14	[M + H]+	0.000892037	71.6432	Terpenoids	0.827874
p692	Pos	595.165	4.40445	8	Shikimates and phenylpropanoids	5-hydroxy-2-(4-hydroxyphenyl)-3-[(2S,3R,4S,5S,6R)-3,4,5-trihydroxy-6-(hydroxymethyl)oxan-2-yl]oxy-7-[(2S,3R,4R,5R,6S)-3,4,5-trihydroxy-6-methyloxan-2-yl]oxychromen-4-one (0,798)	C27H30O15		3b		C26H32N2O12	[M + P]+	0.00385264	36.9094	Alkaloids	0.774616		C27H30O15 / C27H32O16 /C27H31O15+	0.0001	0.9397	Shikimates and Phenylpropanoids	Flavonols	Flavonols
p693	Pos	595.165	3.93597	8	Shikimates and phenylpropanoids				3b		C23H32N4O12	[M + K]+	0.000112772	63.8248	Carbohydrates	0.805569		C27H30O15	0	0.9392	Shikimates and Phenylpropanoids	Flavones	Flavones
p694	Pos	596.471	3.79355	N/A	Unknown				4a		C30H62N2O6S	[M + H3N + H]+	0.00334889	47.0885
p695	Pos	599.174	3.11292	N/A	Carbohydrates and derivatives				3b		C22H28N10O8	[M + K]+	0.000168	109.304	Carbohydrates	0.822234
p696	Pos	600.156	3.53184	N/A	Unknown				4a		C32H25NO11	[M]+	0.005341	81.7764
p697	Pos	607.366	9.32652	1B	Unknown				4b
p698	Pos	607.396	18.0035	1B	Unknown				4b
p699	Pos	608.385	4.9332	N/A	Shikimates and phenylpropanoids	[0.91] MS-DIAL - MassBank: Delphinidin-3-rutinoside; LC-ESI-ITFT; MS2; HCD; CE 20.0 eV; [M]+			2
p70	Pos	156.084	10.9454	N/A	Fatty acids and derivatives				3b		C8H10S	[M + H3N + H]+	0.000459158	101.241	Fatty acids	0.878426
p700	Pos	609.239	11.3131	2	Amino acids and peptides	[0.80] MS-DIAL - Fiehn HILIC: Glutathione (oxidized)			2
p701	Pos	610.213	7.75834	3	Unknown				4a		C28H35NO14	[M]+	0.000978545	54.3687
p702	Pos	611.16	4.14654	8	Flavonoids				3a		C27H30O16	[M + H]+	0.000713974	46.4245	Shikimates and Phenylpropanoids	0.999921		C27H30O16	0.0001	0.9397	Shikimates and Phenylpropanoids	Flavonols	Flavonols
p703	Pos	613.159	0.815674	43	Amino acids and peptides				3b		C20H32N6O12S2	[M + H]+	0.00094173	64.2443	Amino acids and Peptides	0.91894
p705	Pos	615.168	8.94799	N/A	Flavonoids	NCGC00385636-01!7-[(2S,3R,4S,5S,6R)-6-[[(2R,3R,4R)-3,4-dihydroxy-4-(hydroxymethyl)oxolan-2-yl]oxymethyl]-3,4,5-trihydroxyoxan-2-yl]oxy-8-methoxy-3-(4-methoxyphenyl)chromen-4-one (0,800)	C28H32O14		2		C30H26N6O7S	[M + H]+	0.00183743	61.3456	Amino acids and Peptides	0.704818
p706	Pos	615.168	6.9553	N/A	Unknown				4a		C28H32O14	[M + Na]+	0.00103354	63.8867
p707	Pos	615.168	7.76074	N/A	Shikimates and phenylpropanoids				3b		C28H32O14	[M + Na]+	0.00108905	50.898	Shikimates and Phenylpropanoids	0.664452
p708	Pos	615.168	8.27248	N/A	Flavonoids	NCGC00385636-01!7-[(2S,3R,4S,5S,6R)-6-[[(2R,3R,4R)-3,4-dihydroxy-4-(hydroxymethyl)oxolan-2-yl]oxymethyl]-3,4,5-trihydroxyoxan-2-yl]oxy-8-methoxy-3-(4-methoxyphenyl)chromen-4-one (0,752)	C28H32O14		2
p710	Pos	627.249	11.3083	2	Unknown				4b
p711	Pos	627.298	3.0963	N/A	Unknown				4b
p713	Pos	628.234	3.17715	26	Unknown				4b
p715	Pos	636.163	3.24825	15	Amino acids and peptides				3b		C23H30N4O12S2	[M + H3N + H]+	0.0009215	38.5757	Amino acids and Peptides	0.98838
p716	Pos	645.131	1.09599	43	Amino acids and peptides				3b		C24H30N8O7S2	[M + K]+	0.000761475	79.0061	Amino acids and Peptides	0.868543
p717	Pos	645.213	2.05944	N/A	Amino acids and peptides				3b		C31H34N4O10	[M + Na]+	0.004168	64.6394	Amino acids and Peptides	0.76357
p718	Pos	646.234	13.5541	14	Amino acids and peptides	[0.74] User - MSMS-Public-Pos-VS15: val-leu-pro-val-pro			2		C35H35NO11	[M + H]+	0.00491262	81.268
p72	Pos	160.079	2.46643	7	Unknown				4a		C7H13NOS	[M + H]+	0.000529924	75.2223
p721	Pos	652.403	4.16337	19	Amino acids and peptides				3a		C31H53N7O8	[M + H]+	0.000854	51.6664	Amino acids and Peptides	0.999995		C31H53N7O8	0.0001	0.8347	Amino acids and Peptides
p723	Pos	663.322	10.2436	3	Unknown				4b
p724	Pos	667.942	3.66291	N/A	Unknown				4b
p726	Pos	675.676	25.5668	N/A	Fatty acids and derivatives				3b									C22H43NO	0.0002	0.8542	Fatty acids	Fatty amides	Fatty amides
p727	Pos	677.103	2.63536	37	Unknown				4b
p728	Pos	679.17	3.15792	15	Unknown				4b
p729	Pos	680.348	10.2448	3	Unknown				4b
p73	Pos	160.079	2.97592	7	Unknown				4a		C7H13NOS	[M + H]+	0.000478227	55.2471
p730	Pos	681.166	4.86505	27	Shikimates and phenylpropanoids				3b		C30H32O18	[M + H]+	0.00105	72.2524	Shikimates and Phenylpropanoids	0.864958
p731	Pos	691.353	12.4031	3	Terpenoids				3b		C33H54O15	[M + H]+	0.0011397	94.3988	Terpenoids	0.733128
p733	Pos	696.176	4.70755	16	Amino acids and peptides				3b		C34H35N5O5S2	[M + K]+	0.005068	34.3291	Amino acids and Peptides	0.882474
p736	Pos	703.148	4.87358	N/A	Unknown				4b
p738	Pos	708.38	12.8419	3	Unknown				4a		C34H50N4O11	[M + H3N + H]+	0.00248868	104.921
p739	Pos	708.38	12.4021	3	Amino acids and peptides				3b		C34H50N4O11	[M + H3N + H]+	0.0024401	83.2891	Amino acids and Peptides	0.645672
p74	Pos	160.133	3.47536	N/A	Fatty acids and derivatives				3a		C8H14O2	[M + H3N + H]+	0.000455111	93.6337	Fatty acids	0.770631		C8H17NO2	0	0.7643	Fatty Acids and Conjugates
p743	Pos	727.389	15.4285	N/A	Unknown				4b
p744	Pos	732.561	25.5565	N/A	Fatty acids and derivatives	[0.71] MS-DIAL - LipidBlast: HexCer 18:1;3O/16:0;(2OH)			2		C40H77NO10	[M + H]+	0.001351	86.62	Fatty acids	0.999697
p745	Pos	741.223	3.9357	8	Flavonoids	Hypothesis ReSpect:PT109170 Kaempferol-3-Glucoside-2''-Rhamnoside-7-Rhamnoside|Kaem-3-Glc-2''-Rha-7-Rha (0,770)	C33H40O19		3a		C33H40O19	[M + H]+	0.00118359	69.1256	Shikimates and Phenylpropanoids	0.999981		C33H40O19	0	0.9723	Shikimates and Phenylpropanoids	Isoflavones	Isoflavones
p748	Pos	757.218	3.76962	8	Flavonoids	OV-C_IJPB_INRAE_Biblio-Spectrale_DoubleMutantSeb-Baud p426EXP Quercetin 3-O-rutinoside-(1-2)-O-rhamnoside [M+H]+: [M]+: 0,786 validation spectrale (0,733)			1		C33H40O20	[M + H]+	0.00144833	46.365	Shikimates and Phenylpropanoids	0.999984		C33H40O20	0.0002	0.8864	Shikimates and Phenylpropanoids	Flavonols	Flavonols
p749	Pos	757.218	4.26636	8	Unknown				4b
p75	Pos	161.096	20.7951	N/A	Unknown		C11H17NO3		2
p750	Pos	757.385	11.3098	2	Unknown				4b
p751	Pos	774.411	11.3057	41	Unknown				4b
p752	Pos	779.367	11.3099	41	Unknown				4b
p753	Pos	788.26	3.94564	N/A	Unknown				4a		C37H43N5O12	[M + K]+	0.00548484	74.4437
p754	Pos	790.276	3.80713	3	Unknown				4b
p755	Pos	795.231	3.80912	3	Unknown				4b
p756	Pos	929.386	12.893	2	Unknown				4b
p757	Pos	946.412	12.8999	2	Unknown				4b
p758	Pos	951.367	12.9123	2	Unknown				4b
p76	Pos	162.055	3.98479	1A	Indolics	Massbank:PR101045 Indole-3-carboxylic acid|3-Indolylcarboxylic Acid|3-Indoleformic Acid (0,841)	C9H7NO2		2		C9H9NO3	[M - H2O + H]+	0.000314943	111.098				C9H7NO2	0.0001	0.8016	Alkaloids	Amino Acids - Indole	Amino Acids - Indole
p77	Pos	162.055	4.98142	1A	Indolics	Massbank:PR101045 Indole-3-carboxylic acid|3-Indolylcarboxylic Acid|3-Indoleformic Acid (0,763)	C9H7NO2		2		C9H9NO3	[M - H2O + H]+	0.000604	86.3398				C9H7NO2	0.0001	0.8016	Alkaloids	Amino Acids - Indole	Amino Acids - Indole
p78	Pos	162.058	1.58027	N/A	Unknown				4b
p79	Pos	163.06	9.32479	N/A	Unknown				4b
p80	Pos	163.133	4.43031	N/A	Fatty acids and derivatives				3b		C8H18O3	[M + H]+	0.000452692	119.274	Fatty acids	0.973356
p81	Pos	165.055	0.922252	1A	Amino acids and peptides	Spectral Match to L-Tyrosine from NIST14 (0,755)	C22H22O12		2									C9H11NO3	0.0001	0.8446	Amino acids and Peptides	Small peptides	Small peptides
p82	Pos	166.086	1.40985	1A	Amino acids and peptides	OV-C_IJPB_INRAE_Biblio-Spectrale_DoubleMutantSeb-Baud p35EXP Phenylalanine [M+H]+: 0,881 (0,917)			1									C9H11NO2	0.0002	0.8768	Amino acids and Peptides	Small peptides	Small peptides
p83	Pos	168.045	1.27415	N/A	Unknown				4a		C6H11NOS	[M + Na]+	0.000485111	171.815
p86	Pos	169.086	3.05885	1A	Polyketides				3a		C9H14O4	[M - H2O + H]+	0.000462	164.551	Fatty acids	0.654424		C9H12O3	0.0002	0.7955	Polyketides
p87	Pos	170.042	1.28308	N/A	Amino acids and peptides	Hypothesis : Glutamic acid: [M+Na]+: 0.813	C5H9NO4	[M+Na]+	3b		C5H9NO4	[M + Na]+	0.00142043	110.512	Amino acids and Peptides	0.99359
p88	Pos	170.1	13.1156	N/A	Amino acids and peptides	Spectral Match to Diphenylamine from NIST14 (0,859)	C12H11N		2		C9H12S	[M + H3N + H]+	0.000445104	120.977	Fatty acids	0.856639
p90	Pos	171.16	0.77501	13	Alkaloids and nitrogen derivatives				3b		C8H15N3	[M + H3N + H]+	0.000743191	53.9255	Alkaloids	0.992
p91	Pos	172.097	3.8969	7	Unknown				4a		C8H10O3	[M + H3N + H]+	0.000434179	144.99
p92	Pos	173.14	0.864214	13	Unknown				4b
p93	Pos	174.095	3.70455	7	Unknown				4a		C8H15NOS	[M + H]+	0.000482769	89.5527
p94	Pos	175.039	3.8076	N/A	Shikimates and phenylpropanoids				3b		C10H6O3	[M + H]+	0.000478947	88.8322	Shikimates and Phenylpropanoids	0.859		C10H6O3	0	0.8118	Polyketides
p95	Pos	175.119	0.68244	13	Amino acids and peptides	[0.94] GNPS - GNPS Library: Arginine - 70.00 eV M+H	C6H14N4O2		2		C6H11N3O2	[M + H3N + H]+	0.00064198	52.8979	Amino acids and Peptides	0.999914		C6H14N4O2	0.0001	0.8751	Amino acids and Peptides	Small peptides	Small peptides
p96	Pos	176.071	6.34238	N/A	Indolics	Massbank:PB000528 4-methoxy-1H-indole-3-carbaldehyde (0,877)	C10H9NO2		2		C10H11NO3	[M - H2O + H]+	0.000483811	165.671				C10H9NO2	0.0002	0.8574	Alkaloids	Amino Acids - Indole	Amino Acids - Indole
p97	Pos	176.071	3.86626	1B	Amino acids and peptides				3a		C11H9NO3	[M - CO + H]+	0.00048025	204.681	Alkaloids	0.905212		C10H9NO2	0.0007	0.6713	Alkaloids	Amino Acids - Indole	Amino Acids - Indole
p99	Pos	178.05	1.64535	N/A	Unknown				4b

## Sheet: Metrics
								Met.cat.	N°
								Amino acids and peptides	119
								Fatty acids and derivatives	90
			TOT	1022				Shikimates and phenylpropanoids	73
			No cluster, no annotation	273	26.7123			Alkaloids and nitrogen derivatives	68
			No cluster, annotated	252	24.6575			Terpenoids	52
			Si cluster, no annotation	198	19.3738			Flavonoids	47
			Si cluster, si annotation	299	29.2564			Carbohydrates and derivatives	28
								Hydroxycinnamic acids	20
								Polyketides	16
								Indolics	10
								Glucosinolates	8
								Benzoic acids	6
								Apocarotenoids	5
								Nucleotides and nucleosides	4
								Organic acids	3
								Isothiocyanates	2
									551
