# Supplementary material for: Microplastics in the Soil at Sub‐Toxic Concentrations Cause Metabolic Changes Decreasing Fungal Pathogen Susceptibility in Arabidopsis thaliana
Source: Physiol Plant. 2025 Jun 9;177(3):e70312. doi: 10.1111/ppl.70312 (PMC12147067; doi:10.1111/ppl.70312)
Supplement: Supplementary file 6 — Data S6. Supporting Information. [file PPL-177-e70312-s001.xlsx]

## Sheet: Feuil1
Table S6. Variable Importance in Projection (VIP) scores. VIP scores were obtained from PLS-DA analysis realized on MetaboAnalyst version 6.0. VIP scores are shown for the first two components in each condition.
Feature ID	Comp. 1_H2O	Comp. 2_H2O		Feature ID	Comp. 1_CP	Comp. 2_CP		Feature ID	Comp. 1_B.cinerea	Comp. 2_B.cinerea
p691	2.2637	2.1013		n506	2.2317	0.34185		n115	2.3599	2.3438
p486	2.2143	2.0087		n165	2.1774	0.79147		n222	2.2705	2.2563
p654	2.1675	2.0298		p702	2.1682	0.32639		p417	2.2443	2.2288
p518	2.1469	1.9718		p570	2.1674	0.48032		n226	2.2025	2.1873
p258	2.1405	1.9416		n329	2.1256	0.35024		n40	2.1886	2.1734
n17	2.101	2.017		p552	2.0606	0.29979		p57	2.1776	2.1624
p63	2.0903	2.0092		n190	2.0556	0.81398		n358	2.1762	2.1632
n439	2.07	1.8803		p501	2.0363	0.47562		p397	2.1582	2.1434
p470	2.0615	1.9281		p450	2.0328	0.44746		n421	2.1111	2.0964
p154	2.0544	1.8649		p38	2.0313	0.52226		p434	2.1019	2.0873
p219	2.0526	1.8617		p491	2.0038	0.56359		n107	2.0827	2.0689
n106	2.0319	1.8515		n555	1.9988	0.55655		n254	2.0731	2.0605
n109	2.0299	1.8457		p656	1.998	0.33437		p52	2.0687	2.0583
p94	2.0195	1.8577		p214	1.9793	0.38067		p306	2.0652	2.0509
p678	2.0172	1.8379		p250	1.9719	0.30192		n114	2.0588	2.045
n62	1.9919	1.8233		p278	1.9718	0.36292		n563	2.0568	2.0439
p318	1.9789	1.9437		p434	1.9706	0.27002		p184	2.0465	2.0324
n89	1.9605	1.7906		n16	1.9616	0.8031		p101	2.0311	2.017
p501	1.9602	1.7799		p693	1.9587	0.39785		p436	2.0253	2.0112
p265	1.9493	1.7962		p684	1.9587	0.54181		p670	2.0243	2.0103
n515	1.942	1.7682		p561	1.9543	0.32423		p255	2.0109	1.9982
n372	1.9392	1.7693		p748	1.9532	0.74726		n371	1.9979	1.984
n145	1.9355	1.7607		p226	1.9459	0.33163		p526	1.9975	1.9846
n31	1.9253	1.922		n51	1.9407	0.50528		p471	1.993	1.9792
p357	1.9252	1.7576		p745	1.9367	0.26885		n468	1.9782	1.9662
n60	1.9216	1.753		p362	1.9358	1.0181		n449	1.9645	1.9573
n457	1.9165	1.7869		p412	1.9319	0.71299		n236	1.9569	1.9469
n537	1.8956	1.7464		p66	1.9295	0.98602		n50	1.9493	1.9359
p156	1.8918	1.7171		n156	1.9254	0.60691		p474	1.9467	1.9345
n557	1.8896	1.7151		p386	1.9217	0.4036		n18	1.9437	1.9318
n434	1.8762	1.7301		p498	1.9208	0.37019		n582	1.9391	1.9302
p345	1.8752	1.8367		n450	1.9163	0.32889		p217	1.9333	1.9199
n292	1.8685	1.7009		n179	1.9127	0.73494		p446	1.9157	1.9028
n253	1.8673	1.6967		p340	1.9124	1.22		p133	1.9115	1.9005
n83	1.8633	1.8108		p215	1.9101	0.3791		p155	1.9104	1.8989
p494	1.8393	1.6756		p464	1.9086	0.71748		p671	1.8993	1.8905
n531	1.8368	1.6727		n443	1.9016	0.68789		p512	1.8813	1.8687
p389	1.8307	1.6614		p322	1.8904	0.56892		p496	1.8765	1.8672
p172	1.8236	1.6748		p245	1.8778	1.1521		p608	1.8758	1.863
p412	1.8228	1.657		p683	1.8772	0.27766		p70	1.8695	1.8565
p512	1.8205	1.6597		p512	1.8666	0.26962		p752	1.8648	1.855
n7	1.816	1.6777		n84	1.8656	0.29325		n224	1.8639	1.8512
n486	1.804	1.6423		n250	1.8631	0.5627		n128	1.8616	1.8567
p123	1.8012	1.6457		p686	1.8582	0.3647		p495	1.8528	1.8406
p29	1.7867	1.6746		p578	1.8573	0.97394		n466	1.8488	1.8361
n113	1.7701	1.6122		p676	1.8536	0.25407		n497	1.8435	1.8348
p210	1.7691	1.6312		p433	1.8522	0.26811		n521	1.842	1.836
n370	1.7677	1.6037		n317	1.8441	0.38727		p691	1.8419	1.8385
n265	1.7657	1.6025		n467	1.8419	0.36533		p461	1.8409	1.8305
p466	1.7628	1.6054		p287	1.8387	1.2018		n296	1.8395	1.8281
p309	1.758	1.6146		p411	1.8362	1.1305		p548	1.8357	1.8257
p46	1.7543	1.6321		p560	1.8307	0.2508		p97	1.8258	1.8149
p53	1.7519	1.6829		p281	1.8295	0.4093		n124	1.8243	1.8164
p362	1.7409	1.5793		p415	1.826	0.25332		p405	1.8207	1.8167
p36	1.7383	1.577		p97	1.8131	0.3576		p149	1.8141	1.802
p596	1.7247	1.579		p451	1.8125	0.24875		p168	1.8127	1.8063
p299	1.7227	1.5707		p506	1.8007	0.30355		p536	1.8104	1.801
p91	1.7225	1.5677		p299	1.7996	1.339		p152	1.8104	1.798
n440	1.713	1.5768		n314	1.7968	0.96704		p463	1.81	1.8012
n337	1.7114	1.5599		n390	1.7889	0.48925		n469	1.81	1.7994
p38	1.7072	1.5535		n209	1.7768	0.29446		p469	1.8061	1.8012
p569	1.7011	1.5529		p360	1.7699	0.53713		p228	1.7815	1.7697
n479	1.7002	1.5706		n246	1.7695	0.46013		p650	1.7628	1.7505
n54	1.7001	1.5419		p325	1.7633	0.31508		p156	1.7619	1.7498
p519	1.6979	1.5434		p625	1.7523	0.41195		n467	1.7583	1.7518
p594	1.6976	1.5404		p366	1.7464	0.36286		p460	1.7501	1.739
n277	1.697	1.5932		n290	1.7419	0.5513		p226	1.7385	1.7278
n264	1.6929	1.5353		p543	1.7415	0.26545		p730	1.7331	1.722
n450	1.6876	1.5957		p688	1.7413	0.36455		p121	1.7283	1.7173
n286	1.6846	1.543		n218	1.739	0.42643		p466	1.7266	1.7186
n102	1.6843	1.5293		n503	1.7363	0.72591		p589	1.7258	1.7146
n3	1.6821	1.5677		p274	1.7336	0.58389		n262	1.7174	1.706
n467	1.682	1.5406		n516	1.7332	0.8972		n284	1.7162	1.7044
n516	1.6766	1.5517		n275	1.7248	0.91654		p439	1.7144	1.704
p434	1.6723	1.5198		p227	1.7243	0.68696		n583	1.7134	1.7059
n70	1.6693	1.5527		p418	1.7239	0.96794		p593	1.7116	1.7008
p24	1.6693	1.5261		n526	1.7237	0.67088		p40	1.7039	1.6933
p628	1.6578	1.5036		p449	1.7215	0.28859		p375	1.6994	1.6974
n521	1.6577	1.5224		n230	1.72	0.25806		n137	1.6959	1.6873
n310	1.6521	1.5126		p133	1.7188	0.37133		p272	1.6958	1.6862
n520	1.6462	1.5344		p692	1.7143	0.27325		n569	1.6921	1.6805
n152	1.6454	1.5136		p694	1.7136	0.73396		p137	1.6904	1.6813
p66	1.6452	1.4924		n493	1.7079	0.41609		p407	1.6899	1.6814
p748	1.641	1.4898		p410	1.7072	0.9399		p161	1.6847	1.6735
n465	1.6336	1.519		p279	1.7067	0.60585		p441	1.6781	1.6691
n16	1.6316	1.5455		n113	1.706	0.45755		p88	1.6767	1.665
p253	1.6287	1.512		p668	1.6988	0.23487		n547	1.6748	1.6676
p668	1.627	1.4834		p249	1.6971	0.82073		p529	1.6715	1.6634
n51	1.6132	1.5266		p438	1.6902	0.56351		p491	1.6713	1.6601
p37	1.6129	1.4914		p666	1.6831	0.86659		n564	1.6667	1.6579
n355	1.6081	1.4607		p358	1.6717	0.22973		n314	1.6654	1.6538
p402	1.6056	1.5216		p430	1.6676	0.48342		p249	1.6596	1.6484
n524	1.6039	1.4557		p246	1.6608	0.82002		p481	1.6583	1.6472
p676	1.5981	1.4838		p508	1.6523	0.28306		n237	1.6481	1.6388
p411	1.5928	1.4454		p47	1.6501	0.49295		p702	1.6391	1.6278
n555	1.5922	1.4815		n116	1.6496	0.80236		p718	1.6374	1.6296
p45	1.589	1.4683		n112	1.6406	0.83981		p450	1.6352	1.6239
p340	1.5881	1.4486		p275	1.6357	0.70816		p409	1.6296	1.6196
p295	1.5802	1.433		n226	1.6357	0.85539		n496	1.6167	1.6055
p325	1.5747	1.443		p724	1.6333	1.2488		p253	1.6041	1.595
p305	1.5718	1.5286		p387	1.6241	1.0151		n13	1.604	1.593
p214	1.5717	1.4259		n569	1.6236	1.1745		p95	1.6032	1.605
n569	1.5631	1.4265		p210	1.619	0.7727		p252	1.5977	1.587
p292	1.5594	1.4172		p696	1.616	0.56071		n537	1.5958	1.5852
n101	1.5553	1.4104		p417	1.6153	1.0273		n387	1.5917	1.5813
p656	1.5499	1.4491		p460	1.6147	0.90737		p530	1.5905	1.5832
p287	1.5483	1.4069		n269	1.6079	0.62711		n310	1.5868	1.5762
n344	1.5473	1.4854		n577	1.6051	0.94668		p601	1.5857	1.5797
p701	1.5472	1.4436		p414	1.6038	0.6175		p66	1.5837	1.573
p623	1.5434	1.4187		p593	1.6032	0.55038		p368	1.5808	1.5748
p111	1.5432	1.4065		p614	1.6006	0.42477		n573	1.5773	1.5666
p745	1.5429	1.411		p101	1.5994	1.3103		n55	1.5742	1.576
p598	1.5383	1.4135		p651	1.5949	0.63753		n433	1.5724	1.5663
n315	1.5382	1.4016		p367	1.5941	0.92559		n313	1.5704	1.5595
p613	1.5379	1.4795		p488	1.5923	0.80173		n271	1.5571	1.5483
p690	1.5354	1.4162		p228	1.5873	0.21815		n134	1.5537	1.5439
p360	1.5343	1.3922		n261	1.5869	0.68908		n209	1.5453	1.5423
n496	1.5341	1.4493		n305	1.585	0.52974		p378	1.5445	1.5338
p308	1.5329	1.4488		n537	1.5805	0.40066		n457	1.5422	1.5463
n341	1.5296	1.3876		p297	1.5789	0.82717		n51	1.5409	1.5416
p406	1.5293	1.4149		p487	1.5757	0.52393		n265	1.5321	1.5233
p398	1.5265	1.4027		n236	1.5756	0.52197		n273	1.5283	1.5245
n380	1.5252	1.4116		p283	1.5754	0.6034		p182	1.5256	1.5183
p621	1.5131	1.394		p550	1.5741	0.45198		p736	1.5221	1.5121
p561	1.5125	1.3718		p563	1.5729	0.36198		p457	1.52	1.5166
p693	1.5074	1.3703		n228	1.5728	0.27992		p543	1.52	1.5139
n203	1.5039	1.3794		p466	1.5699	0.58625		n508	1.5147	1.5061
p92	1.5015	1.4504		p282	1.5619	1.2394		p373	1.5141	1.5036
p414	1.5004	1.3647		n310	1.5593	0.61103		p576	1.5113	1.5024
p183	1.4995	1.3598		p357	1.5563	0.89993		n160	1.5103	1.5195
p191	1.4906	1.356		p573	1.5527	1.1878		n202	1.5076	1.5016
n333	1.4904	1.5255		p595	1.5525	0.31058		p602	1.507	1.5018
n398	1.4859	1.3515		p388	1.5524	0.3967		p296	1.5065	1.4967
n350	1.4817	1.4099		p286	1.5513	0.45603		n61	1.5037	1.4932
n34	1.4811	1.3433		n327	1.5508	0.21242		n121	1.5031	1.4943
p256	1.4806	1.4094		p188	1.5455	0.31591		p612	1.4957	1.4858
p52	1.4756	1.6358		p562	1.5382	0.21127		p574	1.4907	1.4807
n21	1.4755	1.384		p49	1.5372	0.45099		n442	1.4895	1.4804
n37	1.4697	1.4762		p613	1.5331	0.53103		p695	1.4862	1.4763
p556	1.4653	1.3355		p309	1.5328	1.103		p412	1.4855	1.4766
n530	1.4641	1.3483		p338	1.5323	1.0775		n520	1.4854	1.4818
p625	1.464	1.3329		n217	1.5301	1.0004		p340	1.4811	1.4763
p272	1.4627	1.4691		n557	1.5295	0.96477		p678	1.4796	1.4844
n61	1.461	1.365		p223	1.5284	0.75269		p105	1.4756	1.4656
n307	1.4603	1.34		p187	1.5273	0.2634		p758	1.473	1.4748
n24	1.4559	1.3367		n270	1.5265	1.2875		n376	1.472	1.4637
p275	1.4539	1.3193		p528	1.5256	0.39079		n465	1.4686	1.4598
n302	1.4529	1.3252		p271	1.5231	0.88794		p235	1.4678	1.4596
p128	1.4521	1.3486		n259	1.5191	0.40439		n405	1.4663	1.4634
n488	1.4474	1.3202		p423	1.5147	0.56063		p696	1.4645	1.4558
n392	1.4437	1.6365		p337	1.5112	0.72805		p646	1.4616	1.4516
p358	1.4434	1.314		p80	1.5091	0.93955		n5	1.4598	1.4542
n191	1.4411	1.3248		n152	1.5066	1.2082		p622	1.4575	1.4477
p570	1.4353	1.3066		n307	1.5059	0.63488		p591	1.4574	1.4474
p410	1.4344	1.3481		n440	1.5043	0.79501		p728	1.4533	1.4503
p423	1.4329	1.3		p179	1.5009	0.80973		n17	1.4529	1.4429
p574	1.4327	1.3021		p389	1.4968	0.45166		p635	1.4519	1.4483
p155	1.4282	1.3093		n137	1.4964	0.66806		p47	1.4498	1.4398
n442	1.4275	1.3264		n160	1.493	0.74912		n279	1.4436	1.4349
p386	1.4268	1.3013		n315	1.4928	0.21862		n304	1.4422	1.4328
n244	1.426	1.2958		n273	1.4907	0.68246		p692	1.4338	1.4241
n272	1.423	1.3223		p484	1.4875	0.54103		p227	1.4315	1.4218
n35	1.4222	1.4572		p152	1.4846	0.60952		p438	1.4277	1.4184
p543	1.4203	1.4293		p253	1.477	0.79239		p277	1.4221	1.4257
n6	1.4184	1.3657		p522	1.4745	1.2195		n474	1.4184	1.4162
n55	1.4139	1.3773		p424	1.4737	0.6509		p388	1.4182	1.4083
n8	1.4137	1.5198		p590	1.4734	0.20847		n464	1.4137	1.4055
p425	1.4132	1.2825		n345	1.471	1.1403		p465	1.4113	1.4041
p163	1.4113	1.4759		p123	1.4699	1.4126		p425	1.4111	1.4116
n481	1.4108	1.3102		p46	1.4693	1.2505		p299	1.4063	1.4006
n484	1.4083	1.2855		p594	1.4671	0.41463		n27	1.4008	1.4008
n170	1.4083	1.2823		p40	1.4658	0.9413		p42	1.4008	1.3911
p532	1.4053	1.2907		n294	1.4597	0.56122		p180	1.4004	1.3916
p731	1.4045	1.2841		p711	1.4546	0.92029		p418	1.4001	1.3937
n332	1.4037	1.291		p526	1.4516	0.90511		p693	1.3969	1.3873
p525	1.4011	1.2963		p453	1.4511	1.4751		n138	1.3951	1.3868
n241	1.4	1.4181		p335	1.451	1.2008		p556	1.3916	1.3821
p47	1.3974	1.289		p391	1.4495	1.0768		p363	1.3882	1.3786
n480	1.3948	1.2795		p36	1.4489	1.3363		n522	1.3856	1.3806
p496	1.3935	1.2989		p380	1.4473	1.2603		p356	1.3778	1.3694
n500	1.3925	1.2783		n313	1.4434	0.29687		n294	1.3776	1.373
n468	1.3918	1.3347		n341	1.4423	0.2447		p411	1.3767	1.3786
p686	1.3915	1.2963		p128	1.4416	0.62816		n289	1.374	1.3653
p683	1.39	1.297		p650	1.438	1.2283		p561	1.3734	1.3644
n311	1.3861	1.3056		p213	1.4363	1.2216		n179	1.3707	1.3681
p124	1.3818	1.2585		p373	1.4343	1.1589		p468	1.3702	1.3618
n494	1.3809	1.2727		p569	1.4308	0.30581		n229	1.3698	1.361
p279	1.3763	1.2627		p511	1.43	1.2871		p568	1.3695	1.3639
p421	1.3674	1.2468		p303	1.4282	0.48807		p247	1.3681	1.3631
p495	1.366	1.2466		n333	1.4282	1.3768		p134	1.3678	1.3591
p337	1.3659	1.2455		p352	1.422	1.1798		n481	1.367	1.3716
p708	1.3615	1.273		n386	1.4214	1.2152		n450	1.367	1.3584
n575	1.3604	1.3386		p323	1.4187	1.2134		n238	1.3605	1.3511
n189	1.3565	1.2466		n430	1.4185	0.29206		p80	1.3524	1.3438
n432	1.355	1.2329		n579	1.4174	0.76167		p343	1.3503	1.3438
p415	1.3536	1.2774		n439	1.4162	0.34114		n26	1.3491	1.3416
n138	1.3535	1.2459		p372	1.4148	1.059		p651	1.3489	1.3425
n279	1.3514	1.2519		n240	1.4108	0.76504		n575	1.3478	1.3494
n466	1.351	1.2695		n554	1.4067	0.38815		p611	1.3476	1.3386
n163	1.3494	1.233		p140	1.4063	1.3394		p415	1.3423	1.3406
n491	1.3447	1.2393		p592	1.4062	0.90207		p321	1.3399	1.3311
p75	1.3433	1.305		p363	1.4041	0.58553		p513	1.3363	1.3279
n11	1.3425	1.2256		p79	1.4025	1.0089		p213	1.33	1.3273
n577	1.3413	1.2763		p121	1.3956	0.80597		n439	1.3298	1.3206
p597	1.3372	1.3144		n379	1.3953	0.40404		n259	1.3286	1.3403
n90	1.3365	1.2233		p92	1.3935	0.77085		n380	1.3252	1.3164
n564	1.3363	1.2902		p513	1.3926	1.2605		p628	1.3233	1.3141
n273	1.3349	1.3136		p584	1.3919	0.57651		p451	1.3212	1.3121
p422	1.3347	1.2111		p425	1.3878	0.54353		p573	1.3191	1.3117
p455	1.3338	1.2222		p198	1.3794	0.67971		p63	1.3147	1.3055
n579	1.3325	1.2582		p149	1.3772	0.36592		p293	1.3143	1.3079
p584	1.3312	1.3377		p619	1.3767	0.81829		n574	1.3095	1.3009
p707	1.3307	1.27		n157	1.3766	0.68552		n568	1.3084	1.3044
n560	1.3289	1.3531		n492	1.3761	0.59018		p751	1.3061	1.3042
p646	1.3286	1.2048		p690	1.3748	0.67719		p125	1.306	1.3022
n298	1.3277	1.289		p729	1.3718	0.81108		p67	1.3055	1.2965
p297	1.3254	1.2102		n428	1.3688	0.26271		n194	1.3046	1.3082
p600	1.3239	1.2845		p518	1.3685	0.64771		p304	1.2994	1.291
p322	1.3237	1.2605		n389	1.3649	0.83864		p327	1.2989	1.2933
n416	1.3229	1.2459		p663	1.3631	0.45443		n354	1.2976	1.2897
p560	1.3205	1.2647		n331	1.3618	0.18877		p578	1.2974	1.2888
n360	1.3197	1.2079		p596	1.3587	0.42289		p447	1.2972	1.2896
p450	1.3186	1.242		n24	1.3568	0.36921		n8	1.2966	1.3049
n551	1.318	1.3167		n364	1.3549	1.6078		n206	1.2936	1.2975
n354	1.3179	1.2285		n170	1.354	0.51445		p613	1.2933	1.2891
n228	1.3122	1.2452		n189	1.3528	0.18617		p748	1.2931	1.2841
p372	1.311	1.1889		p457	1.349	0.49659		p745	1.2879	1.279
p69	1.3092	1.5794		p105	1.3466	1.2306		p687	1.2853	1.281
p68	1.3088	1.4048		p390	1.3416	1.1789		n288	1.284	1.2751
n532	1.3076	1.2497		n196	1.336	0.42001		p90	1.2827	1.2797
p567	1.3071	1.1862		n461	1.3303	0.92128		p560	1.2824	1.2743
p224	1.3069	1.1983		p628	1.3298	1.0696		p694	1.2823	1.2808
p211	1.3056	1.2312		p718	1.3291	0.82328		p485	1.2808	1.2785
p139	1.3055	1.2218		n271	1.3271	0.9319		n361	1.2789	1.2811
p136	1.305	1.6146		p634	1.3252	0.94514		n527	1.2756	1.2673
n294	1.3041	1.225		n336	1.3237	1.431		p114	1.2697	1.2612
n453	1.3021	1.211		n387	1.3237	1.5617		n232	1.2678	1.2724
p95	1.2991	1.204		p172	1.3221	0.53931		p83	1.2666	1.2717
p25	1.2987	1.3181		p586	1.3185	0.25354		n161	1.2624	1.2538
p241	1.2958	1.1948		p381	1.3175	0.54553		p648	1.2593	1.2525
p82	1.2953	1.4223		p73	1.3135	0.57218		n416	1.2566	1.2486
n399	1.2945	1.175		n436	1.312	0.52064		n92	1.2548	1.2548
p527	1.2911	1.1805		p723	1.3096	0.58197		n578	1.253	1.2535
n96	1.2876	1.2862		p328	1.3082	1.4994		p186	1.2485	1.2469
p593	1.2869	1.3559		n297	1.3059	0.73897		p410	1.2482	1.2483
p152	1.2856	1.18		p91	1.3047	0.96133		n539	1.2446	1.2449
n297	1.2846	1.1893		p485	1.304	0.56783		p597	1.2426	1.2407
p445	1.2832	1.1667		n7	1.2995	1.6741		n253	1.2421	1.2452
p27	1.28	1.1857		p184	1.2951	0.31866		p290	1.2407	1.2354
n389	1.2775	1.1699		n151	1.2929	0.34195		n579	1.2392	1.2361
n40	1.2759	1.2734		n562	1.2889	0.30269		p348	1.239	1.2312
p311	1.2756	1.2078		p334	1.28	0.19064		n327	1.2361	1.2286
p464	1.2732	1.1601		p559	1.2796	0.26835		p516	1.2357	1.2279
n261	1.273	1.2186		p445	1.2769	1.2127		p347	1.2351	1.2285
n111	1.2676	1.1495		n527	1.273	1.3552		n543	1.2342	1.2351
p105	1.2665	1.1701		p647	1.268	0.34935		p588	1.2335	1.2259
n472	1.2655	1.2076		n93	1.2677	0.44438		n410	1.2334	1.2267
p380	1.2634	1.1737		n370	1.2644	0.58528		p335	1.2324	1.2298
p306	1.2623	1.2217		p344	1.2637	0.48351		p544	1.2305	1.2309
p232	1.2609	1.1482		p617	1.261	0.89884		p680	1.2301	1.2248
p451	1.2589	1.1447		n398	1.2566	0.54041		p584	1.2291	1.2277
p595	1.2587	1.2181		p571	1.2522	0.96048		n276	1.226	1.2202
n449	1.2587	1.2139		p272	1.2521	0.82627		p475	1.2257	1.2178
p739	1.2579	1.1755		p597	1.2482	0.60827		p74	1.2255	1.2231
n73	1.2562	1.1579		p137	1.2456	0.17599		p22	1.2222	1.2152
p206	1.2545	1.3021		n73	1.2433	0.35995		p538	1.2193	1.2142
n327	1.2544	1.1375		p409	1.242	0.75539		p362	1.2179	1.2202
n469	1.2516	1.1713		p478	1.2406	0.98518		p367	1.2157	1.2102
n213	1.2496	1.2346		p679	1.2398	0.16994		n557	1.2124	1.2074
p338	1.2493	1.1453		n108	1.229	1.049		n510	1.2104	1.2023
n184	1.249	1.1354		n546	1.2272	0.22864		p379	1.2018	1.2055
p642	1.2474	1.1652		n124	1.2213	0.62746		n101	1.2009	1.204
p658	1.245	1.2411		n479	1.2205	0.9495		n499	1.1999	1.1918
n53	1.2388	1.2362		n245	1.2204	0.51518		n216	1.1991	1.2008
n2	1.2359	1.2044		p468	1.2144	0.7626		p506	1.1961	1.1883
p109	1.2357	1.1528		p432	1.2054	0.89226		p683	1.1952	1.1881
n506	1.2308	1.1211		n144	1.2032	0.45218		p697	1.1942	1.1951
n188	1.2304	1.1184		n501	1.1984	0.16422		p401	1.1911	1.1846
p461	1.2265	1.1402		n429	1.1982	0.95496		n486	1.1886	1.1848
p563	1.2258	1.1124		n139	1.1947	0.44126		p28	1.1803	1.1801
p353	1.2229	1.1466		p252	1.193	0.84534		n555	1.1724	1.1692
p487	1.2201	1.1195		n551	1.1927	0.68343		p241	1.1707	1.1626
n336	1.22	1.1245		n10	1.1909	0.48379		p700	1.1699	1.1702
p343	1.2191	1.1578		p392	1.1877	0.37922		p212	1.1688	1.1698
p130	1.2146	1.1247		p458	1.1861	1.1848		n86	1.1678	1.1605
p588	1.2122	1.234		p532	1.1853	1.161		n11	1.1653	1.164
n426	1.2112	1.1032		p486	1.1847	1.2258		n367	1.1629	1.1554
p449	1.2099	1.1247		p116	1.1796	0.92472		n478	1.1628	1.1566
p468	1.2082	1.099		n489	1.1791	0.33334		n174	1.1616	1.1576
p717	1.2081	1.1125		p481	1.1748	0.19122		p270	1.1613	1.1534
n497	1.2074	1.105		p378	1.1734	1.0128		n490	1.16	1.1608
p367	1.2041	1.116		n394	1.1694	0.24629		n106	1.1594	1.1581
p453	1.2015	1.0906		p58	1.1679	1.8364		n504	1.1585	1.1532
p373	1.1986	1.0885		n337	1.1663	0.82756		p402	1.1561	1.1519
n470	1.198	1.0868		n163	1.1649	0.63608		p214	1.1555	1.152
p555	1.195	1.086		p738	1.1648	0.37967		p357	1.1529	1.146
p335	1.1925	1.195		n535	1.1591	0.70113		n498	1.152	1.1466
p278	1.1899	1.1414		p717	1.1579	0.84898		p309	1.1517	1.1454
n285	1.182	1.0744		n158	1.1499	1.3212		n577	1.1496	1.1452
p702	1.1815	1.157		n351	1.1482	0.35604		n571	1.1485	1.1407
p591	1.1812	1.0874		p343	1.148	0.72577		p92	1.1483	1.1456
p682	1.1801	1.0775		p70	1.1435	0.2139		n146	1.1406	1.1327
p83	1.1775	1.2155		p583	1.1419	1.3617		p477	1.139	1.1341
p376	1.1752	1.0658		n559	1.1404	0.46904		p580	1.1381	1.1353
p660	1.174	1.2689		p138	1.1378	1.0712		p625	1.1358	1.1279
p503	1.1701	1.065		p324	1.1322	1.5052		p701	1.1348	1.1308
p226	1.1682	1.0989		p318	1.1321	0.89343		n63	1.1322	1.1263
p688	1.1679	1.1117		p644	1.13	0.22711		p647	1.1321	1.1249
n209	1.1643	1.0856		n292	1.1287	0.88078		n282	1.1309	1.1496
p336	1.1636	1.0552		n79	1.128	0.33961		n567	1.1273	1.1337
p407	1.1545	1.1547		p200	1.128	0.77018		n118	1.1268	1.1201
n493	1.1537	1.231		n418	1.1271	0.9352		p473	1.1258	1.1182
p302	1.1537	1.0818		n254	1.1268	0.18535		p350	1.1252	1.1194
p469	1.1528	1.1308		n396	1.1264	0.41223		p271	1.1244	1.1171
p616	1.1515	1.0443		n96	1.126	1.1308		n355	1.1243	1.119
n527	1.1479	1.1068		n133	1.1254	0.80438		n104	1.123	1.1212
p76	1.1468	1.1977		n482	1.1229	0.17086		p148	1.1229	1.1319
p477	1.1456	1.0615		p441	1.1217	0.6618		n108	1.1218	1.114
p592	1.1426	1.1023		n380	1.1159	1.6913		n334	1.1212	1.1276
n212	1.1421	1.0564		n280	1.1112	0.92913		p265	1.1177	1.1165
p575	1.1421	1.0357		p529	1.1079	1.5876		n493	1.1177	1.1299
n498	1.1413	1.142		p224	1.1073	0.15285		p383	1.1143	1.1085
n129	1.1395	1.1423		p510	1.1052	1.0759		p300	1.1142	1.1145
n443	1.1376	1.1527		p591	1.1052	0.23261		p504	1.114	1.1072
p528	1.1368	1.0605		n465	1.1023	0.63125		n149	1.112	1.1071
p81	1.1356	1.0302		n279	1.1018	0.46801		n172	1.1119	1.1083
n563	1.1352	1.1465		p28	1.1006	1.5113		n389	1.1115	1.1046
p324	1.1339	1.0535		p548	1.0969	0.3347		p583	1.1115	1.117
p538	1.1314	1.1558		n399	1.0913	0.2654		p196	1.1081	1.1004
n245	1.131	1.0315		p258	1.0911	0.17707		n315	1.1076	1.1033
p749	1.1297	1.0849		p255	1.0906	0.62055		n120	1.1073	1.0999
n118	1.1281	1.106		n311	1.09	0.58107		p341	1.1058	1.0986
p733	1.123	1.0199		n475	1.0898	1.0724		p396	1.1058	1.108
n246	1.1222	1.0179		p292	1.089	0.91003		p21	1.1033	1.0956
p665	1.1185	1.063		n11	1.0876	0.25211		p649	1.1024	1.11
n25	1.1169	1.0294		n31	1.0838	0.58486		p710	1.0998	1.1009
n196	1.114	1.1135		p626	1.0828	0.45707		p171	1.0984	1.0913
p684	1.1127	1.0601		p602	1.0804	0.26127		n519	1.0981	1.091
n574	1.112	1.0167		p456	1.0793	0.21464		n113	1.0953	1.0893
p550	1.11	1.0313		p533	1.0788	0.15631		n286	1.0935	1.087
p344	1.1086	1.0242		n531	1.078	0.67588		p202	1.0926	1.0873
p283	1.1073	1.011		n34	1.0775	1.1486		n16	1.0914	1.0991
n45	1.1044	1.0514		p568	1.072	0.62384		n72	1.0908	1.089
n320	1.1037	1.0298		n153	1.0692	0.43066		p263	1.0906	1.0837
n580	1.1016	1.2002		p120	1.069	1.5862		p419	1.0901	1.0836
n321	1.1005	1.0833		n462	1.0662	0.22992		p422	1.0874	1.0897
n166	1.0984	1.0858		p54	1.0657	1.8612		n471	1.0861	1.0879
n10	1.0954	1.0675		p25	1.0645	1.5638		p24	1.0837	1.0833
p96	1.0945	0.99534		p345	1.0636	0.9116		n1	1.0814	1.074
n284	1.0938	1.1189		p24	1.0576	1.4156		p48	1.0813	1.0937
p80	1.0935	1.0102		n486	1.0555	1.403		p645	1.0809	1.0739
n79	1.0858	1.1945		p67	1.0525	0.28206		n398	1.08	1.08
n26	1.0851	0.98434		n141	1.0514	1.6395		p387	1.0791	1.0722
p491	1.0848	1.0075		n44	1.0498	0.24819		p616	1.078	1.0798
n511	1.0838	1.0264		p16	1.0487	2.0585		n25	1.0767	1.077
n424	1.0824	0.98295		n449	1.0464	1.0976		p599	1.0746	1.0793
p459	1.0774	0.99389		n438	1.0436	0.857		p502	1.0744	1.0758
p558	1.0723	0.97286		n581	1.0369	0.4471		p511	1.0728	1.0654
p757	1.071	0.98751		n524	1.0318	1.4496		p494	1.0692	1.0685
n280	1.0671	1.0704		p221	1.0299	1.7132		n24	1.0677	1.0611
p212	1.0661	0.96692		p446	1.0291	1.742		p164	1.0662	1.0605
p282	1.058	0.9785		p496	1.025	1.2426		n291	1.0656	1.0583
p184	1.0435	0.95868		n466	1.0216	0.24787		p563	1.0649	1.058
p754	1.0425	1.0839		p314	1.0201	2.2715		p546	1.0646	1.0583
n271	1.0393	1.0747		p556	1.0171	0.2993		n71	1.0625	1.062
n88	1.0383	0.96271		p682	1.0167	0.35562		n151	1.0619	1.0556
n304	1.0372	0.98185		p364	1.0156	0.1942		p132	1.0617	1.0674
p23	1.0354	1.2551		n472	1.0118	0.14238		p274	1.0604	1.066
p28	1.0337	0.96326		p155	1.0108	0.74632		n156	1.0557	1.0489
n431	1.0307	1.1474		p555	1.0094	1.9615		n345	1.0542	1.0502
n144	1.0291	0.94839		p398	1.0045	0.98593		p237	1.053	1.0478
p223	1.0279	1.0268		p588	1.0044	0.53978		p690	1.0517	1.0447
p262	1.0267	0.93181		p368	1.0017	0.43888		p69	1.0512	1.065
n478	1.0265	1.1006		n304	1.0016	1.3246		n488	1.0504	1.0465
n275	1.0262	0.93231		n253	1.0001	0.93053		n119	1.0484	1.0414
p352	1.0212	1.1599		p313	0.99685	0.83787		n220	1.0483	1.0517
n345	1.0194	0.96014		p461	0.99398	0.82238		p484	1.048	1.0409
p417	1.0188	1.0754		p175	0.99321	0.49261		n396	1.0451	1.0719
n93	1.0159	1.0986		p525	0.99235	0.14477		n49	1.0445	1.0373
p753	1.0133	1.0523		n572	0.98674	1.3166		p117	1.0433	1.0378
n379	1.0121	0.93215		p304	0.98526	0.66978		n91	1.0415	1.0371
p391	1.0121	0.92079		p698	0.9844	0.66232		p550	1.0408	1.0385
p121	1.0119	0.92843		p749	0.98256	1.0653		p559	1.0404	1.0383
p221	1.0119	0.91904		p431	0.98235	0.94356		p448	1.0385	1.0323
p751	1.008	0.91728		p99	0.98161	1.3451		p207	1.0356	1.0283
p562	1.0052	0.96505		p494	0.97728	0.41481		p614	1.0352	1.0469
p198	1.0011	1.0849		p405	0.97711	0.68267		p707	1.0346	1.0311
p39	0.99896	0.91545		n140	0.97534	0.80801		n69	1.0339	1.0381
n108	0.99748	0.91745		p308	0.96908	0.54904		n365	1.0321	1.0252
p755	0.99551	0.90342		p646	0.96688	0.61623		p708	1.032	1.0299
p643	0.99496	0.90488		n432	0.96566	1.7723		n386	1.027	1.0268
p750	0.99463	0.90933		n244	0.96395	0.32353		n393	1.0247	1.0214
p70	0.99266	0.90095		p670	0.9623	1.5785		p191	1.0218	1.015
p692	0.99205	0.91498		p470	0.96101	1.0855		p109	1.0206	1.0249
n492	0.99166	0.96407		p168	0.96013	1.7586		p724	1.019	1.0126
p77	0.99156	1.1824		n552	0.95977	1.6227		n325	1.0181	1.0178
p508	0.98985	1.0846		p519	0.95947	0.51069		p86	1.0173	1.0102
p40	0.9892	0.89807		n328	0.95626	1.1671		n140	1.0127	1.0134
p67	0.98818	1.0812		n451	0.95246	1.0021		p467	1.0086	1.005
n464	0.98673	0.97476		n411	0.94728	0.13453		p81	1.0076	1.0089
p438	0.9858	0.89459		p689	0.9459	0.92118		p585	1.0071	1.0139
n396	0.98484	1.0345		p429	0.94577	0.99695		p254	1.0052	1.0012
p187	0.98381	0.96182		n434	0.94568	0.19644		p211	1.0007	0.99405
n314	0.98197	0.91036		n302	0.94341	0.36216		p535	1.0005	0.99365
p192	0.97802	0.97555		n203	0.94133	0.53438		p716	0.99446	0.99419
p48	0.97481	0.89034		n54	0.93677	1.5802		p119	0.99429	0.98738
p490	0.97369	0.88622		n515	0.93602	1.3946		p449	0.99242	1.0044
n231	0.97329	0.92817		p124	0.93551	0.93464		p91	0.99182	0.993
p140	0.96997	0.88059		p715	0.93512	1.4991		n111	0.99108	0.99316
p506	0.96662	0.95602		p516	0.92908	1.0545		p256	0.98927	0.9909
p274	0.96502	1.159		n118	0.92774	1.6771		p756	0.98579	0.99249
n69	0.95987	0.894		p377	0.92755	1.4723		p248	0.98545	0.9786
p620	0.95794	1.032		p219	0.92738	0.75949		p208	0.98542	0.98711
p507	0.95751	1.0904		n321	0.92462	0.85081		n89	0.9842	0.99105
n81	0.95541	1.1133		n539	0.92451	0.876		n78	0.98318	0.97637
p347	0.95456	0.90949		n332	0.92335	1.1909		n306	0.98196	0.97529
n225	0.95341	0.86658		p18	0.91834	2.1766		p136	0.97974	0.98404
p267	0.95228	1.1123		n145	0.91774	1.3371		p352	0.97959	1.0043
p666	0.95173	0.97536		p139	0.91551	1.0968		p630	0.97575	0.97444
p122	0.94971	1.1244		p611	0.90738	0.73803		p686	0.97473	0.96872
p245	0.94811	0.90398		n481	0.90389	0.86202		p609	0.96983	0.97057
p209	0.94578	0.86264		n357	0.90359	0.13213		p508	0.96926	0.9631
n293	0.94189	1.1276		p706	0.90196	1.6461		n556	0.96916	0.96343
p326	0.94005	0.86492		p407	0.89819	1.4455		p688	0.96645	0.95976
p710	0.93975	0.85259		p107	0.89664	1.3585		p749	0.96582	0.97563
n146	0.93754	0.8967		p452	0.8963	0.70386		p569	0.96467	0.96263
n309	0.93754	0.85591		p490	0.89558	0.23801		n31	0.96451	0.96534
n165	0.9372	1.031		p695	0.89517	1.3388		n411	0.96241	0.97326
p310	0.93572	0.84905		n61	0.89395	1.0318		p699	0.96156	0.95553
n501	0.9332	0.85649		p306	0.89388	1.06		p717	0.95998	0.96065
p554	0.9328	0.98507		p191	0.89133	1.0816		p532	0.95773	0.9528
n46	0.93112	0.85203		n556	0.89021	1.2908		p53	0.95548	0.95559
p137	0.92621	0.84855		p72	0.889	1.5249		n551	0.95452	0.97039
p698	0.9253	0.84982		p640	0.88865	0.39688		p302	0.95442	0.9533
p630	0.92258	0.87997		n368	0.88658	0.34601		n244	0.95442	0.95715
n554	0.92242	0.86634		p703	0.8842	1.3805		p369	0.95131	0.96206
p644	0.9217	0.83715		n547	0.88286	0.25299		n21	0.9464	0.94669
p90	0.92076	1.1696		p119	0.88239	0.53623		n297	0.9452	0.93863
p304	0.92012	1.2252		p31	0.88122	0.80179		n250	0.94452	0.93983
p20	0.91929	0.95495		p551	0.88042	0.94269		p743	0.93849	0.95598
n366	0.91841	0.87438		n289	0.87951	1.5602		n218	0.93665	0.93716
p706	0.91796	0.83599		p347	0.87673	0.45419		n303	0.93559	0.9291
n503	0.91509	0.97956		n72	0.87551	1.1121		p364	0.93481	0.93723
p454	0.91463	0.97253		n46	0.87526	1.0205		p510	0.9343	0.92815
n91	0.91134	0.82714		p558	0.87146	0.99254		p179	0.93071	0.93384
p756	0.90928	0.89501		n384	0.87141	0.34874		p245	0.92314	0.91672
n43	0.90891	0.84366		p538	0.86723	0.11922		n46	0.92261	0.91685
n508	0.90812	0.89005		n213	0.86708	1.5134		p567	0.92194	0.91586
p730	0.90786	0.87497		n576	0.86521	0.88063		p414	0.92191	0.92321
p126	0.90263	0.87327		p298	0.86424	0.95696		n512	0.91633	0.91661
p138	0.90223	0.91913		p181	0.86423	0.18236		p210	0.91591	0.91047
n289	0.9021	0.86674		n530	0.86346	1.5283		p408	0.91557	0.91013
p403	0.89735	1.1238		p230	0.86339	1.6944		p122	0.91555	0.96731
p339	0.89438	0.8113		p620	0.85904	0.38771		p586	0.91476	0.91571
p498	0.89101	0.8131		p333	0.85837	0.88347		p94	0.91379	0.93629
n528	0.89026	0.93461		p183	0.85619	1.0236		n392	0.90993	0.90807
p670	0.88337	0.82277		p111	0.85549	0.33925		p36	0.90176	0.89705
p146	0.879	0.80607		p641	0.85507	0.57946		n152	0.90112	0.89618
p484	0.87851	0.86205		n464	0.85251	0.80465		n165	0.89987	0.91438
p332	0.87637	0.88523		p379	0.84291	0.18134		n109	0.89921	0.91308
n526	0.87624	0.85684		p495	0.8413	0.82103		p444	0.89892	0.8954
p186	0.87432	0.82746		p19	0.83561	0.27708		n189	0.89469	0.90559
n489	0.86894	0.794		n480	0.835	1.0458		n374	0.89336	0.89264
n512	0.86799	0.83474		n262	0.83133	0.84768		n170	0.89315	0.88722
n217	0.86658	0.84496		n421	0.8313	0.72271		n328	0.89279	0.88944
p235	0.86654	0.79492		p81	0.8299	0.91536		n369	0.89098	0.88558
p614	0.86566	0.85393		n239	0.82942	1.9168		n76	0.89024	0.88575
n110	0.86336	0.859		p41	0.82835	1.9925		p525	0.8898	0.90168
n1	0.86209	0.7828		p262	0.82668	1.0533		n307	0.8893	0.88323
n190	0.86171	1.0401		n32	0.82635	0.22168		n400	0.88575	0.88302
p356	0.85679	0.8915		p567	0.82502	0.26733		n415	0.88527	0.87914
p429	0.85515	0.92518		n424	0.81908	1.9076		n309	0.88345	0.9013
n134	0.85436	0.88268		p447	0.81664	1.3188		p205	0.87977	0.87395
p334	0.85336	0.77606		n574	0.81105	1.097		p705	0.87828	0.87224
p700	0.85275	0.77442		p326	0.81082	1.0292		n10	0.87762	0.89629
n156	0.85191	0.80115		p170	0.80779	1.1693		p571	0.86916	0.8663
p533	0.85042	0.86178		n146	0.80574	0.80308		p507	0.86856	0.87661
n368	0.84963	0.80394		n392	0.79971	1.331		n240	0.86781	0.86195
n162	0.84934	1.0452		p621	0.79835	0.5058		n96	0.86693	0.86166
p540	0.8465	0.89692		n371	0.79517	0.13908		p653	0.8654	0.86225
n474	0.84582	0.9782		p244	0.79287	0.49871		n524	0.86236	0.86796
p379	0.8452	0.89045		p29	0.79242	1.461		p558	0.86064	0.85501
n195	0.84473	1.0941		n521	0.79072	0.52444		p487	0.85798	0.85201
p534	0.84447	0.98234		p554	0.78785	1.037		p170	0.85506	0.86218
n185	0.84234	0.77604		n358	0.78575	0.74009		p626	0.85438	0.85012
p516	0.84227	0.84122		p400	0.78556	1.5718		p128	0.84658	0.84128
n316	0.84076	0.99238		n97	0.78502	0.378		p107	0.84648	0.84235
n257	0.83999	0.76173		p527	0.78258	1.2723		n302	0.84583	0.84543
n331	0.83877	0.84862		n134	0.78195	0.17051		n127	0.84238	0.83816
p246	0.83761	0.7786		p654	0.78168	0.88714		n217	0.84138	0.84959
n325	0.83744	0.81358		p156	0.77789	0.95687		p32	0.84044	0.85124
p724	0.83428	0.91079		n491	0.77788	0.44364		p31	0.83942	0.83369
p552	0.83422	0.8074		p469	0.77763	1.2156		p23	0.83231	0.84421
n76	0.83327	0.93095		n419	0.7737	1.2492		n261	0.83169	0.83347
n121	0.83307	0.79914		n224	0.77237	1.5313		p141	0.83135	0.82563
p599	0.83304	0.75553		p225	0.77208	0.12368		n87	0.83073	0.8364
n566	0.83241	0.83714		p192	0.76903	0.77992		n14	0.82935	0.83271
p363	0.83136	0.88298		n111	0.76838	0.26038		p391	0.82794	0.83118
n116	0.8311	0.75501		p623	0.76555	0.32925		n352	0.82596	0.82265
p57	0.83087	0.88576		p716	0.76501	0.67931		n370	0.81858	0.82334
p364	0.83074	0.77398		n318	0.76212	1.0155		n337	0.81842	0.81445
n220	0.82907	0.7882		p353	0.76174	0.93192		p257	0.81811	0.81512
n522	0.8242	0.83645		n563	0.76009	1.2309		p146	0.81706	0.81159
p170	0.82275	0.81364		p248	0.75871	0.57609		p87	0.8148	0.83529
p162	0.82136	0.98566		p295	0.74609	0.11169		p757	0.80991	0.82874
n215	0.81903	0.83172		n70	0.74594	0.10219		n110	0.80347	0.81443
p587	0.81659	0.74188		p310	0.74588	0.50554		n153	0.80053	0.79561
p369	0.81654	0.80408		n355	0.74502	0.65139		n544	0.79999	0.79596
p100	0.81517	0.74677		p176	0.74217	1.879		n231	0.79912	0.80773
n538	0.81498	0.77903		p701	0.73731	0.856		p470	0.79104	0.78602
n14	0.81033	0.87952		p375	0.73111	0.1438		p172	0.78924	0.78536
p629	0.80969	0.77131		p100	0.72891	1.6974		p503	0.78375	0.78064
n421	0.80767	0.80928		p311	0.72746	0.98314		n426	0.77842	0.78339
n104	0.80732	0.81021		n277	0.72299	1.1237		p721	0.77551	0.77035
n517	0.80451	0.88275		n571	0.72222	0.49183		p666	0.77418	0.76923
n22	0.80396	0.80548		n174	0.72117	0.91228		p660	0.77394	0.78077
p323	0.80305	0.73128		n102	0.72068	1.7134		p16	0.77127	0.79905
n490	0.79992	0.7753		p201	0.71995	2.3213		p668	0.77046	0.7682
n200	0.7998	0.72683		p521	0.71976	0.84839		n516	0.76829	0.76423
p705	0.7984	0.92743		n425	0.71814	0.66963		p201	0.76828	0.76909
n405	0.79792	0.72363		p671	0.71682	1.0483		p534	0.76769	0.76464
p374	0.79778	0.72964		p45	0.71565	0.81667		p595	0.76748	0.76222
p634	0.79247	0.72583		p371	0.71465	1.4794		p598	0.76498	0.7728
n49	0.79166	0.76502		p406	0.70918	0.35284		p322	0.76437	0.76537
p239	0.78894	0.717		n138	0.70055	0.87581		n385	0.76424	0.77028
n329	0.78441	0.81374		n400	0.69845	0.17946		n438	0.76044	0.75547
p388	0.78272	0.7665		p658	0.6963	0.43025		n198	0.75893	0.75368
n174	0.78058	0.923		n325	0.69592	1.0534		p41	0.75847	0.79273
p227	0.78029	0.78819		n490	0.69385	0.2567		p303	0.75831	0.75352
p579	0.77992	0.70826		n282	0.69339	2.0738		n73	0.75353	0.75054
p419	0.7793	1.2799		n367	0.69252	1.4481		p652	0.75035	0.75596
p578	0.77645	0.71221		p212	0.69179	0.38832		p313	0.75019	0.74508
p348	0.7727	0.75429		p256	0.6892	1.603		n44	0.74889	0.74565
p478	0.76848	0.75972		p241	0.68811	0.95829		n357	0.74746	0.74513
n67	0.76174	0.71136		p598	0.68763	0.68954		n207	0.74641	0.7508
p159	0.76169	1.159		n452	0.68756	1.014		n230	0.74167	0.7366
p585	0.76111	0.69836		p758	0.68709	0.14735		p527	0.74165	0.75467
p195	0.75931	1.0467		n184	0.68522	1.5643		p431	0.74126	0.73617
p378	0.75847	0.74715		p648	0.67522	1.7988		p359	0.739	0.74278
n385	0.75635	0.78509		n442	0.6705	1.2506		p337	0.73827	0.74093
p277	0.75314	0.68351		p546	0.66929	0.98338		n349	0.73086	0.72814
p291	0.75261	0.69256		p48	0.66852	0.36665		n301	0.72522	0.72053
n139	0.7479	0.67836		n207	0.66726	0.9809		p279	0.72442	0.72306
p590	0.74637	0.67713		n510	0.66666	0.28647		n343	0.72397	0.72192
p237	0.74613	1.0598		n385	0.66442	1.2481		n538	0.72282	0.73093
p148	0.74325	0.95216		n477	0.66282	1.2427		p219	0.71923	0.71643
n133	0.7403	0.68344		p699	0.66008	1.3549		p421	0.71916	0.72795
p437	0.73857	0.67899		n498	0.65974	0.59839		p26	0.71816	0.71775
p738	0.73664	0.70479		n37	0.65883	1.0816		p554	0.71803	0.71643
n72	0.73652	0.86005		p134	0.658	0.71065		n494	0.71392	0.71493
n92	0.73129	0.66322		n27	0.65655	0.62262		n503	0.71264	0.72614
p368	0.73124	0.94895		n83	0.65462	1.0355		n507	0.71192	0.71136
p424	0.72835	0.6626		p235	0.65409	1.1628		n461	0.71052	0.7086
p474	0.72669	0.667		p744	0.65045	0.32064		p427	0.70936	0.70992
n229	0.72668	0.75363		p171	0.64996	1.156		n399	0.7078	0.70287
n535	0.72289	0.67749		n433	0.64826	0.13046		n166	0.70501	0.70873
p177	0.72244	0.6583		p642	0.64597	0.62792		n566	0.70148	0.73392
n270	0.72003	0.87547		n195	0.64579	1.446		n93	0.70106	0.71847
n41	0.71688	0.82258		n409	0.64477	1.1847		n305	0.69778	0.73433
p387	0.71656	0.745		n107	0.64276	0.68419		p703	0.69776	0.69361
n384	0.71557	0.85208		p730	0.6424	1.2294		n129	0.69656	0.69614
p452	0.71535	0.64884		p182	0.64043	1.763		n141	0.69591	0.69114
p485	0.7102	0.81095		p426	0.63825	0.76997		p575	0.69515	0.71384
p467	0.70854	0.67546		n507	0.63747	1.0536		p689	0.6916	0.68705
p188	0.70815	1.2137		n377	0.6369	0.94738		n550	0.68895	0.71142
p303	0.70771	0.75244		n161	0.63664	0.44284		p131	0.68841	0.69556
p350	0.70516	0.63974		n573	0.63579	1.461		p239	0.68758	0.69962
p252	0.69964	0.90656		p394	0.6353	1.5933		p621	0.68693	0.68733
n122	0.69959	1.0483		p502	0.63457	0.66536		p292	0.68619	0.69348
p300	0.69736	1.026		p437	0.63393	1.1995		p345	0.68582	0.69274
p293	0.6973	1.0322		n568	0.63301	1.3939		n532	0.68368	0.67941
p390	0.69664	0.65179		n378	0.63283	0.80731		p99	0.68325	0.71015
n210	0.69412	0.73405		n48	0.62531	0.44004		n331	0.68281	0.701
p250	0.69056	0.72439		p131	0.6242	2.0245		n339	0.68067	0.68962
n23	0.69036	0.64892		p489	0.62188	0.67959		n260	0.67996	0.67829
n226	0.68984	0.69102		p316	0.62177	0.69216		p406	0.67836	0.67852
n328	0.68881	0.62463		p579	0.62172	1.6384		n368	0.67835	0.67529
p331	0.68873	0.62581		p218	0.61997	0.30251		n256	0.67473	0.72132
p271	0.68531	0.72158		p402	0.61753	1.5763		p294	0.67388	0.67
n401	0.68242	0.84365		n401	0.61744	0.1069		p225	0.67378	0.67074
p255	0.6798	0.62568		n343	0.6163	0.80901		p177	0.67258	0.66812
n305	0.67959	0.88382		n65	0.61576	1.7104		p623	0.67078	0.67022
n239	0.6794	0.61655		p395	0.61256	1.2772		p18	0.67069	0.70557
n390	0.67762	0.63393		p185	0.6125	1.6004		p659	0.6668	0.674
n84	0.67731	0.6281		n538	0.61071	0.68638		p54	0.66548	0.70659
p383	0.67497	1.0404		n81	0.60979	1.0638		n489	0.665	0.67999
p346	0.67309	0.6439		n94	0.60737	1.5723		n336	0.65917	0.66082
n149	0.67275	1.0383		n162	0.60662	1.421		n133	0.65825	0.65511
p718	0.66701	0.62553		n60	0.60567	1.8524		p209	0.65725	0.67201
n56	0.66642	0.73482		p665	0.60309	1.3398		p398	0.65682	0.65568
p249	0.66439	0.61348		p454	0.60236	0.1623		p640	0.65553	0.65102
n262	0.66154	0.61202		p336	0.6021	1.3501		p96	0.65538	0.65371
n15	0.6557	0.64298		n260	0.59997	0.37837		p198	0.65376	0.66864
n95	0.65323	0.60128		n522	0.59902	0.9074		n12	0.64955	0.66822
n339	0.65227	0.59155		p247	0.59745	1.0058		p37	0.64431	0.64379
n553	0.64987	0.61425		n544	0.59727	0.87471		p698	0.64427	0.65843
n568	0.64957	0.76913		n312	0.59664	0.54758		p392	0.64342	0.63933
n543	0.64915	0.59064		n575	0.59607	1.3163		p154	0.64274	0.65324
p244	0.64905	1.0308		p257	0.59374	1.2379		n363	0.64243	0.64056
n576	0.64663	0.59244		p439	0.5934	0.587		p39	0.64236	0.64983
n539	0.6445	0.96733		p141	0.5932	1.7602		n246	0.64041	0.6443
p392	0.6437	0.59372		n494	0.59248	1.9126		p45	0.6393	0.67741
p281	0.64248	0.67487		n56	0.58956	1.7167		n463	0.6363	0.71292
n161	0.64206	0.71194		n285	0.5895	1.8332		p342	0.62907	0.62486
n87	0.63609	0.85254		n369	0.58886	1.473		n245	0.62698	0.63142
p213	0.63537	0.64457		p544	0.5882	0.83954		p603	0.62633	0.64147
p327	0.63508	1.0051		n363	0.5854	0.63916		n581	0.62559	0.62146
p456	0.63192	0.57367		n497	0.58445	0.82329		p428	0.62298	0.61913
n158	0.63174	0.81384		n435	0.57745	2.2083		p162	0.62109	0.621
p626	0.62632	0.91129		n334	0.57695	1.0564		n32	0.62084	0.62922
p248	0.62513	0.675		p707	0.57223	0.73124		p750	0.61826	0.63398
p603	0.62434	0.59245		n210	0.57155	1.1349		p542	0.6179	0.62791
p695	0.62374	0.80651		p589	0.5714	0.18548		p68	0.61691	0.63423
p439	0.62245	0.57316		n26	0.56962	0.29739		p33	0.61653	0.61971
n27	0.62243	0.57822		n62	0.56923	1.9699		n57	0.61139	0.61185
p482	0.6215	0.77681		p148	0.56681	2.2836		n333	0.61018	0.61152
n230	0.61833	0.56083		n191	0.5657	1.1846		p111	0.60998	0.63198
n172	0.61818	1.0085		p359	0.56356	0.98653		p617	0.60675	0.60313
p149	0.61816	0.56063		n520	0.56354	0.71574		n84	0.60553	0.61377
n249	0.61756	0.97239		p83	0.56342	0.47797		p138	0.6034	0.59969
n94	0.61635	0.99278		p354	0.56162	1.3228		n215	0.60198	0.60039
p433	0.6142	0.64007		p713	0.55774	0.77261		p166	0.6019	0.60011
p171	0.61345	0.78691		n22	0.55741	0.72048		n66	0.60155	0.59769
p19	0.61313	0.55659		p708	0.55676	0.64463		p58	0.59897	0.64764
p650	0.61153	0.57723		p727	0.5567	1.9426		p297	0.5984	0.61156
n153	0.61076	0.66398		n121	0.55471	1.4816		n277	0.59758	0.59348
p263	0.61055	1.0056		n241	0.55451	1.9946		n530	0.59726	0.60701
p32	0.60812	0.57457		p483	0.55394	1.2043		p244	0.59268	0.5933
p694	0.60754	0.75146		p216	0.54783	0.078964		n435	0.59232	0.58821
n85	0.60643	0.68491		p752	0.54555	0.35078		p56	0.59219	0.59109
p231	0.6059	0.64308		p23	0.54063	1.7208		p231	0.59017	0.58933
p674	0.60444	0.67565		n232	0.5358	0.78703		p755	0.59	0.59558
p577	0.60154	0.75846		n43	0.53429	2.0183		p295	0.58731	0.59196
p179	0.5994	0.63655		p678	0.53427	0.17095		p333	0.58541	0.63021
p42	0.59836	0.57546		n220	0.53383	1.8682		p78	0.58469	0.58829
n100	0.59549	0.70126		n128	0.53197	0.77		p488	0.58437	0.62621
n495	0.59424	0.65619		p507	0.53161	0.56196		n257	0.58334	0.62887
p697	0.59398	0.59589		n488	0.52817	1.6199		p514	0.58323	0.58053
p196	0.59397	0.5488		n231	0.52692	1.6387		p501	0.58196	0.63768
p481	0.5937	0.53886		p585	0.52668	1.4456		p115	0.58161	0.60173
n276	0.59263	0.6885		n206	0.52626	1.2317		n287	0.58063	0.58427
n290	0.59255	0.6136		p202	0.52529	0.9775		p229	0.57405	0.57655
n140	0.59205	0.66473		p52	0.52477	2.0442		n79	0.57342	0.56981
p218	0.59175	0.7659		n216	0.52369	1.2215		n34	0.57105	0.60283
n376	0.5914	0.81223		n188	0.51856	0.095146		p175	0.57078	0.56927
n313	0.58994	0.53685		p369	0.51673	0.8902		p19	0.56974	0.60149
n582	0.58908	0.73015		p63	0.5161	2.2744		n122	0.5678	0.57103
n240	0.58856	0.53758		n301	0.51305	0.88709		n293	0.56758	0.58606
p499	0.58632	0.74104		n372	0.51101	0.69691		n102	0.56088	0.55745
p381	0.58531	0.62042		n276	0.50421	0.10361		p82	0.5605	0.61617
p354	0.58286	0.66948		n426	0.50049	1.0312		p283	0.55911	0.55916
n505	0.58242	0.55612		p700	0.49966	1.6191		n95	0.55816	0.57159
p418	0.57987	0.71436		p757	0.49915	1.2256		p124	0.55667	0.58947
n544	0.57863	0.71261		n18	0.4991	1.383		p711	0.55627	0.56002
p716	0.57791	0.56489		n3	0.49896	1.3324		p262	0.54706	0.5772
n66	0.57572	0.54167		p109	0.49747	0.57876		n372	0.54536	0.58004
n287	0.57375	0.88514		p536	0.49727	0.72318		p733	0.54056	0.56394
n581	0.57224	0.5194		p196	0.49567	0.58348		p216	0.5391	0.55973
p663	0.57143	0.60201		p659	0.4954	1.0086		n19	0.53797	0.56494
p448	0.56937	0.71865		n1	0.4951	0.28337		p286	0.53709	0.54402
p107	0.56847	0.71169		n110	0.49452	0.20143		n473	0.53418	0.53049
p640	0.56622	0.58131		p601	0.49264	0.40525		n200	0.53251	0.5372
p696	0.56455	0.63279		n470	0.49098	0.60406		p380	0.53178	0.55085
p648	0.56314	0.75178		n457	0.49066	0.11536		p587	0.51757	0.51982
p447	0.56203	0.68058		n511	0.48988	1.1072		n434	0.51708	0.54661
n347	0.55899	0.75508		n309	0.48815	0.27794		p753	0.51507	0.51273
p727	0.55724	0.55469		p355	0.48751	0.50598		p140	0.51454	0.51096
p436	0.55709	0.6803		n88	0.48475	1.9593		p426	0.5123	0.50891
p521	0.55326	0.57156		p163	0.48389	1.7954		p195	0.50843	0.50511
p316	0.54697	0.84354		n468	0.48238	0.83806		p246	0.50573	0.51674
n306	0.54337	0.8415		p751	0.48109	1.6857		n48	0.50406	0.51769
p493	0.54182	0.79385		p697	0.48083	0.18321		p663	0.50042	0.51099
n381	0.5403	0.50681		n214	0.47322	1.1737		n94	0.49999	0.49906
p313	0.53589	0.71147		p267	0.46465	0.78209		n491	0.498	0.49471
p207	0.53363	1.0476		p687	0.46352	1.4088		p183	0.49736	0.49921
n377	0.53283	0.7195		n564	0.46301	1.1226		n492	0.49681	0.53423
p333	0.53075	0.73186		n50	0.46242	0.5669		p594	0.49563	0.49834
n206	0.53048	0.48396		n463	0.46163	0.92457		n572	0.49112	0.4899
n303	0.53003	0.59791		p572	0.46139	1.8898		p713	0.49043	0.51164
p511	0.52815	0.57969		n185	0.45736	0.20921		p358	0.48994	0.4903
p612	0.52436	0.65477		p535	0.45626	0.88905		n419	0.48951	0.48898
n477	0.51975	0.62673		n286	0.45615	0.52		p366	0.48575	0.54546
p106	0.51746	0.7239		p587	0.4555	1.1539		n311	0.48173	0.52194
p480	0.51698	0.46885		p88	0.45395	0.56481		p126	0.47988	0.48064
p185	0.51055	0.74801		p436	0.45288	1.0709		p521	0.47948	0.4818
p228	0.5092	1.0151		p331	0.45258	0.20687		p20	0.47844	0.47535
p247	0.50916	0.49138		p93	0.45083	0.070364		n554	0.4776	0.48047
p416	0.50816	0.53619		n473	0.45042	0.89867		p194	0.4768	0.47365
n312	0.50811	0.46525		p122	0.45026	0.069216		n158	0.47539	0.47239
p242	0.50553	0.62489		p300	0.44919	0.90135		n347	0.47325	0.47618
n296	0.50386	0.47714		p291	0.44917	0.085182		p552	0.46933	0.49107
p610	0.50349	0.46665		n194	0.44876	1.0312		p464	0.46925	0.52648
n71	0.50107	1.0064		p736	0.4477	0.85207		n53	0.46911	0.48123
n260	0.49918	0.54056		p229	0.44664	0.19745		n505	0.46823	0.47939
p752	0.49908	0.51229		n166	0.44605	0.34397		p416	0.46755	0.46991
p430	0.49849	0.51621		p242	0.44391	1.2331		p326	0.46608	0.47862
p618	0.49735	0.69345		n528	0.44359	0.58942		n517	0.46357	0.47341
p79	0.49618	0.55601		n45	0.44061	2.0479		n2	0.46217	0.48023
p711	0.49614	0.745		p294	0.43669	1.0503		p258	0.45969	0.45652
p571	0.49418	0.96933		p599	0.43525	1.5364		p72	0.45883	0.48453
p544	0.49257	0.61098		p268	0.43237	2.1072		p282	0.45707	0.46783
n269	0.49005	0.44785		p341	0.43202	0.25738		p739	0.45345	0.45056
p321	0.48789	0.69982		n82	0.43117	0.54361		n443	0.45263	0.45037
n523	0.48624	0.45197		n366	0.42932	0.15627		p344	0.45157	0.47747
p286	0.48613	0.46577		n229	0.42892	1.4441		n511	0.44911	0.45231
n319	0.48343	0.88894		n14	0.42844	0.49375		n317	0.44799	0.44612
n475	0.48181	0.44054		p87	0.42807	0.38808		p478	0.44604	0.47935
n32	0.47972	0.87122		n225	0.4275	0.99246		n390	0.4439	0.46481
p622	0.47859	0.49262		n583	0.42687	1.8242		n3	0.44285	0.48637
p26	0.47779	0.43904		p753	0.42628	0.98344		p524	0.44258	0.46528
p268	0.47468	0.43585		p339	0.42586	0.066896		p376	0.44244	0.47167
p635	0.46529	0.42494		p577	0.42562	1.4057		n41	0.44063	0.4376
p572	0.46446	0.53278		p293	0.42362	0.88263		p328	0.43681	0.49327
p133	0.46315	0.43168		p755	0.42204	2.0834		p338	0.43549	0.45388
n559	0.46144	0.78055		n69	0.4211	0.66702		p79	0.43548	0.4445
n112	0.4606	0.43082		n172	0.42081	0.14934		p676	0.43354	0.43063
p530	0.45794	0.42925		n350	0.42051	0.21738		n429	0.43237	0.4299
n198	0.45754	0.54875		p540	0.42019	0.69911		n418	0.43216	0.48268
n435	0.45747	0.67808		p435	0.41866	1.3731		p403	0.43122	0.44289
p568	0.45698	0.46123		n91	0.41777	0.48937		p726	0.43015	0.43915
n179	0.45508	0.77111		p674	0.41752	1.263		p49	0.42818	0.4252
n74	0.4543	0.79719		p612	0.41729	1.1548		p386	0.42768	0.4904
n282	0.45353	0.4297		n13	0.41585	0.63517		n552	0.42621	0.42333
p602	0.45103	0.43843		p330	0.41476	1.3528		p390	0.4239	0.44434
p307	0.4497	0.42417		p618	0.41456	1.0755		p389	0.42203	0.41924
p135	0.44787	0.78713		p186	0.41357	1.1198		n401	0.41597	0.42663
n382	0.44102	0.82379		p43	0.41199	1.0057		p353	0.41546	0.43042
p215	0.43847	0.4755		n106	0.41118	0.90179		p316	0.41442	0.41597
n502	0.43835	0.77253		n376	0.40699	1.1638		n360	0.40982	0.40701
n19	0.43683	0.98564		n578	0.40667	0.8026		p493	0.4088	0.40767
p141	0.43561	0.63433		p691	0.40298	0.84652		p354	0.40786	0.40514
n57	0.43446	0.98074		p401	0.39999	1.4205		p339	0.40353	0.41797
p180	0.43313	0.92652		p153	0.39968	0.16472		n83	0.40336	0.40064
n546	0.43043	0.40075		n393	0.39623	1.8552		n523	0.40277	0.4121
n186	0.43034	0.40592		n238	0.39535	0.17823		n241	0.40101	0.48051
n433	0.43026	0.49879		p733	0.39519	0.53971		n482	0.40099	0.40284
n562	0.42739	0.3883		p754	0.39453	0.94082		p199	0.40002	0.40062
n301	0.4263	0.55563		p467	0.39281	1.3349		p163	0.39757	0.39831
n127	0.42455	0.66663		n183	0.39266	1.0888		p278	0.39534	0.39271
n124	0.42249	0.53446		p332	0.38964	0.8096		n264	0.39364	0.45437
p88	0.42247	0.38337		n505	0.38885	1.5732		p605	0.39361	0.42414
n510	0.42215	0.42921		p710	0.38783	1.5841		n280	0.39162	0.38909
n114	0.42137	0.40432		n471	0.38611	0.78204		n90	0.39023	0.38841
p397	0.41746	0.38761		p574	0.38554	0.070935		p459	0.3873	0.38496
p375	0.41738	0.60158		p106	0.38493	0.97117		n176	0.38726	0.42906
p405	0.41581	0.82834		n344	0.38314	0.065395		p682	0.38723	0.41446
n351	0.41078	0.60134		n12	0.38261	0.55006		n228	0.38444	0.39456
p22	0.41061	0.70518		n40	0.38109	0.98361		n22	0.38104	0.40737
n250	0.40679	0.37181		p57	0.37984	1.3167		p458	0.38085	0.38107
n216	0.40528	0.45021		p75	0.37867	0.63198		p483	0.37853	0.37604
n507	0.40523	0.37109		n19	0.37365	1.8741		p305	0.37582	0.37606
p526	0.40462	0.38034		p209	0.36896	1.4337		p744	0.37247	0.43207
n259	0.40294	0.95163		p530	0.36865	0.40433		p100	0.37011	0.39152
n237	0.40134	0.67696		p94	0.36648	0.085203		p360	0.36979	0.36775
n452	0.39698	0.3926		n256	0.36147	0.48571		p43	0.36946	0.4002
n583	0.3965	0.65242		p95	0.36128	0.82236		p723	0.36916	0.36929
p200	0.39537	0.56933		p161	0.3592	0.75523		n319	0.36633	0.36409
p542	0.39531	0.40335		n257	0.35871	0.66419		p346	0.36528	0.36647
n371	0.39301	0.37544		n101	0.35853	0.45337		p634	0.36468	0.36523
p51	0.3912	0.39031		n267	0.35709	0.45627		p654	0.36437	0.36483
n232	0.38516	0.41029		n446	0.35623	0.85123		p51	0.36307	0.36382
n288	0.38506	0.64399		p503	0.35617	1.7398		p555	0.35903	0.36591
p328	0.38468	0.94733		n405	0.35451	1.1629		n320	0.35841	0.37981
n334	0.38376	0.67819		n222	0.35445	0.99333		n462	0.35508	0.38859
n48	0.38311	0.63157		p34	0.35231	0.17387		p731	0.34819	0.34583
n183	0.37845	0.64325		p305	0.35174	0.59639		n58	0.34755	0.38439
n29	0.37722	0.73046		p471	0.35071	0.83808		p139	0.34722	0.35483
n349	0.37462	0.73671		p261	0.34847	1.1805		p325	0.34719	0.34937
p426	0.37412	0.48522		p756	0.34772	1.4049		n312	0.34502	0.37473
p115	0.37252	0.58833		p90	0.3469	2.4776		n484	0.34339	0.34108
n267	0.37126	0.63758		p534	0.34641	0.66097		p76	0.3413	0.45556
n194	0.37108	0.35402		p576	0.34464	0.563		n67	0.34095	0.3452
p502	0.36718	0.37325		n2	0.34317	0.64649		n501	0.34017	0.34076
p153	0.3657	0.84991		n200	0.34308	1.5768		n139	0.33967	0.34676
n18	0.36547	0.40679		n560	0.3421	1.7809		p372	0.33859	0.3611
n482	0.365	0.40077		p421	0.34177	0.87309		n116	0.335	0.36023
p601	0.36409	0.33067		p680	0.34142	1.3852		p261	0.33297	0.38259
p43	0.36355	0.51188		n320	0.3414	0.53191		p480	0.33157	0.3293
n387	0.36079	0.35991		n416	0.33953	0.88405		p318	0.33076	0.37005
p229	0.35999	1.0051		p194	0.33779	0.84589		p181	0.3278	0.3828
p510	0.35894	0.37506		n58	0.32964	0.33176		n180	0.32696	0.3628
p488	0.3568	0.53136		p728	0.32916	1.2388		p518	0.32524	0.33483
p522	0.35509	0.56994		n500	0.32651	1.9992		p679	0.32369	0.34029
n462	0.3547	0.3291		n41	0.32451	0.86086		n451	0.32357	0.40065
p576	0.35251	0.97557		p20	0.3239	1.0813		p267	0.32345	0.3384
p314	0.35212	0.39008		p635	0.32163	1.4196		p435	0.32302	0.32254
p270	0.35066	1.0093		n95	0.31546	0.99529		p641	0.32243	0.33182
n222	0.35066	0.37829		n391	0.31512	0.10805		n428	0.32216	0.31999
n519	0.3488	0.33091		p265	0.31474	0.9533		p232	0.32123	0.38371
p647	0.34657	0.42737		p605	0.31469	1.4043		n15	0.31923	0.36086
p132	0.3458	0.35825		p474	0.3146	0.44138		n185	0.31831	0.37271
n317	0.33996	0.34415		n512	0.31375	0.22085		p242	0.31674	0.31468
n429	0.33478	0.57428		n478	0.31336	1.9098		n214	0.31323	0.34949
n573	0.33476	0.60798		p167	0.31204	1.5289		n203	0.31042	0.35205
p230	0.33346	0.65449		n120	0.31027	0.63691		p437	0.30986	0.33859
n556	0.3328	0.65393		p51	0.30977	0.043177		p727	0.30711	0.32399
n78	0.33074	0.47783		p115	0.30919	0.12272		p75	0.30561	0.34935
n4	0.33007	0.37328		n415	0.30894	0.62913		p754	0.3051	0.35028
p134	0.32877	0.32248		n523	0.30531	1.2326		n275	0.30453	0.32972
n451	0.32807	0.37758		n71	0.30487	1.5214		n506	0.30451	0.32901
n571	0.32782	0.62105		n566	0.30408	1.4765		p215	0.29995	0.36779
p680	0.32735	0.4753		n264	0.30359	0.051709		p455	0.29924	0.29763
p366	0.32681	0.70979		p135	0.30245	0.10849		p729	0.29796	0.29734
p611	0.32323	0.85466		p21	0.30096	0.71176		n495	0.29784	0.3312
p86	0.3223	0.87223		n100	0.30037	0.50734		p218	0.29668	0.35199
p726	0.32153	0.72051		n306	0.29948	1.1118		n570	0.2943	0.34017
n107	0.32127	0.37682		p480	0.29841	0.53391		n341	0.29416	0.30455
p225	0.32055	1.0165		n25	0.29817	0.58997		n298	0.29279	0.32008
n128	0.32018	0.31105		p22	0.29786	0.18451		p332	0.28829	0.34797
p551	0.31721	0.56102		n4	0.29513	0.16612		p187	0.28659	0.30161
p330	0.31703	0.51455		n502	0.29407	1.3554		n157	0.28612	0.35409
p93	0.31683	1.0036		n519	0.29382	0.27751		p600	0.28436	0.3165
p371	0.31679	0.31801		p50	0.29157	0.40165		p93	0.28303	0.2825
n180	0.31385	0.59073		p653	0.28924	1.1428		p394	0.28196	0.34807
p254	0.31296	0.99142		p397	0.28805	1.1226		n6	0.27756	0.30173
n120	0.31243	0.32925		n272	0.28793	0.76856		n440	0.27688	0.28728
n137	0.31152	0.30127		p660	0.28701	1.2364		p674	0.27633	0.30778
p559	0.31088	0.53342		n49	0.28487	0.70446		p684	0.27629	0.28767
p743	0.30959	0.3506		p42	0.28385	1.113		n239	0.27563	0.27574
n97	0.30699	0.30805		p27	0.28372	1.0076		n42	0.27426	0.27237
n361	0.30677	0.32527		n17	0.2806	0.73481		n318	0.27229	0.35984
p483	0.30554	0.6029		n180	0.27998	1.3436		n528	0.27065	0.28294
p72	0.30421	1.0072		n129	0.27977	0.11346		n548	0.27001	0.35688
p97	0.30212	0.31037		n469	0.27894	1.0691		p540	0.26886	0.27185
n13	0.30206	0.29565		p374	0.27888	0.72492		p275	0.26674	0.27462
p142	0.29983	0.31464		p428	0.2777	1.5688		n249	0.26495	0.32577
p175	0.2992	1.0696		p477	0.2758	1.3701		n546	0.26435	0.26258
p687	0.29842	0.49141		n287	0.27555	1.5774		n479	0.2613	0.26024
p41	0.29253	0.93861		p376	0.27498	0.73684		n535	0.26081	0.27016
p536	0.29178	0.26906		p142	0.27305	0.20401		p176	0.25979	0.28668
n207	0.28092	0.26156		p206	0.2688	0.67458		p619	0.25923	0.25872
p605	0.28021	0.58307		p86	0.26747	0.51163		n190	0.25762	0.31953
p216	0.27891	0.40192		p463	0.26338	1.2329		p452	0.25526	0.31609
n436	0.27766	0.81892		p465	0.26149	0.077005		n270	0.25226	0.25144
p18	0.27738	0.93804		n237	0.26139	1.1324		p590	0.25071	0.26652
p49	0.27432	0.25478		p350	0.25986	0.57996		n480	0.24909	0.24759
p489	0.27382	0.3641		p726	0.25965	0.87205		p519	0.24773	0.24861
n418	0.27363	0.43268		n431	0.25964	0.37516		p706	0.24655	0.26919
p504	0.27228	0.98369		n130	0.25764	0.86439		p324	0.24628	0.38537
p355	0.2691	0.66633		n86	0.25592	1.2786		p596	0.24497	0.24327
p728	0.26899	0.24996		p33	0.25585	0.50735		n54	0.24438	0.2444
p446	0.26891	0.33722		p652	0.25581	0.24564		n364	0.24296	0.27136
p181	0.26808	0.52264		n508	0.25396	0.26087		p123	0.24181	0.2924
p99	0.26791	0.44184		p277	0.25016	0.92046		n183	0.23931	0.24149
n378	0.26707	0.31479		p448	0.24512	0.30436		n62	0.23845	0.24043
n58	0.26629	0.26063		p600	0.24113	1.6342		n112	0.2345	0.25943
p401	0.26488	0.64135		n580	0.24088	1.3271		n431	0.23129	0.35204
p458	0.26391	0.33551		p232	0.24057	0.27518		p395	0.22808	0.30197
n352	0.26329	0.72786		p78	0.23944	0.61801		n332	0.22799	0.31873
n12	0.26319	0.6702		n74	0.23883	1.0441		p314	0.22453	0.29591
p758	0.26196	0.23757		p575	0.2382	0.61641		n292	0.22413	0.25028
p131	0.26077	0.30081		p603	0.23459	0.5559		p665	0.22265	0.2933
p431	0.26072	0.3059		n316	0.23392	1.1261		p482	0.22187	0.23712
n82	0.26004	0.56489		n57	0.23391	1.6949		n344	0.22063	0.272
n540	0.25868	1.009		p56	0.23385	1.8498		n45	0.21952	0.24041
p176	0.2579	0.49843		n202	0.231	1.3196		n97	0.2195	0.29479
p471	0.2572	0.4599		n6	0.23091	0.9123		p377	0.21773	0.29992
p679	0.25417	0.2887		p114	0.22732	0.203		n210	0.21586	0.23003
n176	0.25107	0.51126		n5	0.22617	0.93493		n382	0.21279	0.29191
p475	0.24683	0.22383		n484	0.22444	1.9693		p330	0.21251	0.21689
p114	0.24498	0.88695		p37	0.22161	1.9123		p142	0.21187	0.30326
p396	0.243	0.34951		p482	0.21654	0.37341		p579	0.21007	0.23464
p699	0.24191	0.2643		p82	0.21249	0.4425		p206	0.20907	0.27117
p457	0.24166	0.41803		p329	0.21244	1.7799		p551	0.20757	0.24746
n547	0.23762	0.27701		p53	0.20937	1.6102		p715	0.20682	0.31232
p329	0.23561	0.29838		p743	0.20671	0.94201		n391	0.20629	0.31499
p125	0.23468	0.21716		p616	0.20577	1.5371		p489	0.20255	0.21547
n202	0.23002	0.42088		n558	0.20435	1.3635		p153	0.19886	0.19755
n141	0.22781	0.57256		p39	0.20333	1.1646		n56	0.19754	0.21504
p120	0.22618	0.88485		p231	0.20251	1.0168		n425	0.19668	0.24127
p573	0.22598	0.41202		n76	0.2025	1.327		n162	0.19579	0.20121
p651	0.2235	1.1276		n66	0.20211	0.70856		p323	0.1937	0.21714
p101	0.22262	0.697		n186	0.19874	0.040079		n171	0.19315	0.19184
p50	0.22238	0.50163		p739	0.19841	0.18742		p73	0.1927	0.27508
p257	0.22079	0.43066		n284	0.19418	1.9944		n195	0.19216	0.1914
p641	0.21743	0.20043		p327	0.19232	0.62473		p433	0.1896	0.21928
p359	0.2158	0.29519		p180	0.18962	1.9626		n430	0.18876	0.18964
n346	0.21578	0.54084		n360	0.18908	1.7125		p268	0.18837	0.22095
p715	0.21525	0.54701		n119	0.1888	0.43437		p432	0.18481	0.18545
p341	0.20854	0.98596		n548	0.18821	0.9829		p456	0.18313	0.18287
p34	0.20606	0.30317		n567	0.18732	0.53826		p192	0.18223	0.24715
p16	0.20045	0.93045		n85	0.18721	0.67867		n379	0.18205	0.24249
n461	0.19969	0.27517		n104	0.18458	0.58645		n562	0.18186	0.23526
n558	0.19891	0.20712		p164	0.18445	2.394		p522	0.17884	0.2458
p463	0.19674	0.64109		n268	0.18123	0.1039		p230	0.17793	0.23072
n471	0.19672	0.57241		n570	0.18014	1.6233		n74	0.17774	0.20214
p261	0.19583	0.53014		n550	0.17863	1.6662		p498	0.17504	0.19032
p194	0.19475	0.90112		n21	0.17835	2.1122		p167	0.1736	0.17649
p736	0.19172	0.18818		p649	0.17814	1.6512		n446	0.17281	0.17646
n63	0.19119	0.7142		n495	0.17698	1.2747		n4	0.17217	0.19107
p44	0.19098	0.66171		p77	0.17626	1.2766		p610	0.17194	0.19771
p298	0.18808	0.40744		n15	0.17353	0.93483		n477	0.17069	0.1747
p166	0.18539	0.91494		p296	0.16942	0.87422		n475	0.16972	0.17388
n364	0.18255	0.35844		p69	0.1679	0.21862		p577	0.16912	0.18951
n552	0.18123	0.21903		n78	0.16669	0.76582		p738	0.16894	0.17386
p217	0.18107	0.20525		p524	0.16306	1.4364		n531	0.16664	0.26705
p290	0.18107	0.16428		n127	0.16298	0.19796		p562	0.16542	0.17296
p617	0.17902	0.32582		n543	0.16266	1.2935		p188	0.16432	0.17923
p78	0.17894	0.2744		n532	0.16126	0.43868		p618	0.16398	0.17996
n50	0.17879	0.18288		p26	0.159	0.10279		n163	0.16283	0.18413
n42	0.17674	0.51453		n496	0.15688	1.5598		n29	0.16136	0.16536
n160	0.17631	0.95467		p205	0.15574	0.48649		n23	0.16111	0.19761
n570	0.17615	0.6576		p217	0.15563	0.75296		p381	0.15844	0.16153
n446	0.17401	0.80099		n303	0.15487	0.78481		n526	0.1583	0.21878
n419	0.17325	0.37466		p32	0.15402	1.1571		p310	0.15642	0.1781
n171	0.1725	0.8103		n29	0.15357	1.0488		p27	0.15629	0.15638
p689	0.17154	0.16287		n381	0.14855	0.25664		p77	0.15053	0.30147
n254	0.17053	0.17408		n265	0.14798	1.5562		p307	0.14791	0.14753
p652	0.16918	0.55791		n349	0.14791	1.136		p592	0.14465	0.15663
p444	0.16757	0.19292		p629	0.1461	0.054693		p355	0.14408	0.2141
n550	0.16032	0.28558		p96	0.14412	1.8665		n82	0.1439	0.26566
p395	0.1601	0.65229		n23	0.14329	0.36975		p38	0.14362	0.28303
n438	0.15993	0.1554		p459	0.14267	2.1309		n184	0.14359	0.19571
p87	0.15826	0.67943		n171	0.14222	1.2344		p656	0.14293	0.15324
p427	0.15061	0.51088		p159	0.14212	0.18638		p374	0.14012	0.13926
n363	0.14893	0.52223		p146	0.14174	0.062462		n316	0.13832	0.14388
n224	0.14689	0.27882		n319	0.14054	0.10081		p454	0.13674	0.18291
p74	0.14478	0.13509		n8	0.13928	0.54936		p120	0.13481	0.15936
p703	0.14375	0.62779		p542	0.13506	2.0379		p430	0.13238	0.23074
p202	0.14332	0.7144		p473	0.13473	0.53825		p424	0.132	0.1818
p583	0.13697	0.66203		p348	0.13366	0.61854		n35	0.13014	0.15641
p473	0.13584	0.30377		p499	0.13348	0.67286		p25	0.12973	0.12981
p31	0.13553	0.44992		n92	0.13303	1.0869		n346	0.12863	0.27569
p441	0.13299	0.60604		p126	0.13188	0.76948		p34	0.12675	0.20122
n256	0.13204	0.15771		n114	0.12859	0.98005		p644	0.12592	0.1318
p589	0.13191	0.29562		n87	0.12441	0.16795		n65	0.12388	0.23052
n415	0.13182	0.38968		p132	0.12425	1.4479		n436	0.12375	0.22336
p377	0.12955	0.48929		n339	0.123	0.5803		p250	0.12297	0.17035
n157	0.12647	0.11828		n361	0.12233	1.3534		n384	0.12184	0.17102
p400	0.12522	0.17486		n382	0.12083	1.383		n472	0.12172	0.27422
p649	0.1242	0.62514		n352	0.12064	1.1563		p334	0.11815	0.16058
n572	0.12147	0.34563		n347	0.11751	1.4711		p308	0.11788	0.12911
n473	0.12139	0.67694		p608	0.11663	0.21826		n37	0.11664	0.11803
p513	0.11977	0.54347		p68	0.11474	1.7237		n366	0.11383	0.24814
n578	0.11868	0.1156		n149	0.11316	0.22758		p528	0.11353	0.2447
p201	0.11743	0.5998		p195	0.11091	0.95338		p135	0.1128	0.18426
n367	0.11648	0.57257		p239	0.1101	1.3089		n268	0.11232	0.11159
n428	0.11579	0.47		n90	0.10859	0.25512		p331	0.10656	0.25007
n411	0.11169	0.5395		n109	0.10611	0.34441		n515	0.10499	0.12837
n430	0.11143	0.20202		p44	0.10289	2.0311		n378	0.1028	0.10288
n409	0.10962	0.11732		p76	0.10267	1.1385		p499	0.10131	0.12072
p342	0.10911	0.91617		n453	0.10211	1.0958		p44	0.098046	0.21044
p586	0.10501	0.44807		n53	0.099697	2.0407		n212	0.097945	0.10027
p460	0.10488	0.40692		n293	0.098518	0.43477		p311	0.097232	0.097096
p729	0.10359	0.3528		p475	0.098204	0.52282		n272	0.097083	0.16456
p535	0.1033	0.67136		n296	0.097334	0.18001		p287	0.095851	0.18238
n291	0.096986	0.66064		p199	0.094682	0.51331		p116	0.095723	0.12166
n268	0.092049	0.26471		p211	0.093052	1.084		p453	0.095577	0.135
p744	0.091485	0.22194		p444	0.092695	1.6485		n196	0.094741	0.099663
n386	0.090627	0.20623		n288	0.091872	0.093541		p50	0.093313	0.10329
p548	0.090265	0.17907		n198	0.091471	1.163		p658	0.090986	0.090716
n44	0.089376	0.66675		p396	0.089679	1.6396		p329	0.08783	0.09982
p58	0.086911	0.87319		p419	0.088281	1.0084		p130	0.083622	0.28192
n318	0.084815	0.36239		n249	0.087983	0.025895		p223	0.083272	0.113
n218	0.082832	0.1017		p403	0.084569	1.5226		n290	0.081179	0.15463
p199	0.08272	0.95733		p493	0.082844	0.020648		p29	0.080266	0.11889
p409	0.08011	0.59323		n354	0.080508	2.2987		n145	0.079724	0.084126
p54	0.078727	0.89379		n517	0.080243	1.1099		p106	0.078372	0.14557
n236	0.078288	0.084349		p504	0.079514	1.047		p291	0.078007	0.20761
p524	0.073419	0.13093		n55	0.078512	0.93255		p620	0.077269	0.076738
n343	0.073178	0.10226		p254	0.075564	0.098318		n351	0.077072	0.21578
p116	0.073043	0.37094		p416	0.072417	2.0932		n540	0.075548	0.086319
p168	0.070682	0.45933		p750	0.067235	1.4522		n269	0.074169	0.086084
p205	0.06925	0.86143		p455	0.065573	0.41409		n559	0.071954	0.2521
n391	0.068775	0.64588		n89	0.065549	0.89181		n43	0.067497	0.13658
n65	0.068671	0.3858		p422	0.059859	1.1933		p371	0.067396	0.070723
n400	0.06491	0.54546		p290	0.059686	0.93069		p642	0.066278	0.12639
n357	0.05936	0.30547		p74	0.057086	0.33709		n130	0.065939	0.15156
n425	0.05502	0.13637		n115	0.057037	0.95458		p281	0.065802	0.090721
p659	0.054137	0.57396		n291	0.055573	0.16962		n409	0.06431	0.1025
p167	0.052957	0.6768		n582	0.054814	1.286		n381	0.064245	0.18204
p653	0.052319	0.47714		p643	0.054592	0.53922		n329	0.063835	0.11399
p428	0.052296	0.25445		n176	0.054516	0.037992		n350	0.061	0.18644
n394	0.051186	0.11825		n474	0.054062	1.2346		n186	0.060857	0.17655
p33	0.050775	0.81035		p705	0.054053	0.8057		p224	0.060655	0.25793
p182	0.050527	0.17847		p610	0.053838	1.5292		n88	0.056561	0.13024
n393	0.049679	0.84174		n298	0.048465	0.6901		n394	0.053702	0.11677
p723	0.045322	0.070255		n553	0.048233	0.54086		p423	0.053477	0.080983
p161	0.043492	0.17761		p321	0.046466	1.4539		n188	0.053004	0.053475
p394	0.043456	0.68358		p166	0.043471	0.94397		n580	0.051587	0.16367
n567	0.043025	0.11214		p427	0.043452	1.1468		n267	0.051421	0.087204
p671	0.041704	0.82242		n540	0.041148	0.24726		p336	0.048881	0.21547
n548	0.041055	0.56157		n42	0.040926	1.5407		n424	0.047563	0.14658
n463	0.036989	0.13702		p207	0.040705	0.74143		p629	0.045576	0.090856
p119	0.035585	0.61624		p302	0.040572	1.5344		p533	0.044316	0.19821
n214	0.033853	0.68599		n212	0.03925	1.5435		n144	0.044237	0.074567
p294	0.033279	0.76339		p136	0.038945	1.3179		p298	0.042331	0.15368
n119	0.032127	0.10557		n35	0.038939	1.1519		n432	0.040426	0.14279
p713	0.031904	0.22136		p731	0.038797	0.55441		p429	0.039023	0.14825
n5	0.028469	0.42441		p154	0.037475	0.071254		n452	0.038596	0.086386
p546	0.022289	0.56212		p270	0.036034	0.46027		n225	0.038336	0.041918
p296	0.020433	0.13687		p622	0.034781	1.158		p445	0.036167	0.14717
p608	0.020087	0.51107		n215	0.033623	1.8468		n85	0.033031	0.051343
n115	0.019341	0.53619		p125	0.030292	1.1324		p200	0.031761	0.035633
n86	0.019267	0.76619		n63	0.028306	0.78236		n191	0.031026	0.071083
p529	0.019157	0.055717		n346	0.027665	0.47424		n502	0.030014	0.0741
p432	0.018324	0.16282		p130	0.025917	1.1227		n213	0.028692	0.049221
p619	0.018079	0.2263		p356	0.024595	2.0456		n558	0.028397	0.097369
p435	0.014952	0.30804		p263	0.023149	0.69213		n60	0.027603	0.031254
n358	0.014396	0.14454		p162	0.022732	0.54801		p643	0.023956	0.023829
p117	0.01399	0.23131		p630	0.021144	0.82454		p486	0.023918	0.067801
p73	0.013409	1.0129		p383	0.017704	0.21958		p570	0.021879	0.23122
n151	0.012759	0.97106		p342	0.015872	0.47152		p46	0.021655	0.168
n238	0.011077	0.013548		p117	0.014776	1.2066		p572	0.0187	0.021551
n369	0.010493	0.57459		n67	0.011633	0.5585		n321	0.016908	0.055935
n130	0.0093267	0.50931		p307	0.011157	1.9556		n453	0.016552	0.022015
p56	0.0086908	1.0422		p177	0.0065475	0.90731		p490	0.015788	0.059896
p164	0.0056215	0.55084		p237	0.0061196	0.24967		p221	0.015656	0.15125
p465	0.0015896	0.062833		p346	0.0052865	0.91171		n470	0.014832	0.20326
p21	0.0010475	0.68436		n122	0.0032618	0.1825		n285	0.014365	0.15339
								n70	0.013192	0.049789
								p159	0.013163	0.063338
								p185	0.013081	0.032914
								n553	0.010442	0.12859
								n560	0.0065353	0.042991
								n7	0.0051802	0.19709
								p400	0.0050967	0.31208
								n377	0.0046793	0.069839
								n500	0.0044008	0.016701
								n100	0.0026636	0.17676
								n576	0.00060969	0.11649
								n81	0.00032917	0.082781
