# Supplementary material for: Microplastics in the Soil at Sub‐Toxic Concentrations Cause Metabolic Changes Decreasing Fungal Pathogen Susceptibility in Arabidopsis thaliana
Source: Physiol Plant. 2025 Jun 9;177(3):e70312. doi: 10.1111/ppl.70312 (PMC12147067; doi:10.1111/ppl.70312)
Supplement: Supplementary file 7 — Data S7. Supporting Information. [file PPL-177-e70312-s005.xlsx]

## Sheet: Feuil1
Table S7. Pairwise t-tests and Log 2 fold changes. T-stat, P-values and Log2FC of DAMFs in pairwise comparisons between each microplastic treatment (i.e. PET/PVC 0.2%/0.5%) and the control. Values are shown for each condition, specified above each table in red.
H20_PET 0.2% vs C					H20_PET 0.5% vs C					H20_PVC 0.2% vs C					H20_PVC 0.5% vs C					CP_PET 0.2% vs C					CP_PET 0.5% vs C					CP_PVC 0.2% vs C					CP_PVC 0.5% vs C					B.cinerea_PET 0.2% vs C					B.cinerea_PET 0.5% vs C
Feature ID	t.stat	P-value	Log2FC		Feature ID	t.stat	P-value	Log2FC		Feature ID	t.stat	P-value	Log2FC		Feature ID	t.stat	P-value	Log2FC		Feature ID	t.stat	P-value	Log2FC		Feature ID	t.stat	P-value	Log2FC		Feature ID	t.stat	P-value	Log2FC		Feature ID	t.stat	P-value	Log2FC		Feature ID	t.stat	P-value	Log2FC		Feature ID	t.stat	P-value	Log2FC
p389	-5.1256	0.0068596	1.7872		n129	-30.865	6.5654e-06	5.757		n109	-2.9626	0.041446	0.89654		p265	-10.453	0.00047329	6.6766		p287	-4.4016	0.011677	1.6441		n152	-2.9115	0.043612	1.0785		n141	-5.1906	0.0065585	1.187		n380	-4.457	0.011186	2.3476		p425	-3.1292	0.035211	1.1225		n371	-6.4896	0.0029072	1.7483
p311	-3.0325	0.038686	1.3418		n355	-3.4454	0.026164	1.4467		p163	-5.0515	0.0072233	0.88721		n286	-3.1658	0.033994	2.3642		n141	-3.9521	0.016788	1.3764		n380	-2.8788	0.045069	1.0258		p372	-4.0176	0.015896	0.8772		n152	-3.551	0.023776	1.9206		n371	-4.1569	0.014181	1.1144		p152	-2.7897	0.049326	1.5488
n51	-3.1787	0.033576	1.3003		n213	-8.9234	0.00087201	1.3914		n83	-3.8585	0.01817	0.84935		n434	-4.1546	0.014207	2.0629		p453	-3.7759	0.019505	1.214		n270	-3.0645	0.037493	1.0077		p221	-3.6569	0.02164	0.79222		p309	-4.7552	0.0089367	1.5076		p648	-4.2197	0.013481	0.90851		n226	-7.5852	0.0016202	1.3777
n109	-4.0636	0.015303	1.19		p305	-6.1436	0.0035596	1.2643		n17	-3.7503	0.019941	0.78038		p389	-3.0308	0.038751	1.4241		p555	-4.3807	0.011869	1.0413		n345	-3.7038	0.020767	0.95339		p338	-3.6157	0.022443	0.66797		n270	-2.9111	0.04363	0.98707		n387	-3.02	0.039163	0.84717		p184	-3.5033	0.024822	1.3764
n515	-2.8799	0.045016	1.0459		p272	-30.52	6.8663e-06	0.92714		p305	-3.0832	0.036819	0.76802		p124	-2.8038	0.048623	1.391		p245	-3.583	0.023106	1.0092		p309	-5.2588	0.0062596	0.90377		p282	-2.9809	0.040703	0.6147		n141	-3.4828	0.025287	0.85755		p446	-3.749	0.019965	0.75685		p608	-4.0374	0.015637	1.2133
n188	-3.2037	0.032785	1.0369		n498	-2.9977	0.040034	0.84256		n241	-3.3569	0.028386	0.66139		n253	-2.9974	0.040046	1.2988		p123	-3.582	0.023127	0.93727		p446	-3.4433	0.026214	0.74032		p245	-2.8993	0.044148	0.51002		n386	-3.0107	0.039524	0.82701		n345	-3.3049	0.029796	0.75482		p253	-3.3278	0.029165	1.2012
p305	-3.4264	0.026623	1.0019		p306	-3.9543	0.016758	0.77398		n478	-9.2266	0.00076686	0.63674		n213	-4.2468	0.013191	1.1331		p324	-4.116	0.01466	0.89884		p513	-3.033	0.038665	0.63442		p123	-2.8936	0.044402	0.50859		p555	-2.9851	0.040532	0.60796		n121	-2.9228	0.043123	0.62034		p70	-2.7973	0.048947	1.191
n574	-4.6909	0.0093715	0.97275		p256	-3.3172	0.029455	0.77169		n21	-2.7894	0.049342	0.59452		n355	-4.5134	0.010712	1.1049		p282	-2.9687	0.041199	0.80401		n34	2.9902	0.040332	-0.28697		p58	2.9859	0.040504	-0.74202		n524	-2.8412	0.046809	0.37714		n226	-3.0502	0.038019	0.50908		n387	-3.4371	0.026363	1.1576
n24	-2.918	0.043332	0.94683		n17	-4.3809	0.011867	0.70866		n106	-4.3777	0.011896	0.5657		n17	-5.8204	0.0043387	1.0583		p362	-3.4746	0.025478	0.53806		p340	3.3099	0.029658	-0.8131		p54	4.0965	0.014895	-0.85331		n569	3.5825	0.023116	-0.94303		p164	-4.1314	0.014478	0.49896		p425	-3.226	0.032096	1.1389
n292	-2.8083	0.048401	0.88115		n484	-2.8616	0.045854	0.68039		n89	-5.3662	0.005822	0.55242		n515	-4.7025	0.0092915	1.0461		p411	-2.9798	0.040749	0.51353		p390	3.753	0.019896	-0.84835		p16	4.6977	0.009324	-0.92993		p352	3.2627	0.031001	-1.3339		n17	-4.0631	0.01531	0.36292		p95	-5.5723	0.0050827	1.0923
p123	-3.0771	0.037037	0.81209		p163	-5.3373	0.0059361	0.67152		n350	-4.986	0.0075653	0.54986		n83	-4.3252	0.012396	1.0288		p340	-3.0235	0.03903	0.46168		p352	4.625	0.0098444	-1.0063							p25	3.3563	0.028401	-1.3497		p461	2.9427	0.042276	-0.32469		p548	-3.201	0.03287	1.0526
n521	-3.4251	0.026654	0.76439		n21	-12.39	0.00024393	0.64656		n392	-4.843	0.0083816	0.54171		n557	-3.7959	0.019171	1.0172		p299	-3.8756	0.017908	0.44769		p58	4.4128	0.011575	-1.0215							p54	5.7265	0.0046034	-1.495		n40	3.0027	0.039837	-0.63958		p441	-3.3613	0.02827	0.99126
n53	-3.9725	0.016504	0.69572		p343	-4.7658	0.008867	0.62576		n496	-5.1964	0.0065321	0.52148		n292	-3.6946	0.020935	0.96206		p583	3.0873	0.03667	-0.56705		p54	4.6695	0.0095219	-1.0692							p328	4.1754	0.01397	-1.5301		n253	4.2795	0.012853	-0.69195		p306	-4.8082	0.0085964	0.94791
n3	-4.1565	0.014185	0.679		n302	-3.8797	0.017846	0.5991		n486	-3.1712	0.033819	0.36515		n109	-5.7193	0.0046246	0.87866		p54	3.9035	0.017489	-0.58465		p496	2.9186	0.043305	-1.1299							p58	5.6246	0.0049135	-1.5435		p156	2.778	0.049922	-0.76808		p217	-2.945	0.042177	0.94286
n302	-3.4894	0.025136	0.65538		p528	-6.2631	0.0033157	0.59577		p272	-3.6257	0.022244	0.34332		n484	-4.432	0.011404	0.82669		n34	3.312	0.0296	-0.61749		p328	3.3148	0.029522	-1.1371							p16	6.0137	0.0038502	-1.8387		n457	4.5483	0.010431	-0.89714		p752	-2.8735	0.04531	0.91628
n17	-3.131	0.035151	0.6451		n392	-5.323	0.0059933	0.58383		n524	-3.4501	0.026053	0.30093		n524	-3.4015	0.027239	0.81748		p16	4.6981	0.0093216	-0.77656		p335	5.381	0.0057648	-1.1429							p314	16.982	7.0505e-05	-4.9109		n582	3.8852	0.017762	-0.93711		p670	-3.1002	0.036215	0.91221
n272	-2.8291	0.047387	0.58638		n53	-4.8698	0.0082211	0.57511		n3	-3.0641	0.037508	0.28298		p305	-3.3199	0.029381	0.80631		p373	3.6071	0.022614	-0.87335		n569	6.8749	0.0023452	-1.1435							p221	19.112	4.4163e-05	-5.2883		p678	4.6931	0.0093559	-0.99385		p434	-6.4878	0.0029103	0.87199
n486	-5.8599	0.004233	0.53877		n60	-5.6983	0.0046867	0.54037		n31	3.3692	0.028065	-0.6612		n62	-4.4493	0.011253	0.79484		p36	4.188	0.013829	-1.1429		p16	5.7837	0.00444	-1.2563												n449	5.8732	0.0041981	-1.2589		p168	-2.8261	0.047535	0.85138
p272	-2.807	0.048463	0.51514		n62	-5.5988	0.0049961	0.52504		n40	2.9769	0.040865	-0.69938		n188	-3.0553	0.037832	0.77701		p25	3.2299	0.031978	-1.4232		n449	2.9351	0.042596	-1.3592												p496	3.9767	0.016447	-1.3073		p405	-3.3323	0.029042	0.83159
n298	-3.1449	0.034683	0.43519		n241	-3.5465	0.023873	0.49935		p318	2.8473	0.046523	-0.89993		n60	-4.3933	0.011753	0.77129		p314	21.542	2.7467e-05	-4.7882		n217	3.6364	0.022035	-1.5064												p469	6.822	0.0024139	-1.402		p446	-7.1752	0.0019979	0.82973
n101	-3.0608	0.037628	0.20883		n478	-8.0865	0.0012708	0.49175		p206	3.6671	0.021447	-0.97094		n145	-3.4741	0.025489	0.76375							p387	3.4925	0.025066	-2.1166												p671	5.4514	0.0055012	-1.6354		p407	-3.4847	0.025243	0.82242
n209	2.9688	0.041194	-0.30903		n350	-4.8574	0.0082949	0.47766		p69	4.418	0.011529	-1.0879		n521	-4.2405	0.013259	0.73167																						p52	2.9854	0.040523	-3.8258		p272	-3.0076	0.039645	0.79434
n31	5.5839	0.0050443	-0.48711		n79	-3.1451	0.034676	0.46634		p136	6.4086	0.0030457	-1.1838		n372	-6.0398	0.0037895	0.72946																											n314	-2.802	0.048714	0.77668
n113	2.8233	0.047669	-0.48783		n54	-3.3047	0.029802	0.43672		p23	3.3788	0.027817	-1.259		n241	-3.2894	0.030231	0.67475																											p417	-4.7428	0.0090186	0.74534
p63	3.0082	0.039619	-0.4879		n265	-3.0033	0.039812	0.41998		p52	2.8454	0.046611	-3.9886		n106	-8.2642	0.0011698	0.66588																											p593	-4.21	0.013586	0.70256
p470	3.3343	0.02899	-0.48826		n496	-3.1854	0.033364	0.37204							p163	-3.4895	0.025134	0.6608																											n121	-2.9561	0.041717	0.70143
p210	4.86	0.008279	-0.494		n89	-6.5962	0.0027365	0.36984							n354	-4.361	0.012053	0.65958																											p612	-2.9177	0.043342	0.68121
p434	3.2053	0.032735	-0.51743		n106	-3.8845	0.017774	0.36462							p555	-3.0139	0.0394	0.6418																											p512	-5.0048	0.007465	0.67688
p183	6.5749	0.0027696	-0.52586		n209	-2.7923	0.049197	0.33982							n392	-5.6315	0.0048918	0.64146																											p375	-3.3554	0.028425	0.62779
n481	3.2647	0.030942	-0.54697		p91	-3.0849	0.036756	0.31887							n284	-4.2135	0.013548	0.63371																											p101	-3.0617	0.037594	0.62298
p519	3.3274	0.029177	-0.56404		n3	-3.2869	0.030305	0.26896							p272	-14.646	0.00012645	0.62606																											p543	-3.1538	0.034388	0.60224
p512	2.7854	0.049543	-0.56912		p749	4.4171	0.011537	-0.49733							p123	-3.013	0.039434	0.62545																											n262	-4.0494	0.015483	0.56343
p412	2.8269	0.047492	-0.58482		n481	4.2566	0.013089	-0.53232							n89	-7.6768	0.0015482	0.60624																											p97	-5.8568	0.0042411	0.55735
p423	3.5275	0.024286	-0.58684		p345	4.4103	0.011598	-0.54084							n54	-2.8658	0.045663	0.59991																											p134	-2.8199	0.047831	0.55531
n37	3.1587	0.034225	-0.58709		p82	4.7403	0.0090352	-0.54939							n53	-3.3305	0.029092	0.59496																											p718	-2.8503	0.04638	0.53078
p345	3.3017	0.029886	-0.59526		p318	4.5195	0.010662	-0.58024							n264	-2.8456	0.046603	0.58096																											p597	-3.4429	0.026225	0.5301
p450	2.8266	0.047509	-0.60152		p136	3.6982	0.020868	-0.71141							n21	-4.5096	0.010743	0.55714																											p584	-4.1043	0.014801	0.52651
p219	2.9763	0.04089	-0.61068		p592	4.915	0.0079578	-0.73031							p693	-3.4381	0.02634	0.54952																											n273	-2.9804	0.040721	0.52368
p570	2.8827	0.04489	-0.65108		p654	2.8033	0.048649	-0.74856							n79	-3.2565	0.031184	0.50805																											p687	-4.6379	0.0097492	0.50845
p318	6.8509	0.0023761	-0.65791		p518	4.9134	0.007967	-0.82071							n496	-5.5487	0.0051611	0.44174																											p228	-3.0878	0.036654	0.50592
p258	13.073	0.00019767	-0.66067		n37	3.0135	0.039414	-0.83199							n244	-4.4896	0.010909	0.39514																											n202	-3.1123	0.035794	0.49427
p501	4.3676	0.01199	-0.79486		p76	3.5151	0.024558	-0.87737							n478	-5.1899	0.0065615	0.36315																											p613	-3.8424	0.018422	0.48197
n6	3.5112	0.024646	-0.83656		p678	4.283	0.012817	-0.94087							n166	3.8263	0.018677	-0.41398																											n209	-2.9779	0.040824	0.46174
p654	5.1054	0.0069564	-0.8988		n520	3.8176	0.018817	-0.98058							p210	2.9776	0.040834	-0.45178																											n496	-3.0371	0.038511	0.4453
p25	3.1565	0.034298	-0.90306		n2	3.6013	0.022732	-1.0209							n35	3.1684	0.03391	-0.54146																											n310	-4.2909	0.012737	0.42673
n520	2.9276	0.042918	-0.93477		n457	3.3736	0.02795	-1.029							p423	3.5539	0.023715	-0.6276																											p538	-3.1906	0.033198	0.38226
n457	3.2957	0.030053	-1.0099		p691	4.7433	0.0090151	-1.1275							p512	3.4019	0.027231	-0.69393																											n259	-2.8788	0.045066	0.35964
p36	3.7448	0.020037	-1.0251		n6	6.1122	0.0036273	-1.128							p519	3.0254	0.038954	-0.72014																											n25	2.8116	0.04824	-0.57992
p518	5.1939	0.0065433	-1.1227		p53	2.9207	0.043211	-1.1714							p219	3.6375	0.022014	-0.76615																											p495	3.9811	0.016386	-0.61207
p668	3.3857	0.02764	-1.1707		p68	3.4172	0.026849	-1.218							n8	3.1555	0.034333	-0.77269																											n237	3.4074	0.027092	-0.62597
p678	4.2386	0.013278	-1.1757		p69	4.9234	0.0079104	-1.3767							p345	4.1846	0.013867	-0.77538																											p155	3.5015	0.024861	-0.66612
p691	4.1033	0.014813	-1.206		p52	6.6601	0.00264	-6.9275							p739	6.6547	0.0026481	-0.80649																											n13	2.8605	0.045907	-0.70275
n246	2.9219	0.04316	-1.2335												p258	15.634	9.7755e-05	-0.85006																											n497	3.923	0.017204	-0.71817
p309	3.752	0.019913	-1.3664												p731	3.7883	0.019297	-0.86505																											n467	3.7168	0.020533	-0.72538
n152	3.2951	0.030072	-1.4459												p654	3.0953	0.036388	-0.89049																											n468	3.6977	0.020878	-0.74113
p92	3.7001	0.020833	-1.4501												p63	5.0817	0.0070723	-0.93222																											n334	3.1254	0.035343	-0.74399
n398	3.8909	0.017677	-1.7136												p206	3.6041	0.022675	-0.9582																											n296	2.9582	0.041629	-0.75392
p24	2.9627	0.041442	-1.7575												p76	4.7371	0.0090564	-0.97769																											p161	5.8112	0.004364	-0.75441
p357	7.1488	0.0020257	-2.7855												p486	3.363	0.028226	-0.98467																											p461	4.4382	0.011349	-0.76211
p569	2.8621	0.045832	-3.3217												n453	3.1881	0.033276	-0.98552																											p463	2.8937	0.044399	-0.77384
															p68	6.7518	0.0025089	-0.99088																											n51	5.9227	0.0040713	-0.81706
															p136	5.4323	0.0055714	-0.99394																											n50	3.4204	0.026772	-0.8264
															n55	2.9057	0.043868	-1.0378																											p702	3.1224	0.035443	-0.83796
															p318	7.1403	0.0020348	-1.0432																											n55	3.5505	0.023787	-0.89292
															p29	5.8495	0.0042606	-1.0512																											n421	3.6163	0.022431	-0.89355
															n560	7.0604	0.0021227	-1.0557																											n521	3.7349	0.02021	-0.90432
															n31	6.9248	0.0022826	-1.0581																											n253	3.4802	0.025347	-0.90798
															p25	6.3162	0.0032139	-1.0924																											p410	2.9198	0.043254	-0.91653
															p518	3.7059	0.020728	-1.1403																											n134	2.9122	0.043582	-0.92031
															p598	3.02	0.039165	-1.1495																											n563	3.6008	0.022742	-1.0282
															p75	3.4244	0.026673	-1.173																											n254	3.6393	0.021978	-1.05
															p691	4.7954	0.0086773	-1.2229																											n236	3.1164	0.035652	-1.0769
															p23	3.3665	0.028134	-1.3016																											p57	6.0617	0.0037396	-1.2077
															p53	2.9378	0.042481	-1.3327																											p436	7.3039	0.0018686	-1.2512
															p69	4.9178	0.0079417	-1.5922																											n358	3.5903	0.022956	-1.2593
															p24	3.1222	0.035451	-1.9912																											p156	7.2582	0.0019133	-1.2842
															n344	14.653	0.00012622	-6.9883																											p678	3.0372	0.03851	-1.2891
															p52	7.5252	0.0016696	-7.4213																											p691	4.0459	0.015528	-1.3027
																																													p695	3.3858	0.027636	-1.3145
																																													n114	5.231	0.0063792	-1.3382
																																													n107	3.7321	0.02026	-1.3392
																																													n442	2.8087	0.048381	-1.3735
																																													n40	10.73	0.00042759	-1.3916
																																													p471	5.4543	0.0054908	-1.4456
																																													n457	3.2303	0.031965	-1.4519
																																													n582	4.6165	0.0099073	-1.4966
																																													n27	2.9085	0.043742	-1.5097
																																													p125	3.3661	0.028146	-1.5482
																																													n115	7.963	0.0013474	-1.6266
																																													p397	5.1306	0.0068356	-1.668
																																													n222	5.0129	0.0074227	-1.6922
																																													p469	4.0874	0.015007	-1.9925
																																													p496	6.4779	0.0029267	-1.9956
																																													n449	4.8729	0.0082025	-2.0377
																																													n151	2.7778	0.04993	-2.7226
																																													p728	7.3937	0.0017845	-6.1645
																																													p52	9.9902	0.00056415	-7.1582
																																													p474	9.2557	0.00075762	-7.749
[truncated: 8 more columns]
